# Supplementary material for: Marginal zone B cells produce ‘natural’ atheroprotective IgM antibodies in a T cell–dependent manner
Source: Cardiovasc Res. 2024 Feb 21;120(3):318–28. doi: 10.1093/cvr/cvae027 (PMC10939463; doi:10.1093/cvr/cvae027)
Supplement: cvae027_Supplementary_Data [file cvae027_supplementary_data.zip]

Archive with 3 entries (3 files):
- Supplementary_Data2.xls
- Supplementary_Data_1.xls
- Supplementary_material_final_cleaned.docx
