# Supplementary material for: Marginal zone B cells produce ‘natural’ atheroprotective IgM antibodies in a T cell–dependent manner
Source: Cardiovasc Res. 2024 Feb 21;120(3):318–28. doi: 10.1093/cvr/cvae027 (PMC10939463; doi:10.1093/cvr/cvae027)
Supplement: cvae027_Supplementary_Data [file cvae027_supplementary_data.zip › Supplementary_Data2.xls]

## Sheet: down
Genes down
Term	P-value	Adjusted P-value	Old P-value	Old Adjusted P-value	Odds Ratio	Combined Score	Genes
Unfolded Protein Response (UPR) Homo sapiens R-HSA-381119	0.002327244383348197	0.9208029497160467	0	0	3.71512e+16	2.2525e+15	DDX11;EDEM1;SRPR;PPP2R5B;EXTL3;ATF3;ADD1;MBTPS2
XBP1(S) activates chaperone genes Homo sapiens R-HSA-381038	0.003032230941282152	0.9208029497160467	0	0	4.61429e+15	2.67557e+16	DDX11;EDEM1;SRPR;PPP2R5B;EXTL3;ADD1
IRE1alpha activates chaperones Homo sapiens R-HSA-381070	0.003658819667745881	0.9208029497160467	0	0	4.42549e+15	2.48297e+15	DDX11;EDEM1;SRPR;PPP2R5B;EXTL3;ADD1
Mitochondrial protein import Homo sapiens R-HSA-1268020	0.015355445082726227	0.9898734132889471	0	0	3.68106e+15	1.53731e+16	HSPA9;TOMM40;PMPCB;PMPCA;BCS1L
rRNA modification in the nucleus Homo sapiens R-HSA-6790901	0.020384512509062043	0.9898734132889471	0	0	3.40254e+16	1.3246e+16	NOP56;PDCD11;NOP2;IMP4;DDX52
Nephrin interactions Homo sapiens R-HSA-373753	0.020881612272805335	0.9898734132889471	0	0	5.68363e+16	2.19893e+15	ACTN4;PIK3R1;SPTAN1
ER Quality Control Compartment (ERQC) Homo sapiens R-HSA-901032	0.028658009020263338	0.9898734132889471	0	0	8.98752e+15	3.19266e+16	EDEM1;UGGT2
Uptake and function of anthrax toxins Homo sapiens R-HSA-5210891	0.034406332776589825	0.9898734132889471	0	0	7.9885e+15	2.69174e+15	PDCD6IP;ANTXR2
MyD88 deficiency (TLR2/4) Homo sapiens R-HSA-5602498	0.034406332776589825	0.9898734132889471	0	0	7.9885e+15	2.69174e+15	BTK;TLR6
IRAK4 deficiency (TLR2/4) Homo sapiens R-HSA-5603041	0.034406332776589825	0.9898734132889471	0	0	7.9885e+15	2.69174e+15	BTK;TLR6
Caspase-mediated cleavage of cytoskeletal proteins Homo sapiens R-HSA-264870	0.0405583555848289	0.9898734132889471	0	0	7.18928e+15	2.30417e+15	SPTAN1;ADD1
Resolution of Sister Chromatid Cohesion Homo sapiens R-HSA-2500257	0.052783189214355146	0.9898734132889471	0	0	2.32643e+15	6.84333e+15	CCNB2;RCC2;PPP2R5B;BUB3;PDS5A;SKA1
Golgi Cisternae Pericentriolar Stack Reorganization Homo sapiens R-HSA-162658	0.05397032435135705	0.9898734132889471	0	0	5.99045e+15	1.7488e+16	GOLGA2;CCNB2
Calnexin/calreticulin cycle Homo sapiens R-HSA-901042	0.0611814261888232	0.9898734132889471	0	0	5.52936e+16	1.54485e+16	EDEM1;UGGT2
Synthesis of PIPs at the plasma membrane Homo sapiens R-HSA-1660499	0.06402380271947003	0.9898734132889471	0	0	3.48136e+16	9.56852e+15	PIK3R1;PIK3C2A;PIK3CG
Nuclear Pore Complex (NPC) Disassembly Homo sapiens R-HSA-3301854	0.06402380271947003	0.9898734132889471	0	0	3.48136e+16	9.56852e+15	CCNB2;NUP62;NUP54
Metabolism of folate and pterines Homo sapiens R-HSA-196757	0.06869845808697252	0.9898734132889471	0	0	5.13414e+16	1.37494e+15	MTHFD1;MTHFD2
Polo-like kinase mediated events Homo sapiens R-HSA-156711	0.06869845808697252	0.9898734132889471	0	0	5.13414e+16	1.37494e+15	LIN54;CCNB2
Assembly of the primary cilium Homo sapiens R-HSA-5617833	0.0695654241844985	0.9898734132889471	0	0	1.82543e+16	4.86567e+15	BBS2;CCT3;IFT88;TRAF3IP1;CEP131;NPHP1;DCTN3;CEP162;TUBA4A
Mitotic Prometaphase Homo sapiens R-HSA-68877	0.07139480809122031	0.9898734132889471	0	0	2.14127e+15	5.65194e+15	CCNB2;RCC2;PPP2R5B;BUB3;PDS5A;SKA1
N-glycan trimming in the ER and Calnexin/Calreticulin cycle Homo sapiens R-HSA-532668	0.07649956164660304	0.9898734132889471	0	0	479162045594578	1.23167e+16	EDEM1;UGGT2
PI Metabolism Homo sapiens R-HSA-1483255	0.07988311614790282	0.9898734132889471	0	0	257103100980652	6.49749e+15	PITPNB;PIK3R1;PIK3C2A;PIK3CG
Processing of Capped Intron-Containing Pre-mRNA Homo sapiens R-HSA-72203	0.08105286495035197	0.9898734132889471	0	0	176535784074255	4.43573e+15	METTL14;RBM8A;WTAP;DHX9;NUP62;NUP54;PRPF19;TXNL4A;SNRNP35
Gap-filling DNA repair synthesis and ligation in TC-NER Homo sapiens R-HSA-6782210	0.0877055643113024	0.9898734132889471	0	0	2.48212e+16	604090627081431	RPA1;LIG3;GTF2H1;PRPF19
Association of TriC/CCT with target proteins during biosynthesis Homo sapiens R-HSA-390471	0.08870639919787643	0.9898734132889471	0	0	2.99707e+15	7.26017e+15	CCT3;NOP56;KIF13A
Dual Incision in GG-NER Homo sapiens R-HSA-5696400	0.08870639919787643	0.9898734132889471	0	0	2.99707e+15	7.26017e+15	RPA1;GTF2H1;CHD1L
Cell Cycle Homo sapiens R-HSA-1640170	0.09315579325744897	0.9898734132889471	0	0	1.39601e+16	3.31341e+15	LIN54;RCC2;CEP131;DCTN3;SMARCA5;RPA1;PPP2R5B;MCM10;PDS5A;SKA1;TUBA4A;GOLGA2;RBL2;CCNB2;YWHAQ;PCBP4;UIMC1;NUP62;NUP54;BUB3;RHNO1
Asparagine N-linked glycosylation Homo sapiens R-HSA-446203	0.09646178949225523	0.9898734132889471	0	0	1.60153e+16	3.74534e+16	GOLGA2;ALG6;RPN2;EDEM1;FUCA1;RFT1;DCTN3;ST8SIA6;UGGT2;SPTAN1;MANEA
HS-GAG degradation Homo sapiens R-HSA-2024096	0.11014029688123496	0.9898734132889471	0	0	3.78208e+15	8.34327e+15	AGRN;SGSH
Formation of Incision Complex in GG-NER Homo sapiens R-HSA-5696395	0.1108725483422544	0.9898734132889471	0	0	2.69681e+16	593128388846438	RPA1;GTF2H1;CHD1L
Metabolism of proteins Homo sapiens R-HSA-392499	0.11261752069438209	0.9898734132889471	0	0	1.25998e+16	2.75149e+15	L3MBTL2;TOMM40;RPN2;SRPR;DCTN3;PIGW;MANEA;ADD1;GGA2;GOLGA2;C1GALT1C1;KIF13A;NUP62;PMPCB;PMPCA;ST8SIA6;UGGT2;EXTL3;SPTAN1;NOP56;CCT3;HSPA9;ALG6;EIF1AX;DDX11;EDEM1;FUCA1;RPA1;PPP2R5B;BCS1L;TUBA4A;EIF3L;RFT1;NUP54;ATF3;MBTPS2
Cellular response to heat stress Homo sapiens R-HSA-3371556	0.12025546124303019	0.9898734132889471	0	0	1.97782e+15	4.18929e+15	HSPA9;NUP62;AKT1S1;RPA1;NUP54
Cell Cycle Checkpoints Homo sapiens R-HSA-69620	0.12343909459725867	0.9898734132889471	0	0	1.65715e+16	3.46677e+15	CCNB2;YWHAQ;PCBP4;UIMC1;RPA1;MCM10;BUB3;RHNO1
Anchoring of the basal body to the plasma membrane Homo sapiens R-HSA-5620912	0.1241470660737772	0.9898734132889471	0	0	1.95622e+16	4.08124e+15	CEP131;NPHP1;DCTN3;CEP162;TUBA4A
BBSome-mediated cargo-targeting to cilium Homo sapiens R-HSA-5620922	0.12816386864301962	0.9898734132889471	0	0	3.42153e+16	7.02935e+15	CCT3;BBS2
Cholesterol biosynthesis Homo sapiens R-HSA-191273	0.12816386864301962	0.9898734132889471	0	0	3.42153e+16	7.02935e+15	LSS;FDFT1
Gap-filling DNA repair synthesis and ligation in GG-NER Homo sapiens R-HSA-5696397	0.12816386864301962	0.9898734132889471	0	0	3.42153e+16	7.02935e+15	RPA1;LIG3
PKA-mediated phosphorylation of key metabolic factors Homo sapiens R-HSA-163358	0.12858801840372938	0.9898734132889471	0	0	8.97279e+15	1.84045e+16	PFKFB1
N-glycan trimming and elongation in the cis-Golgi Homo sapiens R-HSA-964739	0.12858801840372938	0.9898734132889471	0	0	8.97279e+15	1.84045e+16	MANEA
Alpha-oxidation of phytanate Homo sapiens R-HSA-389599	0.12858801840372938	0.9898734132889471	0	0	8.97279e+15	1.84045e+16	ALDH3A2
Galactose catabolism Homo sapiens R-HSA-70370	0.12858801840372938	0.9898734132889471	0	0	8.97279e+15	1.84045e+16	PGM2
Cyclin B2 mediated events Homo sapiens R-HSA-157881	0.12858801840372938	0.9898734132889471	0	0	8.97279e+15	1.84045e+16	CCNB2
G2/M DNA replication checkpoint Homo sapiens R-HSA-69478	0.12858801840372938	0.9898734132889471	0	0	8.97279e+15	1.84045e+16	CCNB2
Late Phase of HIV Life Cycle Homo sapiens R-HSA-162599	0.13570942950900886	0.9898734132889471	0	0	177076655371371	3.53664e+15	PDCD6IP;NUP62;CHMP4B;NUP54;GTF2H1;TAF3
Glutamate Neurotransmitter Release Cycle Homo sapiens R-HSA-210500	0.1374175226786733	0.9898734132889471	0	0	3.26584e+15	6.48181e+15	SLC17A7;PPFIA4
Diseases associated with the TLR signaling cascade Homo sapiens R-HSA-5602358	0.1374175226786733	0.9898734132889471	0	0	3.26584e+15	6.48181e+15	BTK;TLR6
Diseases of Immune System Homo sapiens R-HSA-5260271	0.1374175226786733	0.9898734132889471	0	0	3.26584e+15	6.48181e+15	BTK;TLR6
TRAF6 mediated NF-kB activation Homo sapiens R-HSA-933542	0.1374175226786733	0.9898734132889471	0	0	3.26584e+15	6.48181e+15	IFIH1;DHX9
TP53 Regulates Transcription of Cell Cycle Genes Homo sapiens R-HSA-6791312	0.1411764818620146	0.9898734132889471	0	0	2.39654e+15	4.69182e+16	RBL2;CNOT6L;PCBP4
G alpha (12/13) signalling events Homo sapiens R-HSA-416482	0.1466682101767213	0.9898734132889471	0	0	2.02629e+15	3.88963e+15	ARHGEF11;GNA12;PIK3R1;ARHGAP4
Formation of tubulin folding intermediates by CCT/TriC Homo sapiens R-HSA-389960	0.14681200183276957	0.9898734132889471	0	0	3.12368e+16	5.99311e+15	CCT3;TUBA4A
Constitutive Signaling by AKT1 E17K in Cancer Homo sapiens R-HSA-5674400	0.14681200183276957	0.9898734132889471	0	0	3.12368e+16	5.99311e+15	NR4A1;AKT1S1
Synthesis and interconversion of nucleotide di- and triphosphates Homo sapiens R-HSA-499943	0.14681200183276957	0.9898734132889471	0	0	3.12368e+16	5.99311e+15	CTPS2;DCTPP1
G0 and Early G1 Homo sapiens R-HSA-1538133	0.14681200183276957	0.9898734132889471	0	0	3.12368e+16	5.99311e+15	RBL2;LIN54
Budding and maturation of HIV virion Homo sapiens R-HSA-162588	0.14681200183276957	0.9898734132889471	0	0	3.12368e+16	5.99311e+15	PDCD6IP;CHMP4B
Transcription-Coupled Nucleotide Excision Repair (TC-NER) Homo sapiens R-HSA-6781827	0.15172506548284018	0.9898734132889471	0	0	1.99804e+16	3.76768e+16	RPA1;LIG3;GTF2H1;PRPF19
Proton-coupled monocarboxylate transport Homo sapiens R-HSA-433692	0.152252735424388	0.9898734132889471	0	0	7.17786e+15	1.35103e+16	EMB
Beta-oxidation of very long chain fatty acids Homo sapiens R-HSA-390247	0.152252735424388	0.9898734132889471	0	0	7.17786e+15	1.35103e+16	CRAT
TNFR1-mediated ceramide production Homo sapiens R-HSA-5626978	0.152252735424388	0.9898734132889471	0	0	7.17786e+15	1.35103e+16	NSMAF
N-glycan antennae elongation in the medial/trans-Golgi Homo sapiens R-HSA-975576	0.15633287782514954	0.9898734132889471	0	0	2.99338e+15	5.55501e+16	FUCA1;ST8SIA6
Nuclear Envelope Breakdown Homo sapiens R-HSA-2980766	0.1605393377824455	0.9898734132889471	0	0	2.24641e+15	4.10917e+16	CCNB2;NUP62;NUP54
G2/M DNA damage checkpoint Homo sapiens R-HSA-69473	0.1620330229301935	0.9898734132889471	0	0	1.94384e+16	3.5377e+16	YWHAQ;UIMC1;RPA1;RHNO1
Uptake and actions of bacterial toxins Homo sapiens R-HSA-5339562	0.16596639941783994	0.9898734132889471	0	0	2.87349e+16	5.16071e+15	PDCD6IP;ANTXR2
Prefoldin mediated transfer of substrate to CCT/TriC Homo sapiens R-HSA-389957	0.16596639941783994	0.9898734132889471	0	0	2.87349e+16	5.16071e+15	CCT3;TUBA4A
EGFR downregulation Homo sapiens R-HSA-182971	0.16596639941783994	0.9898734132889471	0	0	2.87349e+16	5.16071e+15	AP2B1;STAM2
Peroxisomal lipid metabolism Homo sapiens R-HSA-390918	0.16596639941783994	0.9898734132889471	0	0	2.87349e+16	5.16071e+15	ALDH3A2;CRAT
Nucleotide Excision Repair Homo sapiens R-HSA-5696398	0.17054815570267567	0.9898734132889471	0	0	1.74631e+16	3.08876e+16	RPA1;LIG3;GTF2H1;CHD1L;PRPF19
Regulation of HSF1-mediated heat shock response Homo sapiens R-HSA-3371453	0.17258702177094382	0.9898734132889471	0	0	1.89249e+16	3.32483e+16	HSPA9;NUP62;RPA1;NUP54
APEX1-Independent Resolution of AP Sites via the Single Nucleotide Replacement Pathway Homo sapiens R-HSA-5649702	0.17527594808580943	0.9898734132889471	0	0	5.98124e+15	1.04157e+16	LIG3
Nef Mediated CD8 Down-regulation Homo sapiens R-HSA-182218	0.17527594808580943	0.9898734132889471	0	0	5.98124e+15	1.04157e+16	AP2B1
Highly sodium permeable acetylcholine nicotinic receptors Homo sapiens R-HSA-629587	0.17527594808580943	0.9898734132889471	0	0	5.98124e+15	1.04157e+16	CHRNB2
PP2A-mediated dephosphorylation of key metabolic factors Homo sapiens R-HSA-163767	0.17527594808580943	0.9898734132889471	0	0	5.98124e+15	1.04157e+16	PFKFB1
Activation of NIMA Kinases NEK9, NEK6, NEK7 Homo sapiens R-HSA-2980767	0.17527594808580943	0.9898734132889471	0	0	5.98124e+15	1.04157e+16	CCNB2
Endosomal Sorting Complex Required For Transport (ESCRT) Homo sapiens R-HSA-917729	0.17569946636712686	0.9898734132889471	0	0	2.76283e+16	480451110719157	CHMP4B;STAM2
Global Genome Nucleotide Excision Repair (GG-NER) Homo sapiens R-HSA-5696399	0.18337129388929496	0.9898734132889471	0	0	1.84378e+15	3.12749e+16	RPA1;LIG3;GTF2H1;CHD1L
COPI-independent Golgi-to-ER retrograde traffic Homo sapiens R-HSA-6811436	0.1855196043511211	0.9898734132889471	0	0	2.66037e+15	4.48164e+15	DCTN3;RAB18
HIV Life Cycle Homo sapiens R-HSA-162587	0.18555518028827325	0.9898734132889471	0	0	1.59917e+16	2.69365e+16	PDCD6IP;NUP62;CHMP4B;NUP54;GTF2H1;TAF3
Regulation of cholesterol biosynthesis by SREBP (SREBF) Homo sapiens R-HSA-1655829	0.18749509378516466	0.9898734132889471	0	0	2.07318e+16	3.47052e+15	LSS;MBTPS2;FDFT1
Cell Cycle, Mitotic Homo sapiens R-HSA-69278	0.19231955433861628	0.9898734132889471	0	0	1.29413e+16	2.13351e+16	LIN54;RCC2;CEP131;DCTN3;RPA1;PPP2R5B;MCM10;PDS5A;SKA1;TUBA4A;GOLGA2;RBL2;CCNB2;NUP62;NUP54;BUB3
NEP/NS2 Interacts with the Cellular Export Machinery Homo sapiens R-HSA-168333	0.1954149407056885	0.9898734132889471	0	0	2.56522e+16	4.18806e+15	NUP62;NUP54
Regulation of Glucokinase by Glucokinase Regulatory Protein Homo sapiens R-HSA-170822	0.1954149407056885	0.9898734132889471	0	0	2.56522e+16	4.18806e+15	NUP62;NUP54
Transport of Ribonucleoproteins into the Host Nucleus Homo sapiens R-HSA-168271	0.1954149407056885	0.9898734132889471	0	0	2.56522e+16	4.18806e+15	NUP62;NUP54
Activation of the pre-replicative complex Homo sapiens R-HSA-68962	0.1954149407056885	0.9898734132889471	0	0	2.56522e+16	4.18806e+15	RPA1;MCM10
Organic anion transporters Homo sapiens R-HSA-428643	0.19767501442530275	0.9898734132889471	0	0	5.12652e+15	8.31075e+15	SLC17A7
Synthesis of PG Homo sapiens R-HSA-1483148	0.19767501442530275	0.9898734132889471	0	0	5.12652e+15	8.31075e+15	PLD4
NR1D1 (REV-ERBA) represses gene expression Homo sapiens R-HSA-1368071	0.19767501442530275	0.9898734132889471	0	0	5.12652e+15	8.31075e+15	CLOCK
Nicotinamide salvaging Homo sapiens R-HSA-197264	0.19767501442530275	0.9898734132889471	0	0	5.12652e+15	8.31075e+15	CYP8B1
Export of Viral Ribonucleoproteins from Nucleus Homo sapiens R-HSA-168274	0.20537418111507785	0.9898734132889471	0	0	247663968385493	3.92033e+16	NUP62;NUP54
Regulation of PLK1 Activity at G2/M Transition Homo sapiens R-HSA-2565942	0.21123448478879656	0.9898734132889471	0	0	1.73226e+16	2.69329e+15	CCNB2;CEP131;DCTN3;TUBA4A
Cooperation of Prefoldin and TriC/CCT in actin and tubulin folding Homo sapiens R-HSA-389958	0.21538658699486615	0.9898734132889471	0	0	23939617991374	3.6755e+16	CCT3;TUBA4A
Nuclear import of Rev protein Homo sapiens R-HSA-180746	0.21538658699486615	0.9898734132889471	0	0	23939617991374	3.6755e+16	NUP62;NUP54
Vpr-mediated nuclear import of PICs Homo sapiens R-HSA-180910	0.21538658699486615	0.9898734132889471	0	0	23939617991374	3.6755e+16	NUP62;NUP54
Glycolysis Homo sapiens R-HSA-70171	0.21538658699486615	0.9898734132889471	0	0	23939617991374	3.6755e+16	PFKFB1;PFKFB4
Organic cation transport Homo sapiens R-HSA-549127	0.2194668240237834	0.9898734132889471	0	0	4.48547e+15	680245910075789	RUNX1
Inactivation of Cdc42 and Rac Homo sapiens R-HSA-428543	0.2194668240237834	0.9898734132889471	0	0	4.48547e+15	680245910075789	SRGAP3
Cohesin Loading onto Chromatin Homo sapiens R-HSA-2470946	0.2194668240237834	0.9898734132889471	0	0	4.48547e+15	680245910075789	PDS5A
Nef Mediated CD4 Down-regulation Homo sapiens R-HSA-167590	0.2194668240237834	0.9898734132889471	0	0	4.48547e+15	680245910075789	AP2B1
AKT phosphorylates targets in the nucleus Homo sapiens R-HSA-198693	0.2194668240237834	0.9898734132889471	0	0	4.48547e+15	680245910075789	NR4A1
Highly calcium permeable nicotinic acetylcholine receptors Homo sapiens R-HSA-629597	0.2194668240237834	0.9898734132889471	0	0	4.48547e+15	680245910075789	CHRNB2
Pentose phosphate pathway (hexose monophosphate shunt) Homo sapiens R-HSA-71336	0.2194668240237834	0.9898734132889471	0	0	4.48547e+15	680245910075789	PGM2
G2/M Checkpoints Homo sapiens R-HSA-69481	0.22366823371192332	0.9898734132889471	0	0	1.49853e+16	2.24418e+16	CCNB2;YWHAQ;UIMC1;RPA1;MCM10;RHNO1
Transport of the SLBP independent Mature mRNA Homo sapiens R-HSA-159227	0.22544195371229664	0.9898734132889471	0	0	231661797149842	3.45105e+15	NUP62;NUP54
Rev-mediated nuclear export of HIV RNA Homo sapiens R-HSA-165054	0.22544195371229664	0.9898734132889471	0	0	231661797149842	3.45105e+15	NUP62;NUP54
Transport of the SLBP Dependant Mature mRNA Homo sapiens R-HSA-159230	0.23553058968773047	0.9898734132889471	0	0	2.24411e+15	3.24479e+15	NUP62;NUP54
PI-3K cascade:FGFR1 Homo sapiens R-HSA-5654689	0.23749456006913017	0.9898734132889471	0	0	1.53624e+16	2.20851e+15	MOV10;NR4A1;AKT1S1;PPP2R5B;PIK3R1
PI-3K cascade:FGFR3 Homo sapiens R-HSA-5654710	0.23749456006913017	0.9898734132889471	0	0	1.53624e+16	2.20851e+15	MOV10;NR4A1;AKT1S1;PPP2R5B;PIK3R1
PI3K events in ERBB4 signaling Homo sapiens R-HSA-1250342	0.23749456006913017	0.9898734132889471	0	0	1.53624e+16	2.20851e+15	MOV10;NR4A1;AKT1S1;PPP2R5B;PIK3R1
PIP3 activates AKT signaling Homo sapiens R-HSA-1257604	0.23749456006913017	0.9898734132889471	0	0	1.53624e+16	2.20851e+15	MOV10;NR4A1;AKT1S1;PPP2R5B;PIK3R1
PI-3K cascade:FGFR4 Homo sapiens R-HSA-5654720	0.23749456006913017	0.9898734132889471	0	0	1.53624e+16	2.20851e+15	MOV10;NR4A1;AKT1S1;PPP2R5B;PIK3R1
PI-3K cascade:FGFR2 Homo sapiens R-HSA-5654695	0.23749456006913017	0.9898734132889471	0	0	1.53624e+16	2.20851e+15	MOV10;NR4A1;AKT1S1;PPP2R5B;PIK3R1
Interaction With The Zona Pellucida Homo sapiens R-HSA-1300644	0.24066781019600963	0.9898734132889471	0	0	3.98688e+15	5.67866e+15	ADAM30
GP1b-IX-V activation signalling Homo sapiens R-HSA-430116	0.24066781019600963	0.9898734132889471	0	0	3.98688e+15	5.67866e+15	PIK3R1
Folding of actin by CCT/TriC Homo sapiens R-HSA-390450	0.24066781019600963	0.9898734132889471	0	0	3.98688e+15	5.67866e+15	CCT3
Establishment of Sister Chromatid Cohesion Homo sapiens R-HSA-2468052	0.24066781019600963	0.9898734132889471	0	0	3.98688e+15	5.67866e+15	PDS5A
Reactions specific to the complex N-glycan synthesis pathway Homo sapiens R-HSA-975578	0.24066781019600963	0.9898734132889471	0	0	3.98688e+15	5.67866e+15	FUCA1
Synthesis of pyrophosphates in the cytosol Homo sapiens R-HSA-1855167	0.24066781019600963	0.9898734132889471	0	0	3.98688e+15	5.67866e+15	IP6K1
Synthesis of PIPs at the late endosome membrane Homo sapiens R-HSA-1660517	0.24066781019600963	0.9898734132889471	0	0	3.98688e+15	5.67866e+15	PIK3C2A
Beta-oxidation of pristanoyl-CoA Homo sapiens R-HSA-389887	0.24066781019600963	0.9898734132889471	0	0	3.98688e+15	5.67866e+15	CRAT
Purine catabolism Homo sapiens R-HSA-74259	0.24066781019600963	0.9898734132889471	0	0	3.98688e+15	5.67866e+15	NT5E
HDR through MMEJ (alt-NHEJ) Homo sapiens R-HSA-5685939	0.24066781019600963	0.9898734132889471	0	0	3.98688e+15	5.67866e+15	LIG3
Removal of the Flap Intermediate from the C-strand Homo sapiens R-HSA-174437	0.24066781019600963	0.9898734132889471	0	0	3.98688e+15	5.67866e+15	RPA1
Regulation of gene expression by Hypoxia-inducible Factor Homo sapiens R-HSA-1234158	0.24066781019600963	0.9898734132889471	0	0	3.98688e+15	5.67866e+15	HIF3A
Signaling by FGFR3 fusions in cancer Homo sapiens R-HSA-8853334	0.24066781019600963	0.9898734132889471	0	0	3.98688e+15	5.67866e+15	PIK3R1
Circadian Clock Homo sapiens R-HSA-400253	0.24432249099458975	0.9898734132889471	0	0	1.79602e+16	2.53107e+15	RAI1;BHLHE40;CLOCK
Dual incision in TC-NER Homo sapiens R-HSA-6782135	0.24432249099458975	0.9898734132889471	0	0	1.79602e+16	2.53107e+15	RPA1;GTF2H1;PRPF19
Interactions of Rev with host cellular proteins Homo sapiens R-HSA-177243	0.2456432960978343	0.9898734132889471	0	0	2.17599e+15	3.05482e+16	NUP62;NUP54
Interactions of Vpr with host cellular proteins Homo sapiens R-HSA-176033	0.2456432960978343	0.9898734132889471	0	0	2.17599e+15	3.05482e+16	NUP62;NUP54
Base Excision Repair Homo sapiens R-HSA-73884	0.2456432960978343	0.9898734132889471	0	0	2.17599e+15	3.05482e+16	RPA1;LIG3
Resolution of Abasic Sites (AP sites) Homo sapiens R-HSA-73933	0.2456432960978343	0.9898734132889471	0	0	2.17599e+15	3.05482e+16	RPA1;LIG3
Post-translational protein modification Homo sapiens R-HSA-597592	0.252270772009951	0.9898734132889471	0	0	1.21538e+16	1.67388e+16	L3MBTL2;RPN2;ALG6;EDEM1;FUCA1;DCTN3;RPA1;PIGW;MANEA;GOLGA2;C1GALT1C1;NUP62;RFT1;ST8SIA6;NUP54;UGGT2;SPTAN1
GAB1 signalosome Homo sapiens R-HSA-180292	0.2527105444455569	0.9898734132889471	0	0	1.4976e+15	2.05996e+15	MOV10;NR4A1;AKT1S1;PPP2R5B;PIK3R1
PI3K/AKT activation Homo sapiens R-HSA-198203	0.2527105444455569	0.9898734132889471	0	0	1.4976e+15	2.05996e+15	MOV10;NR4A1;AKT1S1;PPP2R5B;PIK3R1
Chaperonin-mediated protein folding Homo sapiens R-HSA-390466	0.25797557120444664	0.9898734132889471	0	0	1.57932e+16	2.1398e+16	CCT3;NOP56;KIF13A;TUBA4A
RHO GTPases activate KTN1 Homo sapiens R-HSA-5625970	0.26129396258229665	0.9898734132889471	0	0	3.58801e+16	4.8155e+15	KTN1
Interleukin-7 signaling Homo sapiens R-HSA-1266695	0.26129396258229665	0.9898734132889471	0	0	3.58801e+16	4.8155e+15	PIK3R1
Highly calcium permeable postsynaptic nicotinic acetylcholine receptors Homo sapiens R-HSA-629594	0.26129396258229665	0.9898734132889471	0	0	3.58801e+16	4.8155e+15	CHRNB2
Processive synthesis on the C-strand of the telomere Homo sapiens R-HSA-174414	0.26129396258229665	0.9898734132889471	0	0	3.58801e+16	4.8155e+15	RPA1
Signaling by FGFR4 in disease Homo sapiens R-HSA-5655291	0.26129396258229665	0.9898734132889471	0	0	3.58801e+16	4.8155e+15	PIK3R1
Condensation of Prometaphase Chromosomes Homo sapiens R-HSA-2514853	0.26129396258229665	0.9898734132889471	0	0	3.58801e+16	4.8155e+15	CCNB2
SUMO E3 ligases SUMOylate target proteins Homo sapiens R-HSA-3108232	0.26396340203003066	0.9898734132889471	0	0	1.56207e+16	2.08059e+16	L3MBTL2;NUP62;RPA1;NUP54
NCAM1 interactions Homo sapiens R-HSA-419037	0.2659064721417209	0.9898734132889471	0	0	205143913387906	2.71736e+16	AGRN;GFRA2
Apoptotic cleavage of cellular proteins Homo sapiens R-HSA-111465	0.2659064721417209	0.9898734132889471	0	0	205143913387906	2.71736e+16	SPTAN1;ADD1
Transport of Mature mRNA Derived from an Intronless Transcript Homo sapiens R-HSA-159231	0.2659064721417209	0.9898734132889471	0	0	205143913387906	2.71736e+16	NUP62;NUP54
HDR through Single Strand Annealing (SSA) Homo sapiens R-HSA-5685938	0.2659064721417209	0.9898734132889471	0	0	205143913387906	2.71736e+16	RPA1;RHNO1
Activation of ATR in response to replication stress Homo sapiens R-HSA-176187	0.2659064721417209	0.9898734132889471	0	0	205143913387906	2.71736e+16	RPA1;MCM10
Organelle biogenesis and maintenance Homo sapiens R-HSA-1852241	0.2734784159311778	0.9898734132889471	0	0	1.25649e+16	1.62908e+15	BBS2;CCT3;IFT88;TRAF3IP1;CEP131;NPHP1;DCTN3;CEP162;MRPL32;TUBA4A;MRPL11
Transport of Mature mRNAs Derived from Intronless Transcripts Homo sapiens R-HSA-159234	0.27604083556655956	0.9898734132889471	0	0	199435202300267	2.56714e+16	NUP62;NUP54
Glutathione conjugation Homo sapiens R-HSA-156590	0.27604083556655956	0.9898734132889471	0	0	199435202300267	2.56714e+16	GGT5;GSTP1
Transport to the Golgi and subsequent modification Homo sapiens R-HSA-948021	0.2779444631964532	0.9898734132889471	0	0	1.3824e+16	1.76993e+16	GOLGA2;FUCA1;DCTN3;ST8SIA6;MANEA;SPTAN1
Transport of Mature mRNA derived from an Intron-Containing Transcript Homo sapiens R-HSA-159236	0.2811028174416531	0.9898734132889471	0	0	1.65744e+16	2.10334e+15	RBM8A;NUP62;NUP54
Defective EXT2 causes exostoses 2 Homo sapiens R-HSA-3656237	0.2813608387835598	0.9898734132889471	0	0	3.26166e+15	4.13616e+15	AGRN
Defective EXT1 causes exostoses 1, TRPS2 and CHDS Homo sapiens R-HSA-3656253	0.2813608387835598	0.9898734132889471	0	0	3.26166e+15	4.13616e+15	AGRN
ATF6-alpha activates chaperones Homo sapiens R-HSA-381033	0.2813608387835598	0.9898734132889471	0	0	3.26166e+15	4.13616e+15	MBTPS2
mRNA decay by 3' to 5' exoribonuclease Homo sapiens R-HSA-429958	0.2813608387835598	0.9898734132889471	0	0	3.26166e+15	4.13616e+15	NT5C3B
Chk1/Chk2(Cds1) mediated inactivation of Cyclin B:Cdk1 complex Homo sapiens R-HSA-75035	0.2813608387835598	0.9898734132889471	0	0	3.26166e+15	4.13616e+15	YWHAQ
Eicosanoids Homo sapiens R-HSA-211979	0.2813608387835598	0.9898734132889471	0	0	3.26166e+15	4.13616e+15	CYP8B1
Pyrimidine catabolism Homo sapiens R-HSA-73621	0.2813608387835598	0.9898734132889471	0	0	3.26166e+15	4.13616e+15	NT5E
Lysine catabolism Homo sapiens R-HSA-71064	0.2813608387835598	0.9898734132889471	0	0	3.26166e+15	4.13616e+15	HYKK
Presynaptic nicotinic acetylcholine receptors Homo sapiens R-HSA-622323	0.2813608387835598	0.9898734132889471	0	0	3.26166e+15	4.13616e+15	CHRNB2
NF-kB activation through FADD/RIP-1 pathway mediated by caspase-8 and -10 Homo sapiens R-HSA-933543	0.2813608387835598	0.9898734132889471	0	0	3.26166e+15	4.13616e+15	IFIH1
Interferon Signaling Homo sapiens R-HSA-913531	0.2841545949837424	0.9898734132889471	0	0	1.3314e+16	1.67521e+16	EGR1;CIITA;NUP62;NUP54;IFI35;ARIH1;TRIM10
NS1 Mediated Effects on Host Pathways Homo sapiens R-HSA-168276	0.28616702130746635	0.9898734132889471	0	0	1.94035e+15	2.42773e+15	NUP62;NUP54
Presynaptic phase of homologous DNA pairing and strand exchange Homo sapiens R-HSA-5693616	0.28616702130746635	0.9898734132889471	0	0	1.94035e+15	2.42773e+15	RPA1;RHNO1
Loss of Nlp from mitotic centrosomes Homo sapiens R-HSA-380259	0.28852543284399246	0.9898734132889471	0	0	1.63224e+16	2.02883e+16	CEP131;DCTN3;TUBA4A
Loss of proteins required for interphase microtubule organization?from the centrosome Homo sapiens R-HSA-380284	0.28852543284399246	0.9898734132889471	0	0	1.63224e+16	2.02883e+16	CEP131;DCTN3;TUBA4A
Transport of glucose and other sugars, bile salts and organic acids, metal ions and amine compounds Homo sapiens R-HSA-425366	0.29425135356938076	0.9898734132889471	0	0	148116978750263	1.81195e+16	SLC11A2;EMB;SLC2A6;RUNX1
Protein folding Homo sapiens R-HSA-391251	0.29425135356938076	0.9898734132889471	0	0	148116978750263	1.81195e+16	CCT3;NOP56;KIF13A;TUBA4A
SUMOylation Homo sapiens R-HSA-2990846	0.29425135356938076	0.9898734132889471	0	0	148116978750263	1.81195e+16	L3MBTL2;NUP62;RPA1;NUP54
Facilitative Na+-independent glucose transporters Homo sapiens R-HSA-428790	0.30088357628798684	0.9898734132889471	0	0	298969864698647	3.59072e+15	SLC2A6
Cytosolic iron-sulfur cluster assembly Homo sapiens R-HSA-2564830	0.30088357628798684	0.9898734132889471	0	0	298969864698647	3.59072e+15	CIAPIN1
Mitotic Telophase/Cytokinesis Homo sapiens R-HSA-68884	0.30088357628798684	0.9898734132889471	0	0	298969864698647	3.59072e+15	PDS5A
WNT5A-dependent internalization of FZD2, FZD5 and ROR2 Homo sapiens R-HSA-5140745	0.30088357628798684	0.9898734132889471	0	0	298969864698647	3.59072e+15	AP2B1
Retrograde neurotrophin signalling Homo sapiens R-HSA-177504	0.30088357628798684	0.9898734132889471	0	0	298969864698647	3.59072e+15	AP2B1
TP53 Regulates Transcription of Genes Involved in G1 Cell Cycle Arrest Homo sapiens R-HSA-6804116	0.30088357628798684	0.9898734132889471	0	0	298969864698647	3.59072e+15	PCBP4
AKT phosphorylates targets in the cytosol Homo sapiens R-HSA-198323	0.30088357628798684	0.9898734132889471	0	0	298969864698647	3.59072e+15	AKT1S1
DEx/H-box helicases activate type I IFN and inflammatory cytokines production Homo sapiens R-HSA-3134963	0.30088357628798684	0.9898734132889471	0	0	298969864698647	3.59072e+15	DHX9
SLC-mediated transmembrane transport Homo sapiens R-HSA-425407	0.30550611151616636	0.9898734132889471	0	0	1.24927e+15	1.48137e+16	SLC11A2;SLC33A1;NUP62;SLC17A7;NUP54;SLC7A11;EMB;SLC2A6;RUNX1
M Phase Homo sapiens R-HSA-68886	0.30550611151616636	0.9898734132889471	0	0	1.24927e+15	1.48137e+16	GOLGA2;CCNB2;RCC2;NUP62;PPP2R5B;NUP54;BUB3;PDS5A;SKA1
Intraflagellar transport Homo sapiens R-HSA-5620924	0.30636718743530444	0.9898734132889471	0	0	1.84066e+15	2.17744e+16	IFT88;TRAF3IP1
Host Interactions with Influenza Factors Homo sapiens R-HSA-168253	0.30636718743530444	0.9898734132889471	0	0	1.84066e+15	2.17744e+16	NUP62;NUP54
ISG15 antiviral mechanism Homo sapiens R-HSA-1169408	0.3108675001923098	0.9898734132889471	0	0	1.56103e+16	1.82389e+16	NUP62;NUP54;ARIH1
Antiviral mechanism by IFN-stimulated genes Homo sapiens R-HSA-1169410	0.3108675001923098	0.9898734132889471	0	0	1.56103e+16	1.82389e+16	NUP62;NUP54;ARIH1
AURKA Activation by TPX2 Homo sapiens R-HSA-8854518	0.3108675001923098	0.9898734132889471	0	0	1.56103e+16	1.82389e+16	CEP131;DCTN3;TUBA4A
Glucose transport Homo sapiens R-HSA-70153	0.31642827976510773	0.9898734132889471	0	0	1.79455e+15	2.06491e+16	NUP62;NUP54
Viral Messenger RNA Synthesis Homo sapiens R-HSA-168325	0.31642827976510773	0.9898734132889471	0	0	1.79455e+15	2.06491e+16	NUP62;NUP54
BMAL1:CLOCK,NPAS2 activates circadian gene expression Homo sapiens R-HSA-1368108	0.31642827976510773	0.9898734132889471	0	0	1.79455e+15	2.06491e+16	BHLHE40;CLOCK
Activation of gene expression by SREBF (SREBP) Homo sapiens R-HSA-2426168	0.31642827976510773	0.9898734132889471	0	0	1.79455e+15	2.06491e+16	LSS;FDFT1
Homologous DNA Pairing and Strand Exchange Homo sapiens R-HSA-5693579	0.31642827976510773	0.9898734132889471	0	0	1.79455e+15	2.06491e+16	RPA1;RHNO1
Bile salt and organic anion SLC transporters Homo sapiens R-HSA-425471	0.3198769034827737	0.9898734132889471	0	0	2.75958e+16	3.14542e+16	EMB
Organic cation/anion/zwitterion transport Homo sapiens R-HSA-549132	0.3198769034827737	0.9898734132889471	0	0	2.75958e+16	3.14542e+16	RUNX1
Synthesis of PIPs at the early endosome membrane Homo sapiens R-HSA-1660516	0.3198769034827737	0.9898734132889471	0	0	2.75958e+16	3.14542e+16	PIK3C2A
Regulation of TP53 Activity through Association with Co-factors Homo sapiens R-HSA-6804759	0.3198769034827737	0.9898734132889471	0	0	2.75958e+16	3.14542e+16	PPP1R13L
Synthesis of bile acids and bile salts via 24-hydroxycholesterol Homo sapiens R-HSA-193775	0.3198769034827737	0.9898734132889471	0	0	2.75958e+16	3.14542e+16	CYP8B1
Nicotinate metabolism Homo sapiens R-HSA-196807	0.3198769034827737	0.9898734132889471	0	0	2.75958e+16	3.14542e+16	CYP8B1
Synthesis of Prostaglandins (PG) and Thromboxanes (TX) Homo sapiens R-HSA-2162123	0.3198769034827737	0.9898734132889471	0	0	2.75958e+16	3.14542e+16	CYP8B1
Glutathione synthesis and recycling Homo sapiens R-HSA-174403	0.3198769034827737	0.9898734132889471	0	0	2.75958e+16	3.14542e+16	GGT5
Activation of Nicotinic Acetylcholine Receptors Homo sapiens R-HSA-629602	0.3198769034827737	0.9898734132889471	0	0	2.75958e+16	3.14542e+16	CHRNB2
Postsynaptic nicotinic acetylcholine receptors Homo sapiens R-HSA-622327	0.3198769034827737	0.9898734132889471	0	0	2.75958e+16	3.14542e+16	CHRNB2
Acetylcholine Binding And Downstream Events Homo sapiens R-HSA-181431	0.3198769034827737	0.9898734132889471	0	0	2.75958e+16	3.14542e+16	CHRNB2
Mismatch repair (MMR) directed by MSH2:MSH3 (MutSbeta) Homo sapiens R-HSA-5358606	0.3198769034827737	0.9898734132889471	0	0	2.75958e+16	3.14542e+16	RPA1
Mismatch repair (MMR) directed by MSH2:MSH6 (MutSalpha) Homo sapiens R-HSA-5358565	0.3198769034827737	0.9898734132889471	0	0	2.75958e+16	3.14542e+16	RPA1
Removal of the Flap Intermediate Homo sapiens R-HSA-69166	0.3198769034827737	0.9898734132889471	0	0	2.75958e+16	3.14542e+16	RPA1
AMER1 mutants destabilize the destruction complex Homo sapiens R-HSA-4839748	0.3198769034827737	0.9898734132889471	0	0	2.75958e+16	3.14542e+16	PPP2R5B
Truncations of AMER1 destabilize the destruction complex Homo sapiens R-HSA-5467348	0.3198769034827737	0.9898734132889471	0	0	2.75958e+16	3.14542e+16	PPP2R5B
truncated APC mutants destabilize the destruction complex Homo sapiens R-HSA-4839744	0.3198769034827737	0.9898734132889471	0	0	2.75958e+16	3.14542e+16	PPP2R5B
AXIN missense mutants destabilize the destruction complex Homo sapiens R-HSA-5467340	0.3198769034827737	0.9898734132889471	0	0	2.75958e+16	3.14542e+16	PPP2R5B
AXIN mutants destabilize the destruction complex, activating WNT signaling Homo sapiens R-HSA-4839735	0.3198769034827737	0.9898734132889471	0	0	2.75958e+16	3.14542e+16	PPP2R5B
APC truncation mutants have impaired AXIN binding Homo sapiens R-HSA-5467337	0.3198769034827737	0.9898734132889471	0	0	2.75958e+16	3.14542e+16	PPP2R5B
TRAF3-dependent IRF activation pathway Homo sapiens R-HSA-918233	0.3198769034827737	0.9898734132889471	0	0	2.75958e+16	3.14542e+16	IFIH1
Transport of Mature Transcript to Cytoplasm Homo sapiens R-HSA-72202	0.3257934347921342	0.9898734132889471	0	0	1.5169e+16	1.70119e+15	RBM8A;NUP62;NUP54
Mitotic Prophase Homo sapiens R-HSA-68875	0.33112136437126644	0.9898734132889471	0	0	1.39446e+16	1.54125e+16	GOLGA2;CCNB2;NUP62;NUP54
SUMOylation of DNA damage response and repair proteins Homo sapiens R-HSA-3108214	0.333256984708308	0.9898734132889471	0	0	1.49576e+16	1.6436e+16	NUP62;RPA1;NUP54
Inositol phosphate metabolism Homo sapiens R-HSA-1483249	0.336442946581714	0.9898734132889471	0	0	170891646862072	1.86157e+16	PLD4;IP6K1
SUMOylation of DNA replication proteins Homo sapiens R-HSA-4615885	0.336442946581714	0.9898734132889471	0	0	170891646862072	1.86157e+16	NUP62;NUP54
RNA Polymerase II HIV Promoter Escape Homo sapiens R-HSA-167162	0.336442946581714	0.9898734132889471	0	0	170891646862072	1.86157e+16	GTF2H1;TAF3
RNA Polymerase II Promoter Escape Homo sapiens R-HSA-73776	0.336442946581714	0.9898734132889471	0	0	170891646862072	1.86157e+16	GTF2H1;TAF3
RNA Polymerase II Transcription Initiation And Promoter Clearance Homo sapiens R-HSA-76042	0.336442946581714	0.9898734132889471	0	0	170891646862072	1.86157e+16	GTF2H1;TAF3
RNA Polymerase II Transcription Initiation Homo sapiens R-HSA-75953	0.336442946581714	0.9898734132889471	0	0	170891646862072	1.86157e+16	GTF2H1;TAF3
RNA Polymerase II Transcription Pre-Initiation And Promoter Opening Homo sapiens R-HSA-73779	0.336442946581714	0.9898734132889471	0	0	170891646862072	1.86157e+16	GTF2H1;TAF3
HIV Transcription Initiation Homo sapiens R-HSA-167161	0.336442946581714	0.9898734132889471	0	0	170891646862072	1.86157e+16	GTF2H1;TAF3
WNT5A-dependent internalization of FZD4 Homo sapiens R-HSA-5099900	0.3383551509012297	0.9898734132889471	0	0	2.56234e+15	2.7767e+15	AP2B1
N-Glycan antennae elongation Homo sapiens R-HSA-975577	0.3383551509012297	0.9898734132889471	0	0	2.56234e+15	2.7767e+15	ST8SIA6
Activation of BAD and translocation to mitochondria Homo sapiens R-HSA-111447	0.3383551509012297	0.9898734132889471	0	0	2.56234e+15	2.7767e+15	YWHAQ
Synthesis of bile acids and bile salts via 27-hydroxycholesterol Homo sapiens R-HSA-193807	0.3383551509012297	0.9898734132889471	0	0	2.56234e+15	2.7767e+15	CYP8B1
Mismatch Repair Homo sapiens R-HSA-5358508	0.3383551509012297	0.9898734132889471	0	0	2.56234e+15	2.7767e+15	RPA1
Processive synthesis on the lagging strand Homo sapiens R-HSA-69183	0.3383551509012297	0.9898734132889471	0	0	2.56234e+15	2.7767e+15	RPA1
Glycogen synthesis Homo sapiens R-HSA-3322077	0.3383551509012297	0.9898734132889471	0	0	2.56234e+15	2.7767e+15	PGM2
Glycogen breakdown (glycogenolysis) Homo sapiens R-HSA-70221	0.3383551509012297	0.9898734132889471	0	0	2.56234e+15	2.7767e+15	PGM2
S33 mutants of beta-catenin aren't phosphorylated Homo sapiens R-HSA-5358747	0.3383551509012297	0.9898734132889471	0	0	2.56234e+15	2.7767e+15	PPP2R5B
S45 mutants of beta-catenin aren't phosphorylated Homo sapiens R-HSA-5358751	0.3383551509012297	0.9898734132889471	0	0	2.56234e+15	2.7767e+15	PPP2R5B
phosphorylation site mutants of CTNNB1 are not targeted to the proteasome by the destruction complex Homo sapiens R-HSA-4839743	0.3383551509012297	0.9898734132889471	0	0	2.56234e+15	2.7767e+15	PPP2R5B
T41 mutants of beta-catenin aren't phosphorylated Homo sapiens R-HSA-5358752	0.3383551509012297	0.9898734132889471	0	0	2.56234e+15	2.7767e+15	PPP2R5B
S37 mutants of beta-catenin aren't phosphorylated Homo sapiens R-HSA-5358749	0.3383551509012297	0.9898734132889471	0	0	2.56234e+15	2.7767e+15	PPP2R5B
Misspliced GSK3beta mutants stabilize beta-catenin Homo sapiens R-HSA-5339716	0.3383551509012297	0.9898734132889471	0	0	2.56234e+15	2.7767e+15	PPP2R5B
Signaling by EGFRvIII in Cancer Homo sapiens R-HSA-5637812	0.3383551509012297	0.9898734132889471	0	0	2.56234e+15	2.7767e+15	PIK3R1
Constitutive Signaling by EGFRvIII Homo sapiens R-HSA-5637810	0.3383551509012297	0.9898734132889471	0	0	2.56234e+15	2.7767e+15	PIK3R1
Negative epigenetic regulation of rRNA expression Homo sapiens R-HSA-5250941	0.3407171993954489	0.9898734132889471	0	0	1.47519e+16	1.58834e+16	SMARCA5;GTF2H1;RRP8
NRAGE signals death through JNK Homo sapiens R-HSA-193648	0.3463857185240312	0.9898734132889471	0	0	1.66909e+16	1.76957e+16	ARHGEF11;ARHGAP4
SUMOylation of RNA binding proteins Homo sapiens R-HSA-4570464	0.3463857185240312	0.9898734132889471	0	0	1.66909e+16	1.76957e+16	NUP62;NUP54
mRNA Splicing Homo sapiens R-HSA-72172	0.35316477565262006	0.9898734132889471	0	0	1.29162e+16	1.34435e+16	RBM8A;DHX9;TXNL4A;SNRNP35;PRPF19
Biosynthesis of the N-glycan precursor (dolichol lipid-linked oligosaccharide, LLO) and transfer to a nascent protein Homo sapiens R-HSA-446193	0.3556169156615008	0.9898734132889471	0	0	1.4357e+16	1.48438e+16	ALG6;RFT1;ST8SIA6
COPI-mediated anterograde transport Homo sapiens R-HSA-6807878	0.3556169156615008	0.9898734132889471	0	0	1.4357e+16	1.48438e+16	GOLGA2;DCTN3;SPTAN1
Rap1 signalling Homo sapiens R-HSA-392517	0.3563322618781845	0.9898734132889471	0	0	2.39139e+15	2.46766e+16	RASGRP2
Synthesis of glycosylphosphatidylinositol (GPI) Homo sapiens R-HSA-162710	0.3563322618781845	0.9898734132889471	0	0	2.39139e+15	2.46766e+16	PIGW
Translesion synthesis by REV1 Homo sapiens R-HSA-110312	0.3563322618781845	0.9898734132889471	0	0	2.39139e+15	2.46766e+16	RPA1
PI3K events in ERBB2 signaling Homo sapiens R-HSA-1963642	0.3563322618781845	0.9898734132889471	0	0	2.39139e+15	2.46766e+16	PIK3R1
DNA Double-Strand Break Repair Homo sapiens R-HSA-5693532	0.35855733055904637	0.9898734132889471	0	0	1.28233e+16	1.31524e+16	UIMC1;SMARCA5;RPA1;LIG3;RHNO1
Glucose metabolism Homo sapiens R-HSA-70326	0.3630512563308078	0.9898734132889471	0	0	1.41674e+16	1.43546e+16	PFKFB1;PFKFB4;PGM2
Centrosome maturation Homo sapiens R-HSA-380287	0.3630512563308078	0.9898734132889471	0	0	1.41674e+16	1.43546e+16	CEP131;DCTN3;TUBA4A
Recruitment of mitotic centrosome proteins and complexes Homo sapiens R-HSA-380270	0.3630512563308078	0.9898734132889471	0	0	1.41674e+16	1.43546e+16	CEP131;DCTN3;TUBA4A
Antigen activates B Cell Receptor (BCR) leading to generation of second messengers Homo sapiens R-HSA-983695	0.3661174981277694	0.9898734132889471	0	0	159474224686794	1.6024e+16	BTK;PIK3R1
PPARA activates gene expression Homo sapiens R-HSA-1989781	0.3682095402371815	0.9898734132889471	0	0	1.31729e+15	1.31611e+16	MED13;CLOCK;MED6;FDFT1
Acetylcholine Neurotransmitter Release Cycle Homo sapiens R-HSA-264642	0.37382180292901995	0.9898734132889471	0	0	2.24181e+15	2.20589e+15	PPFIA4
ABC transporters in lipid homeostasis Homo sapiens R-HSA-1369062	0.37382180292901995	0.9898734132889471	0	0	2.24181e+15	2.20589e+15	PEX19
Trafficking of GluR2-containing AMPA receptors Homo sapiens R-HSA-416993	0.37382180292901995	0.9898734132889471	0	0	2.24181e+15	2.20589e+15	AP2B1
Translesion synthesis by POLK Homo sapiens R-HSA-5655862	0.37382180292901995	0.9898734132889471	0	0	2.24181e+15	2.20589e+15	RPA1
Translesion synthesis by POLI Homo sapiens R-HSA-5656121	0.37382180292901995	0.9898734132889471	0	0	2.24181e+15	2.20589e+15	RPA1
Platelet sensitization by LDL Homo sapiens R-HSA-432142	0.37382180292901995	0.9898734132889471	0	0	2.24181e+15	2.20589e+15	PPP2R5B
Beta-catenin phosphorylation cascade Homo sapiens R-HSA-196299	0.37382180292901995	0.9898734132889471	0	0	2.24181e+15	2.20589e+15	PPP2R5B
RHO GTPases Activate Formins Homo sapiens R-HSA-5663220	0.3743875720028361	0.9898734132889471	0	0	1.30525e+16	1.28236e+16	RCC2;PPP2R5B;BUB3;SKA1
EPH-ephrin mediated repulsion of cells Homo sapiens R-HSA-3928665	0.37589754020076455	0.9898734132889471	0	0	1.55999e+16	1.52636e+16	EPHB6;AP2B1
G beta:gamma signalling through PI3Kgamma Homo sapiens R-HSA-392451	0.37589754020076455	0.9898734132889471	0	0	1.55999e+16	1.52636e+16	PIK3R1;PIK3CG
Hexose transport Homo sapiens R-HSA-189200	0.37589754020076455	0.9898734132889471	0	0	1.55999e+16	1.52636e+16	NUP62;NUP54
Processing of DNA double-strand break ends Homo sapiens R-HSA-5693607	0.3778765748350281	0.9898734132889471	0	0	1.38027e+16	1.34326e+16	UIMC1;RPA1;RHNO1
Epigenetic regulation of gene expression Homo sapiens R-HSA-212165	0.38056059941669096	0.9898734132889471	0	0	1.29342e+16	1.24959e+16	MYBBP1A;SMARCA5;GTF2H1;RRP8
Amino acid and oligopeptide SLC transporters Homo sapiens R-HSA-425374	0.38561483940228103	0.9898734132889471	0	0	1.52672e+16	145483966521243	SLC17A7;SLC7A11
Regulation of lipid metabolism by Peroxisome proliferator-activated receptor alpha (PPARalpha) Homo sapiens R-HSA-400206	0.3867271686932727	0.9898734132889471	0	0	1.2818e+16	1.21776e+16	MED13;CLOCK;MED6;FDFT1
Miscellaneous transport and binding events Homo sapiens R-HSA-5223345	0.390836974030668	0.9898734132889471	0	0	2.10983e+16	1.98211e+16	ADD1
Serotonin Neurotransmitter Release Cycle Homo sapiens R-HSA-181429	0.390836974030668	0.9898734132889471	0	0	2.10983e+16	1.98211e+16	PPFIA4
Norepinephrine Neurotransmitter Release Cycle Homo sapiens R-HSA-181430	0.390836974030668	0.9898734132889471	0	0	2.10983e+16	1.98211e+16	PPFIA4
Regulation of signaling by CBL Homo sapiens R-HSA-912631	0.390836974030668	0.9898734132889471	0	0	2.10983e+16	1.98211e+16	PIK3R1
Synthesis of PIPs at the Golgi membrane Homo sapiens R-HSA-1660514	0.390836974030668	0.9898734132889471	0	0	2.10983e+16	1.98211e+16	PIK3C2A
TP53 Regulates Transcription of Genes Involved in G2 Cell Cycle Arrest Homo sapiens R-HSA-6804114	0.390836974030668	0.9898734132889471	0	0	2.10983e+16	1.98211e+16	RBL2
RNA Polymerase III Chain Elongation Homo sapiens R-HSA-73780	0.390836974030668	0.9898734132889471	0	0	2.10983e+16	1.98211e+16	POLR3K
Oxygen-dependent proline hydroxylation of Hypoxia-inducible Factor Alpha Homo sapiens R-HSA-1234176	0.390836974030668	0.9898734132889471	0	0	2.10983e+16	1.98211e+16	HIF3A
Signaling by cytosolic FGFR1 fusion mutants Homo sapiens R-HSA-1839117	0.390836974030668	0.9898734132889471	0	0	2.10983e+16	1.98211e+16	PIK3R1
Tie2 Signaling Homo sapiens R-HSA-210993	0.390836974030668	0.9898734132889471	0	0	2.10983e+16	1.98211e+16	PIK3R1
Chondroitin sulfate/dermatan sulfate metabolism Homo sapiens R-HSA-1793185	0.3952655942454487	0.9898734132889471	0	0	1.49484e+16	1.38751e+16	CHPF2;AGRN
Deadenylation-dependent mRNA decay Homo sapiens R-HSA-429914	0.3952655942454487	0.9898734132889471	0	0	1.49484e+16	1.38751e+16	NT5C3B;CNOT6L
Metabolism of non-coding RNA Homo sapiens R-HSA-194441	0.3952655942454487	0.9898734132889471	0	0	1.49484e+16	1.38751e+16	NUP62;NUP54
snRNP Assembly Homo sapiens R-HSA-191859	0.3952655942454487	0.9898734132889471	0	0	1.49484e+16	1.38751e+16	NUP62;NUP54
Formation of the ternary complex, and subsequently, the 43S complex Homo sapiens R-HSA-72695	0.3952655942454487	0.9898734132889471	0	0	1.49484e+16	1.38751e+16	EIF1AX;EIF3L
HIV Infection Homo sapiens R-HSA-162906	0.39813001131938913	0.9898734132889471	0	0	1.16881e+16	1.07645e+15	PDCD6IP;NUP62;CHMP4B;GTF2H1;NUP54;AP2B1;TAF3
Homology Directed Repair Homo sapiens R-HSA-5693538	0.39903526677605633	0.9898734132889471	0	0	1.25919e+16	1.15682e+15	UIMC1;RPA1;LIG3;RHNO1
Neurotransmitter Release Cycle Homo sapiens R-HSA-112310	0.404846255072552	0.9898734132889471	0	0	146425742200762	1.32405e+16	SLC17A7;PPFIA4
Cargo trafficking to the periciliary membrane Homo sapiens R-HSA-5620920	0.404846255072552	0.9898734132889471	0	0	146425742200762	1.32405e+16	CCT3;BBS2
G-protein beta:gamma signalling Homo sapiens R-HSA-397795	0.404846255072552	0.9898734132889471	0	0	146425742200762	1.32405e+16	PIK3R1;PIK3CG
Apoptotic execution phase Homo sapiens R-HSA-75153	0.404846255072552	0.9898734132889471	0	0	146425742200762	1.32405e+16	SPTAN1;ADD1
Ephrin signaling Homo sapiens R-HSA-3928664	0.40739061845078434	0.9898734132889471	0	0	1.99252e+16	1.78925e+16	EPHB6
Defective B3GALT6 causes EDSP2 and SEMDJL1 Homo sapiens R-HSA-4420332	0.40739061845078434	0.9898734132889471	0	0	1.99252e+16	1.78925e+16	AGRN
Defective B4GALT7 causes EDS, progeroid type Homo sapiens R-HSA-3560783	0.40739061845078434	0.9898734132889471	0	0	1.99252e+16	1.78925e+16	AGRN
Defective B3GAT3 causes JDSSDHD Homo sapiens R-HSA-3560801	0.40739061845078434	0.9898734132889471	0	0	1.99252e+16	1.78925e+16	AGRN
HDL-mediated lipid transport Homo sapiens R-HSA-194223	0.40739061845078434	0.9898734132889471	0	0	1.99252e+16	1.78925e+16	PLTP
Citric acid cycle (TCA cycle) Homo sapiens R-HSA-71403	0.40739061845078434	0.9898734132889471	0	0	1.99252e+16	1.78925e+16	SUCLG2
Translesion Synthesis by POLH Homo sapiens R-HSA-110320	0.40739061845078434	0.9898734132889471	0	0	1.99252e+16	1.78925e+16	RPA1
PCNA-Dependent Long Patch Base Excision Repair Homo sapiens R-HSA-5651801	0.40739061845078434	0.9898734132889471	0	0	1.99252e+16	1.78925e+16	RPA1
Constitutive Signaling by Ligand-Responsive EGFR Cancer Variants Homo sapiens R-HSA-1236382	0.40739061845078434	0.9898734132889471	0	0	1.99252e+16	1.78925e+16	PIK3R1
Signaling by Ligand-Responsive EGFR Variants in Cancer Homo sapiens R-HSA-5637815	0.40739061845078434	0.9898734132889471	0	0	1.99252e+16	1.78925e+16	PIK3R1
Signaling by EGFR in Cancer Homo sapiens R-HSA-1643713	0.40739061845078434	0.9898734132889471	0	0	1.99252e+16	1.78925e+16	PIK3R1
Fcgamma receptor (FCGR) dependent phagocytosis Homo sapiens R-HSA-2029480	0.4113008362185003	0.9898734132889471	0	0	1.23735e+16	1.0993e+16	BTK;PLD4;MYO9B;PIK3R1
Cellular responses to stress Homo sapiens R-HSA-2262752	0.4123129045982962	0.9898734132889471	0	0	1.1094e+15	0.9828958906560822	HSPA9;MOV10;GSTP1;RB1CC1;NUP62;AKT1S1;RPA1;CHMP4B;NUP54;HIF3A;TNIK
Signaling by Rho GTPases Homo sapiens R-HSA-194315	0.4123129045982962	0.9898734132889471	0	0	1.1094e+15	0.9828958906560822	ARHGEF11;YWHAQ;RCC2;BTK;PPP2R5B;MYO9B;SRGAP3;BUB3;SKA1;ARHGAP4;KTN1
mRNA Splicing - Minor Pathway Homo sapiens R-HSA-72165	0.4143535132814107	0.9898734132889471	0	0	1.4349e+15	1.2642e+16	TXNL4A;SNRNP35
PI3K/AKT Signaling in Cancer Homo sapiens R-HSA-2219528	0.41458067128259146	0.9898734132889471	0	0	1.29679e+16	1.14181e+16	NR4A1;AKT1S1;PIK3R1
Metabolism of nucleotides Homo sapiens R-HSA-15869	0.4218430328061066	0.9898734132889471	0	0	1.28128e+16	1.1059e+16	NT5E;CTPS2;DCTPP1
Chondroitin sulfate biosynthesis Homo sapiens R-HSA-2022870	0.4234952323205129	0.9898734132889471	0	0	1.88755e+16	1.62181e+16	CHPF2
Defective C1GALT1C1 causes Tn polyagglutination syndrome (TNPS) Homo sapiens R-HSA-5083632	0.4234952323205129	0.9898734132889471	0	0	1.88755e+16	1.62181e+16	C1GALT1C1
Hormone-sensitive lipase (HSL)-mediated triacylglycerol hydrolysis Homo sapiens R-HSA-163560	0.4234952323205129	0.9898734132889471	0	0	1.88755e+16	1.62181e+16	ABHD5
Lagging Strand Synthesis Homo sapiens R-HSA-69186	0.4234952323205129	0.9898734132889471	0	0	1.88755e+16	1.62181e+16	RPA1
Inhibition of the proteolytic activity of APC/C required for the onset of anaphase by mitotic spindle checkpoint components Homo sapiens R-HSA-141405	0.4234952323205129	0.9898734132889471	0	0	1.88755e+16	1.62181e+16	BUB3
Inactivation of APC/C via direct inhibition of the APC/C complex Homo sapiens R-HSA-141430	0.4234952323205129	0.9898734132889471	0	0	1.88755e+16	1.62181e+16	BUB3
Rho GTPase cycle Homo sapiens R-HSA-194840	0.42351333288549003	0.9898734132889471	0	0	1.21625e+15	1.04497e+16	ARHGEF11;MYO9B;SRGAP3;ARHGAP4
GPVI-mediated activation cascade Homo sapiens R-HSA-114604	0.42378429087053776	0.9898734132889471	0	0	140669058751042	1.20769e+16	PIK3R1;PIK3CG
Arachidonic acid metabolism Homo sapiens R-HSA-2142753	0.42378429087053776	0.9898734132889471	0	0	140669058751042	1.20769e+16	GGT5;CYP8B1
Formation of TC-NER Pre-Incision Complex Homo sapiens R-HSA-6781823	0.42378429087053776	0.9898734132889471	0	0	140669058751042	1.20769e+16	GTF2H1;PRPF19
Heparan sulfate/heparin (HS-GAG) metabolism Homo sapiens R-HSA-1638091	0.4331357302815622	0.9898734132889471	0	0	1.37957e+16	1.15429e+16	AGRN;SGSH
Regulation of TP53 Activity through Phosphorylation Homo sapiens R-HSA-6804756	0.436273864734373	0.9898734132889471	0	0	1.25136e+16	1.03798e+16	RPA1;TAF3;RHNO1
Nef-mediates down modulation of cell surface receptors by recruiting them to clathrin adapters Homo sapiens R-HSA-164938	0.4391629740543314	0.9898734132889471	0	0	1.79308e+16	1.4755e+16	AP2B1
TP53 regulates transcription of additional cell cycle genes whose exact role in the p53 pathway remain uncertain Homo sapiens R-HSA-6804115	0.4391629740543314	0.9898734132889471	0	0	1.79308e+16	1.4755e+16	CNOT6L
Synthesis of Leukotrienes (LT) and Eoxins (EX) Homo sapiens R-HSA-2142691	0.4391629740543314	0.9898734132889471	0	0	1.79308e+16	1.4755e+16	GGT5
Aflatoxin activation and detoxification Homo sapiens R-HSA-5423646	0.4391629740543314	0.9898734132889471	0	0	1.79308e+16	1.4755e+16	GGT5
Mitochondrial tRNA aminoacylation Homo sapiens R-HSA-379726	0.4391629740543314	0.9898734132889471	0	0	1.79308e+16	1.4755e+16	HARS2
Mitotic Spindle Checkpoint Homo sapiens R-HSA-69618	0.4391629740543314	0.9898734132889471	0	0	1.79308e+16	1.4755e+16	BUB3
RIP-mediated NFkB activation via ZBP1 Homo sapiens R-HSA-1810476	0.4391629740543314	0.9898734132889471	0	0	1.79308e+16	1.4755e+16	DHX9
Phospholipid metabolism Homo sapiens R-HSA-1483257	0.44452412317001777	0.9898734132889471	0	0	1.14985e+16	0.9322457454835699	PITPNB;PLD4;PIK3R1;PIK3C2A;PIK3CG
Role of LAT2/NTAL/LAB on calcium mobilization Homo sapiens R-HSA-2730905	0.4498292060119318	0.9898734132889471	0	0	1.14247e+16	0.9127060054836539	MOV10;NR4A1;AKT1S1;PPP2R5B;PIK3R1
Separation of Sister Chromatids Homo sapiens R-HSA-2467813	0.4498292060119318	0.9898734132889471	0	0	1.14247e+16	0.9127060054836539	RCC2;PPP2R5B;BUB3;PDS5A;SKA1
Post-chaperonin tubulin folding pathway Homo sapiens R-HSA-389977	0.4544056734334518	0.9898734132889471	0	0	1.70761e+15	1.3469e+16	TUBA4A
SALM protein interactions at the synapse Homo sapiens R-HSA-8849932	0.4544056734334518	0.9898734132889471	0	0	1.70761e+15	1.3469e+16	PTPRF
mTORC1-mediated signalling Homo sapiens R-HSA-166208	0.4544056734334518	0.9898734132889471	0	0	1.70761e+15	1.3469e+16	AKT1S1
CD28 dependent PI3K/Akt signaling Homo sapiens R-HSA-389357	0.4544056734334518	0.9898734132889471	0	0	1.70761e+15	1.3469e+16	PIK3R1
Resolution of AP sites via the multiple-nucleotide patch replacement pathway Homo sapiens R-HSA-110373	0.4544056734334518	0.9898734132889471	0	0	1.70761e+15	1.3469e+16	RPA1
Telomere C-strand (Lagging Strand) Synthesis Homo sapiens R-HSA-174417	0.4544056734334518	0.9898734132889471	0	0	1.70761e+15	1.3469e+16	RPA1
Pink/Parkin Mediated Mitophagy Homo sapiens R-HSA-5205685	0.4544056734334518	0.9898734132889471	0	0	1.70761e+15	1.3469e+16	TOMM40
Mitophagy Homo sapiens R-HSA-5205647	0.4544056734334518	0.9898734132889471	0	0	1.70761e+15	1.3469e+16	TOMM40
CTLA4 inhibitory signaling Homo sapiens R-HSA-389513	0.4544056734334518	0.9898734132889471	0	0	1.70761e+15	1.3469e+16	PPP2R5B
Signaling by FGFR3 point mutants in cancer Homo sapiens R-HSA-8853338	0.4544056734334518	0.9898734132889471	0	0	1.70761e+15	1.3469e+16	PIK3R1
Signaling by FGFR3 in disease Homo sapiens R-HSA-5655332	0.4544056734334518	0.9898734132889471	0	0	1.70761e+15	1.3469e+16	PIK3R1
Cyclin A/B1 associated events during G2/M transition Homo sapiens R-HSA-69273	0.4544056734334518	0.9898734132889471	0	0	1.70761e+15	1.3469e+16	CCNB2
MyD88:Mal cascade initiated on plasma membrane Homo sapiens R-HSA-166058	0.45765933608231146	0.9898734132889471	0	0	1.20899e+15	0.9449821044250405	DHX9;BTK;TLR6
Toll Like Receptor TLR1:TLR2 Cascade Homo sapiens R-HSA-168179	0.45765933608231146	0.9898734132889471	0	0	1.20899e+15	0.9449821044250405	DHX9;BTK;TLR6
Toll Like Receptor TLR6:TLR2 Cascade Homo sapiens R-HSA-168188	0.45765933608231146	0.9898734132889471	0	0	1.20899e+15	0.9449821044250405	DHX9;BTK;TLR6
Toll Like Receptor 2 (TLR2) Cascade Homo sapiens R-HSA-181438	0.45765933608231146	0.9898734132889471	0	0	1.20899e+15	0.9449821044250405	DHX9;BTK;TLR6
tRNA processing in the nucleus Homo sapiens R-HSA-6784531	0.46068855243922746	0.9898734132889471	0	0	1.30412e+15	1.01073e+16	NUP62;NUP54
Ribosomal scanning and start codon recognition Homo sapiens R-HSA-72702	0.46068855243922746	0.9898734132889471	0	0	1.30412e+15	1.01073e+16	EIF1AX;EIF3L
Translation initiation complex formation Homo sapiens R-HSA-72649	0.46068855243922746	0.9898734132889471	0	0	1.30412e+15	1.01073e+16	EIF1AX;EIF3L
Dopamine Neurotransmitter Release Cycle Homo sapiens R-HSA-212676	0.46923484052436676	0.9898734132889471	0	0	1.62991e+16	1.23327e+16	PPFIA4
Deadenylation of mRNA Homo sapiens R-HSA-429947	0.46923484052436676	0.9898734132889471	0	0	1.62991e+16	1.23327e+16	CNOT6L
RNA Polymerase III Transcription Termination Homo sapiens R-HSA-73980	0.46923484052436676	0.9898734132889471	0	0	1.62991e+16	1.23327e+16	POLR3K
Activation of the mRNA upon binding of the cap-binding complex and eIFs, and subsequent binding to 43S Homo sapiens R-HSA-72662	0.4696981444324198	0.9898734132889471	0	0	1.28076e+15	0.9678279226983383	EIF1AX;EIF3L
B-WICH complex positively regulates rRNA expression Homo sapiens R-HSA-5250924	0.4696981444324198	0.9898734132889471	0	0	1.28076e+15	0.9678279226983383	MYBBP1A;SMARCA5
Recruitment and ATM-mediated phosphorylation of repair and signaling proteins at DNA double strand breaks Homo sapiens R-HSA-5693565	0.4696981444324198	0.9898734132889471	0	0	1.28076e+15	0.9678279226983383	UIMC1;SMARCA5
Transcriptional Regulation by TP53 Homo sapiens R-HSA-3700989	0.47271829947436267	0.9898734132889471	0	0	1.06126e+16	0.7951540557554736	RBL2;MOV10;CNOT6L;YWHAQ;PCBP4;PPP1R13L;RPA1;GTF2H1;TAF3;RHNO1
Cell-Cell communication Homo sapiens R-HSA-1500931	0.4775546694303237	0.9898734132889471	0	0	1.12953e+16	0.8348122856853343	CDH5;ACTN4;PIK3R1;SPTAN1
DNA Double Strand Break Response Homo sapiens R-HSA-5693606	0.4786170931010196	0.9898734132889471	0	0	1.25823e+15	0.927131378110497	UIMC1;SMARCA5
Sema4D induced cell migration and growth-cone collapse Homo sapiens R-HSA-416572	0.48366167423167516	0.9898734132889471	0	0	1.55896e+16	1.13238e+15	ARHGEF11
Synthesis of bile acids and bile salts via 7alpha-hydroxycholesterol Homo sapiens R-HSA-193368	0.48366167423167516	0.9898734132889471	0	0	1.55896e+16	1.13238e+15	CYP8B1
Endogenous sterols Homo sapiens R-HSA-211976	0.48366167423167516	0.9898734132889471	0	0	1.55896e+16	1.13238e+15	CYP8B1
Pyrimidine metabolism Homo sapiens R-HSA-73848	0.48366167423167516	0.9898734132889471	0	0	1.55896e+16	1.13238e+15	NT5E
Role of phospholipids in phagocytosis Homo sapiens R-HSA-2029485	0.48744367327277327	0.9898734132889471	0	0	1.23647e+16	0.888504292282114	PLD4;PIK3R1
mRNA Splicing - Major Pathway Homo sapiens R-HSA-72163	0.4951449063385972	0.9898734132889471	0	0	1.1033e+16	0.7755125697276821	RBM8A;DHX9;TXNL4A;PRPF19
Cell death signalling via NRAGE, NRIF and NADE Homo sapiens R-HSA-204998	0.49617632010265467	0.9898734132889471	0	0	1.21545e+15	0.8518175770107753	ARHGEF11;ARHGAP4
Basigin interactions Homo sapiens R-HSA-210991	0.4976970707520347	0.9898734132889471	0	0	1.49393e+16	1.04241e+16	SLC7A11
Metal ion SLC transporters Homo sapiens R-HSA-425410	0.4976970707520347	0.9898734132889471	0	0	1.49393e+16	1.04241e+16	SLC11A2
Post-translational modification: synthesis of GPI-anchored proteins Homo sapiens R-HSA-163125	0.4976970707520347	0.9898734132889471	0	0	1.49393e+16	1.04241e+16	PIGW
Synthesis of IP3 and IP4 in the cytosol Homo sapiens R-HSA-1855204	0.4976970707520347	0.9898734132889471	0	0	1.49393e+16	1.04241e+16	PLD4
ATF4 activates genes Homo sapiens R-HSA-380994	0.4976970707520347	0.9898734132889471	0	0	1.49393e+16	1.04241e+16	ATF3
RAF activation Homo sapiens R-HSA-5673000	0.4976970707520347	0.9898734132889471	0	0	1.49393e+16	1.04241e+16	PPP2R5B
APC-Cdc20 mediated degradation of Nek2A Homo sapiens R-HSA-179409	0.4976970707520347	0.9898734132889471	0	0	1.49393e+16	1.04241e+16	BUB3
Metabolism of water-soluble vitamins and cofactors Homo sapiens R-HSA-196849	0.499339321834424	0.9898734132889471	0	0	1.13228e+16	0.7863343116401813	MTHFD1;MTHFD2;CYP8B1
Metabolism of carbohydrates Homo sapiens R-HSA-71387	0.5000881898819519	0.9898734132889471	0	0	1.04689e+16	0.7254660847274839	PFKFB1;PFKFB4;CHPF2;NUP62;PGM2;NUP54;AGRN;SGSH
Mitotic G1-G1/S phases Homo sapiens R-HSA-453279	0.5067316473906815	0.9898734132889471	0	0	1.08647e+16	0.7385521424316174	RBL2;LIN54;RPA1;MCM10
Mitotic Anaphase Homo sapiens R-HSA-68882	0.5071468458508234	0.9898734132889471	0	0	1.06706e+16	0.7244842468221431	RCC2;PPP2R5B;BUB3;PDS5A;SKA1
G2/M Transition Homo sapiens R-HSA-69275	0.5071468458508234	0.9898734132889471	0	0	1.06706e+16	0.7244842468221431	CCNB2;LIN54;CEP131;DCTN3;TUBA4A
Fertilization Homo sapiens R-HSA-1187000	0.5113516316864701	0.9898734132889471	0	0	1.4341e+16	0.9618449937327681	ADAM30
Reproduction Homo sapiens R-HSA-1474165	0.5113516316864701	0.9898734132889471	0	0	1.4341e+16	0.9618449937327681	ADAM30
Regulation of Complement cascade Homo sapiens R-HSA-977606	0.5113516316864701	0.9898734132889471	0	0	1.4341e+16	0.9618449937327681	C5AR2
Diseases associated with glycosaminoglycan metabolism Homo sapiens R-HSA-3560782	0.5113516316864701	0.9898734132889471	0	0	1.4341e+16	0.9618449937327681	AGRN
A tetrasaccharide linker sequence is required for GAG synthesis Homo sapiens R-HSA-1971475	0.5113516316864701	0.9898734132889471	0	0	1.4341e+16	0.9618449937327681	AGRN
Recycling pathway of L1 Homo sapiens R-HSA-437239	0.5113516316864701	0.9898734132889471	0	0	1.4341e+16	0.9618449937327681	AP2B1
Regulation of Hypoxia-inducible Factor (HIF) by oxygen Homo sapiens R-HSA-1234174	0.5113516316864701	0.9898734132889471	0	0	1.4341e+16	0.9618449937327681	HIF3A
Cellular response to hypoxia Homo sapiens R-HSA-2262749	0.5113516316864701	0.9898734132889471	0	0	1.4341e+16	0.9618449937327681	HIF3A
ZBP1(DAI) mediated induction of type I IFNs Homo sapiens R-HSA-1606322	0.5113516316864701	0.9898734132889471	0	0	1.4341e+16	0.9618449937327681	DHX9
TAK1 activates NFkB by phosphorylation and activation of IKKs complex Homo sapiens R-HSA-445989	0.5113516316864701	0.9898734132889471	0	0	1.4341e+16	0.9618449937327681	DHX9
DNA Repair Homo sapiens R-HSA-73894	0.5120752438070841	0.9898734132889471	0	0	1.03539e+16	0.692971365898392	UIMC1;SMARCA5;RPA1;GTF2H1;LIG3;CHD1L;PRPF19;RHNO1
Mitotic Metaphase and Anaphase Homo sapiens R-HSA-2555396	0.5122446652087879	0.9898734132889471	0	0	1.06069e+16	0.709551244891607	RCC2;PPP2R5B;BUB3;PDS5A;SKA1
Mitotic G2-G2/M phases Homo sapiens R-HSA-453274	0.5173208434579117	0.9898734132889471	0	0	1.0544e+16	0.6949435598540241	CCNB2;LIN54;CEP131;DCTN3;TUBA4A
Gene Silencing by RNA Homo sapiens R-HSA-211000	0.519562779261448	0.9898734132889471	0	0	1.09745e+16	0.7185740676300229	NUP62;NUP54;MYBL1
RNA Polymerase II Pre-transcription Events Homo sapiens R-HSA-674695	0.5217972573222414	0.9898734132889471	0	0	115646055691372	0.752250025119724	GTF2H1;TAF3
HDR through Homologous Recombination (HRR) Homo sapiens R-HSA-5685942	0.5217972573222414	0.9898734132889471	0	0	115646055691372	0.752250025119724	RPA1;RHNO1
Metabolism of lipids and lipoproteins Homo sapiens R-HSA-556833	0.5237409326523286	0.9898734132889471	0	0	1.00643e+16	0.6509151303248718	GGT5;PITPNB;PLD4;ABHD5;PIK3R1;PIK3C2A;CYP8B1;LSS;MED6;PIK3CG;ACSF2;ALDH3A2;MED13;CLOCK;CRAT;PLTP;MBTPS2;FDFT1
Integrin alphaIIb beta3 signaling Homo sapiens R-HSA-354192	0.5246356720772247	0.9898734132889471	0	0	1.37887e+16	0.8894401194512948	RASGRP2
Sema4D in semaphorin signaling Homo sapiens R-HSA-400685	0.5246356720772247	0.9898734132889471	0	0	1.37887e+16	0.8894401194512948	ARHGEF11
Effects of PIP2 hydrolysis Homo sapiens R-HSA-114508	0.5246356720772247	0.9898734132889471	0	0	1.37887e+16	0.8894401194512948	RASGRP2
VEGFR2 mediated vascular permeability Homo sapiens R-HSA-5218920	0.5246356720772247	0.9898734132889471	0	0	1.37887e+16	0.8894401194512948	CDH5
RORA activates gene expression Homo sapiens R-HSA-1368082	0.5246356720772247	0.9898734132889471	0	0	1.37887e+16	0.8894401194512948	CLOCK
Synthesis of bile acids and bile salts Homo sapiens R-HSA-192105	0.5246356720772247	0.9898734132889471	0	0	1.37887e+16	0.8894401194512948	CYP8B1
RNA Polymerase III Transcription Initiation From Type 2 Promoter Homo sapiens R-HSA-76066	0.5246356720772247	0.9898734132889471	0	0	1.37887e+16	0.8894401194512948	POLR3K
RNA Pol II CTD phosphorylation and interaction with CE Homo sapiens R-HSA-167160	0.5246356720772247	0.9898734132889471	0	0	1.37887e+16	0.8894401194512948	GTF2H1
RNA Pol II CTD phosphorylation and interaction with CE Homo sapiens R-HSA-77075	0.5246356720772247	0.9898734132889471	0	0	1.37887e+16	0.8894401194512948	GTF2H1
MHC class II antigen presentation Homo sapiens R-HSA-2132295	0.5327964267359165	0.9898734132889471	0	0	1.07539e+15	0.6770819069465123	ACTR1B;DCTN3;AP2B1
tRNA processing Homo sapiens R-HSA-72306	0.5327964267359165	0.9898734132889471	0	0	1.07539e+15	0.6770819069465123	NUP62;NUP54;ALKBH8
The role of Nef in HIV-1 replication and disease pathogenesis Homo sapiens R-HSA-164952	0.5375592280043016	0.9898734132889471	0	0	1.32773e+16	0.8241436625840268	AP2B1
PERK regulates gene expression Homo sapiens R-HSA-381042	0.5375592280043016	0.9898734132889471	0	0	1.32773e+16	0.8241436625840268	ATF3
RNA Polymerase III Transcription Initiation From Type 1 Promoter Homo sapiens R-HSA-76061	0.5375592280043016	0.9898734132889471	0	0	1.32773e+16	0.8241436625840268	POLR3K
RNA Polymerase III Transcription Initiation From Type 3 Promoter Homo sapiens R-HSA-76071	0.5375592280043016	0.9898734132889471	0	0	1.32773e+16	0.8241436625840268	POLR3K
Recognition of DNA damage by PCNA-containing replication complex Homo sapiens R-HSA-110314	0.5375592280043016	0.9898734132889471	0	0	1.32773e+16	0.8241436625840268	RPA1
Extension of Telomeres Homo sapiens R-HSA-180786	0.5375592280043016	0.9898734132889471	0	0	1.32773e+16	0.8241436625840268	RPA1
Cytosolic sensors of pathogen-associated DNA Homo sapiens R-HSA-1834949	0.5383860724224386	0.9898734132889471	0	0	1.12021e+16	0.6936082204033905	DHX9;POLR3K
RHO GTPase Effectors Homo sapiens R-HSA-195258	0.5415845931844444	0.9898734132889471	0	0	1.01155e+16	0.6203376425743897	YWHAQ;RCC2;BTK;PPP2R5B;BUB3;SKA1;KTN1
rRNA processing Homo sapiens R-HSA-72312	0.542356873416486	0.9898734132889471	0	0	1.024e+16	0.6265176009166793	NOP56;PDCD11;NOP2;IMP4;DDX52
Integrin cell surface interactions Homo sapiens R-HSA-216083	0.5465303191142761	0.9898734132889471	0	0	1.10291e+15	0.6663430833752092	ITGB7;AGRN
Macroautophagy Homo sapiens R-HSA-1632852	0.5465303191142761	0.9898734132889471	0	0	1.10291e+15	0.6663430833752092	RB1CC1;CHMP4B
Transcription of the HIV genome Homo sapiens R-HSA-167172	0.5465303191142761	0.9898734132889471	0	0	1.10291e+15	0.6663430833752092	GTF2H1;TAF3
Interaction between L1 and Ankyrins Homo sapiens R-HSA-445095	0.5501320642459547	0.9898734132889471	0	0	1.28025e+16	0.7650705336171434	SPTAN1
Activation of BH3-only proteins Homo sapiens R-HSA-114452	0.5501320642459547	0.9898734132889471	0	0	1.28025e+16	0.7650705336171434	YWHAQ
HSF1 activation Homo sapiens R-HSA-3371511	0.5501320642459547	0.9898734132889471	0	0	1.28025e+16	0.7650705336171434	RPA1
PIWI-interacting RNA (piRNA) biogenesis Homo sapiens R-HSA-5601884	0.5501320642459547	0.9898734132889471	0	0	1.28025e+16	0.7650705336171434	MYBL1
mRNA Capping Homo sapiens R-HSA-72086	0.5501320642459547	0.9898734132889471	0	0	1.28025e+16	0.7650705336171434	GTF2H1
Interferon alpha/beta signaling Homo sapiens R-HSA-909733	0.5545735718698876	0.9898734132889471	0	0	1.08615e+16	0.6403448444931192	EGR1;IFI35
RNA Polymerase I Promoter Escape Homo sapiens R-HSA-73772	0.5623636815766784	0.9898734132889471	0	0	1.23604e+16	0.7114698711267825	GTF2H1
Termination of translesion DNA synthesis Homo sapiens R-HSA-5656169	0.5623636815766784	0.9898734132889471	0	0	1.23604e+16	0.7114698711267825	RPA1
Metabolism of vitamins and cofactors Homo sapiens R-HSA-196854	0.5735303192821364	0.9898734132889471	0	0	0.9953102453102453	0.553337233492736	MTHFD1;MTHFD2;AGRN;CYP8B1
Adherens junctions interactions Homo sapiens R-HSA-418990	0.5742633237910417	0.9898734132889471	0	0	1.19477e+16	0.6627011307599527	CDH5
Amino acid transport across the plasma membrane Homo sapiens R-HSA-352230	0.5742633237910417	0.9898734132889471	0	0	1.19477e+16	0.6627011307599527	SLC7A11
HS-GAG biosynthesis Homo sapiens R-HSA-2022928	0.5742633237910417	0.9898734132889471	0	0	1.19477e+16	0.6627011307599527	AGRN
Trafficking of AMPA receptors Homo sapiens R-HSA-399719	0.5742633237910417	0.9898734132889471	0	0	1.19477e+16	0.6627011307599527	AP2B1
Glutamate Binding, Activation of AMPA Receptors and Synaptic Plasticity Homo sapiens R-HSA-399721	0.5742633237910417	0.9898734132889471	0	0	1.19477e+16	0.6627011307599527	AP2B1
Disassembly of the destruction complex and recruitment of AXIN to the membrane Homo sapiens R-HSA-4641262	0.5742633237910417	0.9898734132889471	0	0	1.19477e+16	0.6627011307599527	PPP2R5B
FGFR1 mutant receptor activation Homo sapiens R-HSA-1839124	0.5742633237910417	0.9898734132889471	0	0	1.19477e+16	0.6627011307599527	PIK3R1
Lipid digestion, mobilization, and transport Homo sapiens R-HSA-73923	0.5780925930004495	0.9898734132889471	0	0	1.03876e+15	0.5692644089812033	ABHD5;PLTP
Costimulation by the CD28 family Homo sapiens R-HSA-388841	0.5857275904899472	0.9898734132889471	0	0	1.02387e+16	0.5476691428881373	PPP2R5B;PIK3R1
Transcriptional regulation by small RNAs Homo sapiens R-HSA-5578749	0.5857275904899472	0.9898734132889471	0	0	1.02387e+16	0.5476691428881373	NUP62;NUP54
Signaling by Robo receptor Homo sapiens R-HSA-376176	0.5858399847858834	0.9898734132889471	0	0	1.15617e+16	0.6182150382815818	SRGAP3
Thrombin signalling through proteinase activated receptors (PARs) Homo sapiens R-HSA-456926	0.5858399847858834	0.9898734132889471	0	0	1.15617e+16	0.6182150382815818	GNA12
Activation of Matrix Metalloproteinases Homo sapiens R-HSA-1592389	0.5858399847858834	0.9898734132889471	0	0	1.15617e+16	0.6182150382815818	MMP17
RNA Polymerase I Transcription Termination Homo sapiens R-HSA-73863	0.5858399847858834	0.9898734132889471	0	0	1.15617e+16	0.6182150382815818	GTF2H1
DNA strand elongation Homo sapiens R-HSA-69190	0.5858399847858834	0.9898734132889471	0	0	1.15617e+16	0.6182150382815818	RPA1
Oncogene Induced Senescence Homo sapiens R-HSA-2559585	0.5858399847858834	0.9898734132889471	0	0	1.15617e+16	0.6182150382815818	MOV10
Gluconeogenesis Homo sapiens R-HSA-70263	0.5858399847858834	0.9898734132889471	0	0	1.15617e+16	0.6182150382815818	PFKFB1
TRAF6 mediated IRF7 activation Homo sapiens R-HSA-933541	0.5858399847858834	0.9898734132889471	0	0	1.15617e+16	0.6182150382815818	IFIH1
Translation Homo sapiens R-HSA-72766	0.5894195939192829	0.9898734132889471	0	0	0.9748463392778262	0.5153203135916955	RPN2;EIF1AX;EIF3L;SRPR
Regulation of TP53 Activity Homo sapiens R-HSA-5633007	0.5894195939192829	0.9898734132889471	0	0	0.9748463392778262	0.5153203135916955	PPP1R13L;RPA1;TAF3;RHNO1
HDR through Homologous Recombination (HR) or Single Strand Annealing (SSA) Homo sapiens R-HSA-5693567	0.5896924221934922	0.9898734132889471	0	0	0.9861365953109072	0.5208321809701306	UIMC1;RPA1;RHNO1
Activated TLR4 signalling Homo sapiens R-HSA-166054	0.5896924221934922	0.9898734132889471	0	0	0.9861365953109072	0.5208321809701306	DHX9;BTK;TLR6
DAP12 signaling Homo sapiens R-HSA-2424491	0.5919643442665112	0.9898734132889471	0	0	0.9620325339594163	0.5044021957779181	MOV10;NR4A1;AKT1S1;BTK;PPP2R5B;KLRD1;PIK3R1;SPTAN1;GFRA2
Positive epigenetic regulation of rRNA expression Homo sapiens R-HSA-5250913	0.593259930721238	0.9898734132889471	0	0	1.0094e+16	0.5270297353415909	MYBBP1A;SMARCA5
NoRC negatively regulates rRNA expression Homo sapiens R-HSA-427413	0.593259930721238	0.9898734132889471	0	0	1.0094e+16	0.5270297353415909	SMARCA5;GTF2H1
Sphingolipid de novo biosynthesis Homo sapiens R-HSA-1660661	0.5971024151755422	0.9898734132889471	0	0	1.11998e+16	0.5775383013896785	ALDH3A2
Inactivation, recovery and regulation of the phototransduction cascade Homo sapiens R-HSA-2514859	0.5971024151755422	0.9898734132889471	0	0	1.11998e+16	0.5775383013896785	METAP1
Sialic acid metabolism Homo sapiens R-HSA-4085001	0.5971024151755422	0.9898734132889471	0	0	1.11998e+16	0.5775383013896785	ST8SIA6
CD28 co-stimulation Homo sapiens R-HSA-389356	0.5971024151755422	0.9898734132889471	0	0	1.11998e+16	0.5775383013896785	PIK3R1
Detoxification of Reactive Oxygen Species Homo sapiens R-HSA-3299685	0.5971024151755422	0.9898734132889471	0	0	1.11998e+16	0.5775383013896785	GSTP1
Formation of the Early Elongation Complex Homo sapiens R-HSA-113418	0.5971024151755422	0.9898734132889471	0	0	1.11998e+16	0.5775383013896785	GTF2H1
Formation of the HIV-1 Early Elongation Complex Homo sapiens R-HSA-167158	0.5971024151755422	0.9898734132889471	0	0	1.11998e+16	0.5775383013896785	GTF2H1
Downstream signaling events of B Cell Receptor (BCR) Homo sapiens R-HSA-1168372	0.599790948133499	0.9898734132889471	0	0	0.9576963600580483	0.4895495790016801	MOV10;NR4A1;AKT1S1;PPP2R5B;PIK3R1
The phototransduction cascade Homo sapiens R-HSA-2514856	0.6080591289383765	0.9898734132889471	0	0	1.08599e+15	0.5402612495531895	METAP1
Striated Muscle Contraction Homo sapiens R-HSA-390522	0.6080591289383765	0.9898734132889471	0	0	1.08599e+15	0.5402612495531895	NEB
Lipoprotein metabolism Homo sapiens R-HSA-174824	0.6080591289383765	0.9898734132889471	0	0	1.08599e+15	0.5402612495531895	PLTP
HSF1-dependent transactivation Homo sapiens R-HSA-3371571	0.6080591289383765	0.9898734132889471	0	0	1.08599e+15	0.5402612495531895	AKT1S1
Purine metabolism Homo sapiens R-HSA-73847	0.6080591289383765	0.9898734132889471	0	0	1.08599e+15	0.5402612495531895	NT5E
Signaling by WNT in cancer Homo sapiens R-HSA-4791275	0.6080591289383765	0.9898734132889471	0	0	1.08599e+15	0.5402612495531895	PPP2R5B
Negative regulators of RIG-I/MDA5 signaling Homo sapiens R-HSA-936440	0.6080591289383765	0.9898734132889471	0	0	1.08599e+15	0.5402612495531895	IFIH1
Signaling by the B Cell Receptor (BCR) Homo sapiens R-HSA-983705	0.6090834930765108	0.9898734132889471	0	0	0.9465213004208402	0.4692851869404358	MOV10;NR4A1;AKT1S1;BTK;PPP2R5B;PIK3R1
Bile acid and bile salt metabolism Homo sapiens R-HSA-194068	0.6187184097585733	0.9898734132889471	0	0	1.05399e+16	0.5060277745524375	CYP8B1
SIRT1 negatively regulates rRNA Expression Homo sapiens R-HSA-427359	0.6187184097585733	0.9898734132889471	0	0	1.05399e+16	0.5060277745524375	RRP8
Fanconi Anemia Pathway Homo sapiens R-HSA-6783310	0.6187184097585733	0.9898734132889471	0	0	1.05399e+16	0.5060277745524375	RPA1
RNA polymerase II transcribes snRNA genes Homo sapiens R-HSA-6807505	0.6223626079813185	0.9898734132889471	0	0	0.9553666050523721	0.45306578373355644	RPRD2;RPAP2
RHO GTPases Activate WASPs and WAVEs Homo sapiens R-HSA-5663213	0.6290883173475261	0.9898734132889471	0	0	1.02383e+16	0.4745270915085491	BTK
RNA Polymerase III Transcription Initiation Homo sapiens R-HSA-76046	0.6290883173475261	0.9898734132889471	0	0	1.02383e+16	0.4745270915085491	POLR3K
Signaling by EGFR Homo sapiens R-HSA-177929	0.629494062807047	0.9898734132889471	0	0	0.930911865947912	0.4308621841365701	MOV10;NR4A1;AKT1S1;PPP2R5B;PIK3R1;AP2B1;SPTAN1;GFRA2;STAM2
PI3K Cascade Homo sapiens R-HSA-109704	0.6362999076216271	0.9898734132889471	0	0	0.9304558657608565	0.42064539494662767	AKT1S1;PIK3R1
Transcriptional regulation of white adipocyte differentiation Homo sapiens R-HSA-381340	0.6362999076216271	0.9898734132889471	0	0	0.9304558657608565	0.42064539494662767	MED13;MED6
RIG-I/MDA5 mediated induction of IFN-alpha/beta pathways Homo sapiens R-HSA-168928	0.6362999076216271	0.9898734132889471	0	0	0.9304558657608565	0.42064539494662767	IFIH1;DHX9
Platelet Aggregation (Plug Formation) Homo sapiens R-HSA-76009	0.6391766933402564	0.9898734132889471	0	0	0.9953362033620337	0.44548695169170005	RASGRP2
Translesion synthesis by Y family DNA polymerases bypasses lesions on DNA template Homo sapiens R-HSA-110313	0.6391766933402564	0.9898734132889471	0	0	0.9953362033620337	0.44548695169170005	RPA1
Glycosaminoglycan metabolism Homo sapiens R-HSA-1630316	0.6419358059260519	0.9898734132889471	0	0	0.9104990583804143	0.4035941597621567	CHPF2;AGRN;SGSH
DAP12 interactions Homo sapiens R-HSA-2172127	0.642676565866331	0.9898734132889471	0	0	0.9200802568218298	0.4067800767766424	MOV10;NR4A1;AKT1S1;BTK;PPP2R5B;KLRD1;PIK3R1;SPTAN1;GFRA2
Toll Like Receptor 4 (TLR4) Cascade Homo sapiens R-HSA-166016	0.6474422503352675	0.9898734132889471	0	0	0.9028011204481793	0.39247082923780785	DHX9;BTK;TLR6
Transport of vitamins, nucleosides, and related molecules Homo sapiens R-HSA-425397	0.6489911673173833	0.9898734132889471	0	0	0.968385359529271	0.4186680194092295	SLC33A1
G1 Phase Homo sapiens R-HSA-69236	0.6489911673173833	0.9898734132889471	0	0	0.968385359529271	0.4186680194092295	RBL2
Cyclin D associated events in G1 Homo sapiens R-HSA-69231	0.6489911673173833	0.9898734132889471	0	0	0.968385359529271	0.4186680194092295	RBL2
Signaling by FGFR1 in disease Homo sapiens R-HSA-5655302	0.6489911673173833	0.9898734132889471	0	0	0.968385359529271	0.4186680194092295	PIK3R1
DNA Replication Pre-Initiation Homo sapiens R-HSA-69002	0.6564451159299508	0.9898734132889471	0	0	0.8954251386321627	0.3768989375636103	RPA1;MCM10
M/G1 Transition Homo sapiens R-HSA-68874	0.6564451159299508	0.9898734132889471	0	0	0.8954251386321627	0.3768989375636103	RPA1;MCM10
RNA Polymerase II Transcription Homo sapiens R-HSA-73857	0.6582741453178371	0.9898734132889471	0	0	0.8877869605142332	0.37121373557059417	RBM8A;GTF2H1;TAF3
mTOR signalling Homo sapiens R-HSA-165159	0.6585391623653377	0.9898734132889471	0	0	0.9428529811613906	0.39385918973074635	AKT1S1
tRNA modification in the nucleus and cytosol Homo sapiens R-HSA-6782315	0.6585391623653377	0.9898734132889471	0	0	0.9428529811613906	0.39385918973074635	ALKBH8
p75 NTR receptor-mediated signalling Homo sapiens R-HSA-193704	0.6629590999432549	0.9898734132889471	0	0	0.8843248670728646	0.36349464439192714	ARHGEF11;ARHGAP4
PI5P, PP2A and IER3 Regulate PI3K/AKT Signaling Homo sapiens R-HSA-6811558	0.6629590999432549	0.9898734132889471	0	0	0.8843248670728646	0.36349464439192714	PPP2R5B;PIK3R1
Major pathway of rRNA processing in the nucleolus Homo sapiens R-HSA-6791226	0.6634085438880052	0.9898734132889471	0	0	0.8838956458004077	0.36271919463885177	NOP56;PDCD11;IMP4;DDX52
Class C/3 (Metabotropic glutamate/pheromone receptors) Homo sapiens R-HSA-420499	0.6678279008563116	0.9898734132889471	0	0	0.9186299555303246	0.37087366942906963	TAS1R3
PKB-mediated events Homo sapiens R-HSA-109703	0.6678279008563116	0.9898734132889471	0	0	0.9186299555303246	0.37087366942906963	AKT1S1
PKMTs methylate histone lysines Homo sapiens R-HSA-3214841	0.6678279008563116	0.9898734132889471	0	0	0.9186299555303246	0.37087366942906963	SETD1B
Negative regulation of MAPK pathway Homo sapiens R-HSA-5675221	0.6678279008563116	0.9898734132889471	0	0	0.9186299555303246	0.37087366942906963	PPP2R5B
TP53 Regulates Metabolic Genes Homo sapiens R-HSA-5628897	0.6693734271786588	0.9898734132889471	0	0	0.8734953338442811	0.350632546197989	MOV10;YWHAQ
Mitochondrial translation initiation Homo sapiens R-HSA-5368286	0.6693734271786588	0.9898734132889471	0	0	0.8734953338442811	0.350632546197989	MRPL32;MRPL11
Mitochondrial translation termination Homo sapiens R-HSA-5419276	0.6693734271786588	0.9898734132889471	0	0	0.8734953338442811	0.350632546197989	MRPL32;MRPL11
Mitochondrial translation elongation Homo sapiens R-HSA-5389840	0.6693734271786588	0.9898734132889471	0	0	0.8734953338442811	0.350632546197989	MRPL32;MRPL11
Histidine, lysine, phenylalanine, tyrosine, proline and tryptophan catabolism Homo sapiens R-HSA-6788656	0.6768644098040196	0.9898734132889471	0	0	0.8956180811808118	0.34954568221138377	HYKK
RNA Polymerase III Abortive And Retractive Initiation Homo sapiens R-HSA-749476	0.6768644098040196	0.9898734132889471	0	0	0.8956180811808118	0.34954568221138377	POLR3K
RNA Polymerase III Transcription Homo sapiens R-HSA-74158	0.6768644098040196	0.9898734132889471	0	0	0.8956180811808118	0.34954568221138377	POLR3K
Pre-NOTCH Transcription and Translation Homo sapiens R-HSA-1912408	0.6768644098040196	0.9898734132889471	0	0	0.8956180811808118	0.34954568221138377	MOV10
TNF signaling Homo sapiens R-HSA-75893	0.6768644098040196	0.9898734132889471	0	0	0.8956180811808118	0.34954568221138377	NSMAF
Chromosome Maintenance Homo sapiens R-HSA-73886	0.6819055483916531	0.9898734132889471	0	0	0.8526098054748702	0.32643370528422705	SMARCA5;RPA1
Host Interactions of HIV factors Homo sapiens R-HSA-162909	0.6842964747909964	0.9898734132889471	0	0	0.852336860670194	0.323345931543771	NUP62;NUP54;AP2B1
Netrin-1 signaling Homo sapiens R-HSA-373752	0.6856555258817726	0.9898734132889471	0	0	0.8737287372873729	0.3297276864274351	RGMB
EPHB-mediated forward signaling Homo sapiens R-HSA-3928662	0.6856555258817726	0.9898734132889471	0	0	0.8737287372873729	0.3297276864274351	EPHB6
Retinoid metabolism and transport Homo sapiens R-HSA-975634	0.6856555258817726	0.9898734132889471	0	0	0.8737287372873729	0.3297276864274351	AGRN
Cooperation of PDCL (PhLP1) and TRiC/CCT in G-protein beta folding Homo sapiens R-HSA-6814122	0.6856555258817726	0.9898734132889471	0	0	0.8737287372873729	0.3297276864274351	CCT3
Non-integrin membrane-ECM interactions Homo sapiens R-HSA-3000171	0.6856555258817726	0.9898734132889471	0	0	0.8737287372873729	0.3297276864274351	AGRN
Intrinsic Pathway for Apoptosis Homo sapiens R-HSA-109606	0.6856555258817726	0.9898734132889471	0	0	0.8737287372873729	0.3297276864274351	YWHAQ
Fatty Acyl-CoA Biosynthesis Homo sapiens R-HSA-75105	0.6856555258817726	0.9898734132889471	0	0	0.8737287372873729	0.3297276864274351	ACSF2
Transcriptional regulation of pluripotent stem cells Homo sapiens R-HSA-452723	0.6856555258817726	0.9898734132889471	0	0	0.8737287372873729	0.3297276864274351	HIF3A
tRNA Aminoacylation Homo sapiens R-HSA-379724	0.6856555258817726	0.9898734132889471	0	0	0.8737287372873729	0.3297276864274351	HARS2
Deactivation of the beta-catenin transactivating complex Homo sapiens R-HSA-3769402	0.6856555258817726	0.9898734132889471	0	0	0.8737287372873729	0.3297276864274351	SOX4
Platelet activation, signaling and aggregation Homo sapiens R-HSA-76002	0.6872211681853986	0.9898734132889471	0	0	0.868975188293036	0.32595181561935327	GNA12;ACTN4;PIK3R1;RASGRP2;TUBA4A;PIK3CG
Diseases of glycosylation Homo sapiens R-HSA-3781865	0.6940467461835068	0.9898734132889471	0	0	0.8326956970296179	0.3041137609854052	C1GALT1C1;AGRN
Voltage gated Potassium channels Homo sapiens R-HSA-1296072	0.6942079010656091	0.9898734132889471	0	0	0.8528817431031454	0.3112880144980201	KCNA2
Iron uptake and transport Homo sapiens R-HSA-917937	0.6942079010656091	0.9898734132889471	0	0	0.8528817431031454	0.3112880144980201	SLC11A2
HIV Transcription Elongation Homo sapiens R-HSA-167169	0.6942079010656091	0.9898734132889471	0	0	0.8528817431031454	0.3112880144980201	GTF2H1
Tat-mediated elongation of the HIV-1 transcript Homo sapiens R-HSA-167246	0.6942079010656091	0.9898734132889471	0	0	0.8528817431031454	0.3112880144980201	GTF2H1
Formation of HIV-1 elongation complex containing HIV-1 Tat Homo sapiens R-HSA-167200	0.6942079010656091	0.9898734132889471	0	0	0.8528817431031454	0.3112880144980201	GTF2H1
Signaling by FGFR2 in disease Homo sapiens R-HSA-5655253	0.6942079010656091	0.9898734132889471	0	0	0.8528817431031454	0.3112880144980201	PIK3R1
ER to Golgi Anterograde Transport Homo sapiens R-HSA-199977	0.6942831210988946	0.9898734132889471	0	0	0.8389322916666667	0.3061057942472812	GOLGA2;DCTN3;SPTAN1
Formation of HIV elongation complex in the absence of HIV Tat Homo sapiens R-HSA-167152	0.7025280071250367	0.9898734132889471	0	0	0.8330043765553935	0.2941088642062757	GTF2H1
RNA Polymerase II Transcription Elongation Homo sapiens R-HSA-75955	0.7025280071250367	0.9898734132889471	0	0	0.8330043765553935	0.2941088642062757	GTF2H1
Formation of RNA Pol II elongation complex Homo sapiens R-HSA-112382	0.7025280071250367	0.9898734132889471	0	0	0.8330043765553935	0.2941088642062757	GTF2H1
Fatty acid, triacylglycerol, and ketone body metabolism Homo sapiens R-HSA-535734	0.7051990706156501	0.9898734132889471	0	0	0.8436645156765098	0.2946710471925719	MED13;CLOCK;MED6;ACSF2;FDFT1
Mitochondrial translation Homo sapiens R-HSA-5368287	0.7058028597482794	0.9898734132889471	0	0	0.8136867753318769	0.2835041896720427	MRPL32;MRPL11
Negative regulation of the PI3K/AKT network Homo sapiens R-HSA-199418	0.7058028597482794	0.9898734132889471	0	0	0.8136867753318769	0.2835041896720427	PPP2R5B;PIK3R1
ABC-family proteins mediated transport Homo sapiens R-HSA-382556	0.7106221407876737	0.9898734132889471	0	0	0.8140305266689031	0.27808458088545956	PEX19
Signaling by ERBB2 Homo sapiens R-HSA-1227986	0.7106221407876737	0.9898734132889471	0	0	0.8140305266689031	0.27808458088545956	PIK3R1
Oxidative Stress Induced Senescence Homo sapiens R-HSA-2559580	0.7115384723839098	0.9898734132889471	0	0	0.8045026895677999	0.2737930139433766	MOV10;TNIK
Antigen processing: Ubiquitination & Proteasome degradation Homo sapiens R-HSA-983168	0.7120066397776935	0.9898734132889471	0	0	0.8447191307790437	0.28692409326191953	KLHL9;UBR4;ASB7;UBE2G1;TRIM37;FBXO44
Scavenging of heme from plasma Homo sapiens R-HSA-2168880	0.7184964284770651	0.9898734132889471	0	0	0.79589995899959	0.2631201842377611	CD163
DNA Damage Bypass Homo sapiens R-HSA-73893	0.7184964284770651	0.9898734132889471	0	0	0.79589995899959	0.2631201842377611	RPA1
Gene Expression Homo sapiens R-HSA-74160	0.7216106068551359	0.9898734132889471	0	0	0.9177716805733043	0.29944100944896007	RPN2;RBM8A;DHX9;SRPR;NOP2;PRPF19;RPAP2;RRP8;ALKBH8;METTL14;MED13;PDCD11;YWHAQ;PPP1R13L;PCBP4;NUP62;TXNL4A;SNRNP35;MYBL1;NOP56;CNOT6L;WTAP;EIF1AX;SMARCA5;RPA1;GTF2H1;IMP4;RPRD2;DDX52;HARS2;MED6;RBL2;MOV10;NT5C3B;NR4A1;MYBBP1A;EIF3L;NUP54;POLR3K;TAF3;RHNO1
Interferon gamma signaling Homo sapiens R-HSA-877300	0.7227289744362337	0.9898734132889471	0	0	0.7867400621559586	0.25547101151689405	CIITA;TRIM10
RNA Polymerase I Transcription Initiation Homo sapiens R-HSA-73762	0.7261568306742843	0.9898734132889471	0	0	0.7785576768811167	0.24913010055560744	GTF2H1
Infectious disease Homo sapiens R-HSA-5663205	0.7317232586815585	0.9898734132889471	0	0	0.8407696536558549	0.262616838218518	PDCD6IP;NUP62;CHMP4B;GTF2H1;NUP54;AP2B1;ANTXR2;TAF3
EPH-Ephrin signaling Homo sapiens R-HSA-2682334	0.7335510106960121	0.9898734132889471	0	0	0.7697414187188202	0.2385106439639464	EPHB6;AP2B1
Pyruvate metabolism and Citric Acid (TCA) cycle Homo sapiens R-HSA-71406	0.7336091466605905	0.9898734132889471	0	0	0.7619533642144932	0.23603706734670535	SUCLG2
Death Receptor Signalling Homo sapiens R-HSA-73887	0.7336091466605905	0.9898734132889471	0	0	0.7619533642144932	0.23603706734670535	NSMAF
Toll-Like Receptors Cascades Homo sapiens R-HSA-168898	0.7362730374464945	0.9898734132889471	0	0	0.7834549878345499	0.2398580775436009	DHX9;BTK;TLR6
L1CAM interactions Homo sapiens R-HSA-373760	0.7388261190733981	0.9898734132889471	0	0	0.7615133519487159	0.23050451576332168	AP2B1;SPTAN1
Formation of a pool of free 40S subunits Homo sapiens R-HSA-72689	0.7388261190733981	0.9898734132889471	0	0	0.7615133519487159	0.23050451576332168	EIF1AX;EIF3L
Complex I biogenesis Homo sapiens R-HSA-6799198	0.7408590185968505	0.9898734132889471	0	0	0.7460408979089791	0.2237711849685614	NDUFS6
Regulation of actin dynamics for phagocytic cup formation Homo sapiens R-HSA-2029482	0.7440118655511433	0.9898734132889471	0	0	0.7534585076369297	0.2227963967808786	BTK;MYO9B
Visual phototransduction Homo sapiens R-HSA-2187338	0.7440118655511433	0.9898734132889471	0	0	0.7534585076369297	0.2227963967808786	AGRN;METAP1
Fc epsilon receptor (FCERI) signaling Homo sapiens R-HSA-2454202	0.7487751731666853	0.9898734132889471	0	0	0.8326977935611574	0.24091321940258498	MOV10;NR4A1;AKT1S1;BTK;PPP2R5B;PIK3R1;RASGRP2;SPTAN1;GFRA2
Transport of inorganic cations/anions and amino acids/oligopeptides Homo sapiens R-HSA-425393	0.7541191009383077	0.9898734132889471	0	0	0.7378470568058387	0.20822410257874654	SLC17A7;SLC7A11
Metabolism of fat-soluble vitamins Homo sapiens R-HSA-6806667	0.7547732402195109	0.9898734132889471	0	0	0.7161254612546125	0.20147324695896987	AGRN
mRNA 3'-end processing Homo sapiens R-HSA-72187	0.7547732402195109	0.9898734132889471	0	0	0.7161254612546125	0.20147324695896987	RBM8A
Post-Elongation Processing of Intron-Containing pre-mRNA Homo sapiens R-HSA-112296	0.7547732402195109	0.9898734132889471	0	0	0.7161254612546125	0.20147324695896987	RBM8A
Nuclear Receptor transcription pathway Homo sapiens R-HSA-383280	0.7547732402195109	0.9898734132889471	0	0	0.7161254612546125	0.20147324695896987	NR4A1
Phase II conjugation Homo sapiens R-HSA-156580	0.7590425379008628	0.9898734132889471	0	0	0.7302802821683202	0.20133641778046749	GGT5;GSTP1
Adaptive Immune System Homo sapiens R-HSA-1280218	0.7607905105323111	0.9898734132889471	0	0	0.8623502304147466	0.2357641736339532	DCTN3;UBR4;PPP2R5B;UBE2G1;PIK3R1;AP2B1;RASGRP2;FBXO44;KLHL9;MOV10;NR4A1;ACTR1B;AKT1S1;BTK;ASB7;ITGB7;TRIM37;KLRD1
Deposition of new CENPA-containing nucleosomes at the centromere Homo sapiens R-HSA-606279	0.7614481272479529	0.9898734132889471	0	0	0.7020476087113813	0.191331301111843	SMARCA5
Nucleosome assembly Homo sapiens R-HSA-774815	0.7614481272479529	0.9898734132889471	0	0	0.7020476087113813	0.191331301111843	SMARCA5
Nonhomologous End-Joining (NHEJ) Homo sapiens R-HSA-5693571	0.7614481272479529	0.9898734132889471	0	0	0.7020476087113813	0.191331301111843	UIMC1
Cell surface interactions at the vascular wall Homo sapiens R-HSA-202733	0.7638805061770001	0.9898734132889471	0	0	0.7228663716648929	0.1946996531993074	PIK3R1;SLC7A11
Disease Homo sapiens R-HSA-1643685	0.7660113520647526	0.9898734132889471	0	0	0.8558704431698567	0.22813936129947648	PDCD6IP;PPP2R5B;GTF2H1;PIK3R1;AP2B1;ANTXR2;NR4A1;ERLEC1;C1GALT1C1;NUP62;AKT1S1;BTK;CHMP4B;NUP54;TLR6;AGRN;TAF3
Glycerophospholipid biosynthesis Homo sapiens R-HSA-1483206	0.7686340073630086	0.9898734132889471	0	0	0.7156007393715342	0.1883034332954162	PITPNB;PLD4
Golgi Associated Vesicle Biogenesis Homo sapiens R-HSA-432722	0.7742587362256536	0.9898734132889471	0	0	0.6754856227807561	0.17282244047719714	PIK3C2A
Meiotic recombination Homo sapiens R-HSA-912446	0.7742587362256536	0.9898734132889471	0	0	0.6754856227807561	0.17282244047719714	RPA1
ECM proteoglycans Homo sapiens R-HSA-3000178	0.7804041627127597	0.9898734132889471	0	0	0.6629424627579609	0.1643721659060256	AGRN
Hh mutants that don't undergo autocatalytic processing are degraded by ERAD Homo sapiens R-HSA-5362768	0.7804041627127597	0.9898734132889471	0	0	0.6629424627579609	0.1643721659060256	ERLEC1
Platelet degranulation Homo sapiens R-HSA-114608	0.7823978476499835	0.9898734132889471	0	0	0.694650323923694	0.1704615706199527	ACTN4;TUBA4A
DNA Replication Homo sapiens R-HSA-69306	0.7823978476499835	0.9898734132889471	0	0	0.694650323923694	0.1704615706199527	RPA1;MCM10
Signaling by SCF-KIT Homo sapiens R-HSA-1433557	0.7826543866394643	0.9898734132889471	0	0	0.7860051159297851	0.1926216181024818	MOV10;NR4A1;AKT1S1;PPP2R5B;PIK3R1;SPTAN1;GFRA2
Signalling by NGF Homo sapiens R-HSA-166520	0.7827614724792287	0.9898734132889471	0	0	0.8108903291830121	0.19860914831208137	ARHGEF11;MOV10;NR4A1;AKT1S1;PPP2R5B;PIK3R1;AP2B1;SPTAN1;GFRA2;ARHGAP4
Degradation of the extracellular matrix Homo sapiens R-HSA-1474228	0.786823652762224	0.9898734132889471	0	0	0.6879354471775914	0.16493330147709545	CAPN5;MMP17
L13a-mediated translational silencing of Ceruloplasmin expression Homo sapiens R-HSA-156827	0.786823652762224	0.9898734132889471	0	0	0.6879354471775914	0.16493330147709545	EIF1AX;EIF3L
3' -UTR-mediated translational regulation Homo sapiens R-HSA-157279	0.786823652762224	0.9898734132889471	0	0	0.6879354471775914	0.16493330147709545	EIF1AX;EIF3L
SRP-dependent cotranslational protein targeting to membrane Homo sapiens R-HSA-1799339	0.791170106085414	0.9898734132889471	0	0	0.6813484728457002	0.1596006213848607	RPN2;SRPR
GTP hydrolysis and joining of the 60S ribosomal subunit Homo sapiens R-HSA-72706	0.791170106085414	0.9898734132889471	0	0	0.6813484728457002	0.1596006213848607	EIF1AX;EIF3L
HATs acetylate histones Homo sapiens R-HSA-3214847	0.791170106085414	0.9898734132889471	0	0	0.6813484728457002	0.1596006213848607	YEATS2;CLOCK
RNA Polymerase I Chain Elongation Homo sapiens R-HSA-73777	0.7921985436539324	0.9898734132889471	0	0	0.6392000527148128	0.1488973262714826	GTF2H1
Pre-NOTCH Expression and Processing Homo sapiens R-HSA-1912422	0.7921985436539324	0.9898734132889471	0	0	0.6392000527148128	0.1488973262714826	MOV10
Hh mutants abrogate ligand secretion Homo sapiens R-HSA-5387390	0.7921985436539324	0.9898734132889471	0	0	0.6392000527148128	0.1488973262714826	ERLEC1
Downstream signaling of activated FGFR2 Homo sapiens R-HSA-5654696	0.7929916450436416	0.9898734132889471	0	0	0.7760788449059053	0.1800057398828326	MOV10;NR4A1;AKT1S1;PPP2R5B;PIK3R1;SPTAN1;GFRA2
Downstream signaling of activated FGFR4 Homo sapiens R-HSA-5654716	0.7929916450436416	0.9898734132889471	0	0	0.7760788449059053	0.1800057398828326	MOV10;NR4A1;AKT1S1;PPP2R5B;PIK3R1;SPTAN1;GFRA2
Downstream signaling of activated FGFR3 Homo sapiens R-HSA-5654708	0.7929916450436416	0.9898734132889471	0	0	0.7760788449059053	0.1800057398828326	MOV10;NR4A1;AKT1S1;PPP2R5B;PIK3R1;SPTAN1;GFRA2
Signaling by ERBB4 Homo sapiens R-HSA-1236394	0.7955173033153121	0.9898734132889471	0	0	0.7736356915114828	0.17697897409092117	MOV10;NR4A1;AKT1S1;PPP2R5B;PIK3R1;SPTAN1;GFRA2
NGF signalling via TRKA from the plasma membrane Homo sapiens R-HSA-187037	0.7996077819079035	0.9898734132889471	0	0	0.779980593432409	0.17443013647149846	MOV10;NR4A1;AKT1S1;PPP2R5B;PIK3R1;AP2B1;SPTAN1;GFRA2
Signaling by FGFR4 Homo sapiens R-HSA-5654743	0.800498714039993	0.9898734132889471	0	0	0.7687944890929965	0.17107242109176843	MOV10;NR4A1;AKT1S1;PPP2R5B;PIK3R1;SPTAN1;GFRA2
Downstream signaling of activated FGFR1 Homo sapiens R-HSA-5654687	0.800498714039993	0.9898734132889471	0	0	0.7687944890929965	0.17107242109176843	MOV10;NR4A1;AKT1S1;PPP2R5B;PIK3R1;SPTAN1;GFRA2
Signaling by FGFR3 Homo sapiens R-HSA-5654741	0.8029546157034722	0.9898734132889471	0	0	0.7663961633550042	0.16819106801041458	MOV10;NR4A1;AKT1S1;PPP2R5B;PIK3R1;SPTAN1;GFRA2
Telomere Maintenance Homo sapiens R-HSA-157579	0.8033605525453877	0.9898734132889471	0	0	0.6170950502608474	0.13511398495542676	RPA1
The role of GTSE1 in G2/M progression after G2 checkpoint Homo sapiens R-HSA-8852276	0.8033605525453877	0.9898734132889471	0	0	0.6170950502608474	0.13511398495542676	CCNB2
Response to elevated platelet cytosolic Ca2+ Homo sapiens R-HSA-76005	0.8037437338173985	0.9898734132889471	0	0	0.6623194358869036	0.14470010605594313	ACTN4;TUBA4A
Golgi-to-ER retrograde transport Homo sapiens R-HSA-8856688	0.8037437338173985	0.9898734132889471	0	0	0.6623194358869036	0.14470010605594313	DCTN3;RAB18
Translocation of GLUT4 to the plasma membrane Homo sapiens R-HSA-1445148	0.8087150660811685	0.9898734132889471	0	0	0.6066045406216775	0.12878737839713086	YWHAQ
Cleavage of Growing Transcript in the Termination Region Homo sapiens R-HSA-109688	0.8087150660811685	0.9898734132889471	0	0	0.6066045406216775	0.12878737839713086	RBM8A
RNA Polymerase II Transcription Termination Homo sapiens R-HSA-73856	0.8087150660811685	0.9898734132889471	0	0	0.6066045406216775	0.12878737839713086	RBM8A
Post-Elongation Processing of the Transcript Homo sapiens R-HSA-76044	0.8087150660811685	0.9898734132889471	0	0	0.6066045406216775	0.12878737839713086	RBM8A
RHO GTPases activate PKNs Homo sapiens R-HSA-5625740	0.8087150660811685	0.9898734132889471	0	0	0.6066045406216775	0.12878737839713086	YWHAQ
HDACs deacetylate histones Homo sapiens R-HSA-3214815	0.8087150660811685	0.9898734132889471	0	0	0.6066045406216775	0.12878737839713086	HMG20B
Signaling by FGFR1 Homo sapiens R-HSA-5654736	0.8101840588661645	0.9898734132889471	0	0	0.7592886630676405	0.1598255741794145	MOV10;NR4A1;AKT1S1;PPP2R5B;PIK3R1;SPTAN1;GFRA2
G1/S Transition Homo sapiens R-HSA-69206	0.8117484459179274	0.9898734132889471	0	0	0.6502100487313056	0.1356109173829635	RPA1;MCM10
Cell-cell junction organization Homo sapiens R-HSA-421270	0.813924035413133	0.9898734132889471	0	0	0.5964637146371464	0.12280486438440315	CDH5
Ca2+ pathway Homo sapiens R-HSA-4086398	0.813924035413133	0.9898734132889471	0	0	0.5964637146371464	0.12280486438440315	MOV10
TP53 Regulates Transcription of DNA Repair Genes Homo sapiens R-HSA-6796648	0.813924035413133	0.9898734132889471	0	0	0.5964637146371464	0.12280486438440315	GTF2H1
Constitutive Signaling by Aberrant PI3K in Cancer Homo sapiens R-HSA-2219530	0.813924035413133	0.9898734132889471	0	0	0.5964637146371464	0.12280486438440315	PIK3R1
FCERI mediated Ca+2 mobilization Homo sapiens R-HSA-2871809	0.8189914094373837	0.9898734132889471	0	0	0.5866553747504688	0.11714433331711457	BTK
Diseases associated with O-glycosylation of proteins Homo sapiens R-HSA-3906995	0.8189914094373837	0.9898734132889471	0	0	0.5866553747504688	0.11714433331711457	C1GALT1C1
Cytochrome P450 - arranged by substrate type Homo sapiens R-HSA-211897	0.8189914094373837	0.9898734132889471	0	0	0.5866553747504688	0.11714433331711457	CYP8B1
Cap-dependent Translation Initiation Homo sapiens R-HSA-72737	0.8194607020903214	0.9898734132889471	0	0	0.6385331396884077	0.12713758985115267	EIF1AX;EIF3L
Eukaryotic Translation Initiation Homo sapiens R-HSA-72613	0.8194607020903214	0.9898734132889471	0	0	0.6385331396884077	0.12713758985115267	EIF1AX;EIF3L
Downstream signal transduction Homo sapiens R-HSA-186763	0.8217774469669499	0.9898734132889471	0	0	0.7477265618017696	0.14676800644320181	MOV10;NR4A1;AKT1S1;PPP2R5B;PIK3R1;SPTAN1;GFRA2
Apoptosis Homo sapiens R-HSA-109581	0.822906542379819	0.9898734132889471	0	0	0.6700347222222223	0.13059823794499376	YWHAQ;SPTAN1;ADD1
Collagen biosynthesis and modifying enzymes Homo sapiens R-HSA-1650814	0.8239210301953661	0.9898734132889471	0	0	0.5771634329246518	0.11178535468097571	PLOD3
Synthesis of substrates in N-glycan biosythesis Homo sapiens R-HSA-446219	0.8239210301953661	0.9898734132889471	0	0	0.5771634329246518	0.11178535468097571	ST8SIA6
Signaling by FGFR in disease Homo sapiens R-HSA-1226099	0.8239210301953661	0.9898734132889471	0	0	0.5771634329246518	0.11178535468097571	PIK3R1
p53-Dependent G1/S DNA damage checkpoint Homo sapiens R-HSA-69580	0.8239210301953661	0.9898734132889471	0	0	0.5771634329246518	0.11178535468097571	PCBP4
p53-Dependent G1 DNA Damage Response Homo sapiens R-HSA-69563	0.8239210301953661	0.9898734132889471	0	0	0.5771634329246518	0.11178535468097571	PCBP4
RNA Polymerase I, RNA Polymerase III, and Mitochondrial Transcription Homo sapiens R-HSA-504046	0.8268887967977584	0.9898734132889471	0	0	0.6272659467522781	0.11923388436061559	GTF2H1;POLR3K
Transmission across Chemical Synapses Homo sapiens R-HSA-112315	0.8281596296872897	0.9898734132889471	0	0	0.6901311249137336	0.130123777571413	CHRNB2;SLC17A7;AP2B1;PPFIA4
Hedgehog ligand biogenesis Homo sapiens R-HSA-5358346	0.8287166358493698	0.9898734132889471	0	0	0.5679728225853687	0.10670902811139345	ERLEC1
Neuronal System Homo sapiens R-HSA-112316	0.829805070878737	0.9898734132889471	0	0	0.7257646056244674	0.135401881834919	CHRNB2;KCNA2;SLC17A7;AP2B1;PPFIA4;PTPRF
Programmed Cell Death Homo sapiens R-HSA-5357801	0.8322004764130622	0.9898734132889471	0	0	0.6576005453306066	0.12078932415655076	YWHAQ;SPTAN1;ADD1
G1/S DNA Damage Checkpoints Homo sapiens R-HSA-69615	0.8333818629127685	0.9898734132889471	0	0	0.5590694188191881	0.10189785005845102	PCBP4
O-linked glycosylation of mucins Homo sapiens R-HSA-913709	0.8379202498506665	0.9898734132889471	0	0	0.550439965938121	0.09733559286013892	C1GALT1C1
Triglyceride Biosynthesis Homo sapiens R-HSA-75109	0.8379202498506665	0.9898734132889471	0	0	0.550439965938121	0.09733559286013892	ACSF2
Class I MHC mediated antigen processing & presentation Homo sapiens R-HSA-983169	0.8388980877660446	0.9898734132889471	0	0	0.7159059060929355	0.12576036168306956	KLHL9;UBR4;ASB7;UBE2G1;TRIM37;FBXO44
Semaphorin interactions Homo sapiens R-HSA-373755	0.8423352388637997	0.9898734132889471	0	0	0.5420720116292072	0.09300719690201281	ARHGEF11
COPII (Coat Protein 2) Mediated Vesicle Transport Homo sapiens R-HSA-204005	0.8466301792076906	0.9898734132889471	0	0	0.5339538470011566	0.08889867225785247	GOLGA2
Amyloid fiber formation Homo sapiens R-HSA-977225	0.8466301792076906	0.9898734132889471	0	0	0.5339538470011566	0.08889867225785247	GGA2
S Phase Homo sapiens R-HSA-69242	0.853923400466065	0.9898734132889471	0	0	0.5858913366261629	0.09252031810894444	RPA1;PDS5A
trans-Golgi Network Vesicle Budding Homo sapiens R-HSA-199992	0.854872859107259	0.9898734132889471	0	0	0.5184234451040163	0.08129010464189694	PIK3C2A
Clathrin derived vesicle budding Homo sapiens R-HSA-421837	0.854872859107259	0.9898734132889471	0	0	0.5184234451040163	0.08129010464189694	PIK3C2A
Cdc20:Phospho-APC/C mediated degradation of Cyclin A Homo sapiens R-HSA-174184	0.8588268529506586	0.9898734132889471	0	0	0.5109910384818134	0.07776667630286713	BUB3
APC:Cdc20 mediated degradation of cell cycle proteins prior to satisfation of the cell cycle checkpoint Homo sapiens R-HSA-179419	0.8626733115883445	0.9898734132889471	0	0	0.5037679954264331	0.07441620995028399	BUB3
Removal of licensing factors from origins Homo sapiens R-HSA-69300	0.8626733115883445	0.9898734132889471	0	0	0.5037679954264331	0.07441620995028399	MCM10
TRAF6 Mediated Induction of proinflammatory cytokines Homo sapiens R-HSA-168180	0.8626733115883445	0.9898734132889471	0	0	0.5037679954264331	0.07441620995028399	DHX9
Signaling by FGFR2 Homo sapiens R-HSA-5654738	0.8626934217971938	0.9898734132889471	0	0	0.7047442870393794	0.10408784037857961	MOV10;NR4A1;AKT1S1;PPP2R5B;PIK3R1;SPTAN1;GFRA2
Chromatin organization Homo sapiens R-HSA-4839726	0.8655547340345742	0.9898734132889471	0	0	0.6429992144277858	0.0928392271861426	YEATS2;SETD1B;HMG20B;CLOCK
Chromatin modifying enzymes Homo sapiens R-HSA-3247509	0.8655547340345742	0.9898734132889471	0	0	0.6429992144277858	0.0928392271861426	YEATS2;SETD1B;HMG20B;CLOCK
Influenza Viral RNA Transcription and Replication Homo sapiens R-HSA-168273	0.8659462631305842	0.9898734132889471	0	0	0.5671742510929202	0.08163476487937887	NUP62;NUP54
Signaling by PDGF Homo sapiens R-HSA-186797	0.8681150033176256	0.9898734132889471	0	0	0.6987123207491952	0.09881963868953247	MOV10;NR4A1;AKT1S1;PPP2R5B;PIK3R1;SPTAN1;GFRA2
Binding and Uptake of Ligands by Scavenger Receptors Homo sapiens R-HSA-2173782	0.8700552210176806	0.9898734132889471	0	0	0.4899155840873477	0.06819556191110564	CD163
Sphingolipid metabolism Homo sapiens R-HSA-428157	0.8700552210176806	0.9898734132889471	0	0	0.4899155840873477	0.06819556191110564	ALDH3A2
APC/C:Cdc20 mediated degradation of mitotic proteins Homo sapiens R-HSA-176409	0.8700552210176806	0.9898734132889471	0	0	0.4899155840873477	0.06819556191110564	BUB3
Signaling by FGFR Homo sapiens R-HSA-190236	0.871630915234668	0.9898734132889471	0	0	0.6947470170041159	0.0954507417453671	MOV10;NR4A1;AKT1S1;PPP2R5B;PIK3R1;SPTAN1;GFRA2
Activation of APC/C and APC/C:Cdc20 mediated degradation of mitotic proteins Homo sapiens R-HSA-176814	0.8735962753155857	0.9898734132889471	0	0	0.48327017053954324	0.06530765088233753	BUB3
Regulation of DNA replication Homo sapiens R-HSA-69304	0.8735962753155857	0.9898734132889471	0	0	0.48327017053954324	0.06530765088233753	MCM10
RNA Polymerase I Promoter Clearance Homo sapiens R-HSA-73854	0.8770410056089779	0.9898734132889471	0	0	0.4768019680196802	0.06255714819863205	GTF2H1
Extracellular matrix organization Homo sapiens R-HSA-1474244	0.8858441222613074	0.9898734132889471	0	0	0.6411636490064454	0.07771818885675023	MMP17;CAPN5;PLOD3;ITGB7;AGRN
Transmembrane transport of small molecules Homo sapiens R-HSA-382551	0.886149946821529	0.9898734132889471	0	0	0.7329100898906945	0.08858618477218325	TTYH3;PEX19;SLC11A2;SLC33A1;NUP62;SLC17A7;NUP54;EMB;SLC7A11;SLC2A6;ADD1;RUNX1
RNA Polymerase I Transcription Homo sapiens R-HSA-73864	0.8868230542810881	0.9898734132889471	0	0	0.45839246854007004	0.05505742974319334	GTF2H1
Regulation of APC/C activators between G1/S and early anaphase Homo sapiens R-HSA-176408	0.8868230542810881	0.9898734132889471	0	0	0.45839246854007004	0.05505742974319334	BUB3
Membrane Trafficking Homo sapiens R-HSA-199991	0.8868737057024869	0.9898734132889471	0	0	0.6912258415751746	0.08298352199659825	GOLGA2;YWHAQ;DCTN3;RAB18;CHMP4B;PIK3C2A;SPTAN1;STAM2
Influenza Life Cycle Homo sapiens R-HSA-168255	0.8873108213668034	0.9898734132889471	0	0	0.5330923938532844	0.06373649429170497	NUP62;NUP54
Signaling by Hedgehog Homo sapiens R-HSA-5358351	0.8873108213668034	0.9898734132889471	0	0	0.5330923938532844	0.06373649429170497	ERLEC1;IFT88
Innate Immune System Homo sapiens R-HSA-168249	0.8875490218611173	0.9898734132889471	0	0	0.7636785868989748	0.09110038191081925	DHX9;C5AR2;PPP2R5B;PLD4;MYO9B;PIK3R1;RASGRP2;GFRA2;IFIH1;MOV10;NR4A1;AKT1S1;BTK;KLRD1;TLR6;POLR3K;SPTAN1
IRS-mediated signalling Homo sapiens R-HSA-112399	0.8876237013665198	0.9898734132889471	0	0	0.6388322607293707	0.07615352358985727	AKT1S1;PPP2R5B;PIK3R1;SPTAN1;GFRA2
Complement cascade Homo sapiens R-HSA-166658	0.88990794380416	0.9898734132889471	0	0	0.45256667756550983	0.05278613521716416	C5AR2
Immune System Homo sapiens R-HSA-168256	0.8914231175795817	0.9898734132889471	0	0	0.8177037766112569	0.09398367060375598	CIITA;DHX9;C5AR2;DCTN3;UBR4;PLD4;IFI35;PIK3R1;RASGRP2;FBXO44;IFIH1;ACTR1B;NUP62;ITGB7;ARIH1;SPTAN1;IL15RA;EGR1;PPP2R5B;MYO9B;UBE2G1;AP2B1;GFRA2;KLHL9;MOV10;NR4A1;AKT1S1;BTK;ASB7;TRIM37;KLRD1;NUP54;TLR6;POLR3K;TRIM10
Insulin receptor signalling cascade Homo sapiens R-HSA-74751	0.8928203688506063	0.9898734132889471	0	0	0.631937303909937	0.07164265191510649	AKT1S1;PPP2R5B;PIK3R1;SPTAN1;GFRA2
Diseases of signal transduction Homo sapiens R-HSA-5663202	0.8945060007543547	0.9898734132889471	0	0	0.62967147004348	0.07019808483496254	NR4A1;ERLEC1;AKT1S1;PPP2R5B;PIK3R1
IGF1R signaling cascade Homo sapiens R-HSA-2428924	0.8945060007543547	0.9898734132889471	0	0	0.62967147004348	0.07019808483496254	AKT1S1;PPP2R5B;PIK3R1;SPTAN1;GFRA2
Signaling by Type 1 Insulin-like Growth Factor 1 Receptor (IGF1R) Homo sapiens R-HSA-2404192	0.8945060007543547	0.9898734132889471	0	0	0.62967147004348	0.07019808483496254	AKT1S1;PPP2R5B;PIK3R1;SPTAN1;GFRA2
IRS-related events triggered by IGF1R Homo sapiens R-HSA-2428928	0.8945060007543547	0.9898734132889471	0	0	0.62967147004348	0.07019808483496254	AKT1S1;PPP2R5B;PIK3R1;SPTAN1;GFRA2
Degradation of beta-catenin by the destruction complex Homo sapiens R-HSA-195253	0.8958281928802474	0.9898734132889471	0	0	0.4413466356885791	0.04855105755936325	PPP2R5B
Toll Like Receptor 10 (TLR10) Cascade Homo sapiens R-HSA-168142	0.8958281928802474	0.9898734132889471	0	0	0.4413466356885791	0.04855105755936325	DHX9
Toll Like Receptor 5 (TLR5) Cascade Homo sapiens R-HSA-168176	0.8958281928802474	0.9898734132889471	0	0	0.4413466356885791	0.04855105755936325	DHX9
MyD88 cascade initiated on plasma membrane Homo sapiens R-HSA-975871	0.8958281928802474	0.9898734132889471	0	0	0.4413466356885791	0.04855105755936325	DHX9
TRAF6 mediated induction of NFkB and MAP kinases upon TLR7/8 or 9 activation Homo sapiens R-HSA-975138	0.898668050069617	0.9898734132889471	0	0	0.4359418594185942	0.04657670668357997	DHX9
Factors involved in megakaryocyte development and platelet production Homo sapiens R-HSA-983231	0.899015228547716	0.9898734132889471	0	0	0.5137834279711166	0.05469497164360829	HMG20B;ZFPM1
Neurotransmitter Receptor Binding And Downstream Transmission In The Postsynaptic Cell Homo sapiens R-HSA-112314	0.9012160194087323	0.9898734132889471	0	0	0.5100871402165302	0.0530543138989474	CHRNB2;AP2B1
Interleukin receptor SHC signaling Homo sapiens R-HSA-912526	0.9027298877021245	0.9898734132889471	0	0	0.5917212603638211	0.06055195965755645	PPP2R5B;PIK3R1;SPTAN1;GFRA2
Collagen formation Homo sapiens R-HSA-1474290	0.9041180201522081	0.9898734132889471	0	0	0.4255183623264804	0.042890282408856374	PLOD3
Meiosis Homo sapiens R-HSA-1500620	0.9041180201522081	0.9898734132889471	0	0	0.4255183623264804	0.042890282408856374	RPA1
APC/C-mediated degradation of cell cycle proteins Homo sapiens R-HSA-174143	0.9041180201522081	0.9898734132889471	0	0	0.4255183623264804	0.042890282408856374	BUB3
Regulation of mitotic cell cycle Homo sapiens R-HSA-453276	0.9041180201522081	0.9898734132889471	0	0	0.4255183623264804	0.042890282408856374	BUB3
MyD88 dependent cascade initiated on endosome Homo sapiens R-HSA-975155	0.9041180201522081	0.9898734132889471	0	0	0.4255183623264804	0.042890282408856374	DHX9
Toll Like Receptor 7/8 (TLR7/8) Cascade Homo sapiens R-HSA-168181	0.9041180201522081	0.9898734132889471	0	0	0.4255183623264804	0.042890282408856374	DHX9
Beta-catenin independent WNT signaling Homo sapiens R-HSA-3858494	0.9054840820575308	0.9898734132889471	0	0	0.5028507458800864	0.04992582845477232	MOV10;AP2B1
Cell junction organization Homo sapiens R-HSA-446728	0.9067322747687903	0.9898734132889471	0	0	0.42049055784675493	0.041169410184106366	CDH5
Platelet homeostasis Homo sapiens R-HSA-418346	0.9092753768743234	0.9898734132889471	0	0	0.41557967905260446	0.039524655319525835	PPP2R5B
Biological oxidations Homo sapiens R-HSA-211859	0.9095731535448416	0.9898734132889471	0	0	0.5459467120181406	0.051744748321412605	GGT5;GSTP1;CYP8B1
Influenza Infection Homo sapiens R-HSA-168254	0.9115642685933484	0.9898734132889471	0	0	0.4923704506342023	0.04559014514391229	NUP62;NUP54
Respiratory electron transport Homo sapiens R-HSA-611105	0.9117492593862405	0.9898734132889471	0	0	0.4107816940238368	0.03795222816841132	NDUFS6
Toll Like Receptor 9 (TLR9) Cascade Homo sapiens R-HSA-168138	0.9117492593862405	0.9898734132889471	0	0	0.4107816940238368	0.03795222816841132	DHX9
Interleukin-2 signaling Homo sapiens R-HSA-451927	0.9139496610514681	0.9898734132889471	0	0	0.574809982644084	0.051721278355683985	PPP2R5B;PIK3R1;SPTAN1;GFRA2
Cytokine Signaling in Immune system Homo sapiens R-HSA-1280215	0.9155924109621937	0.9898734132889471	0	0	0.7006021409455843	0.061781884858146285	IL15RA;EGR1;CIITA;NUP62;PPP2R5B;NUP54;IFI35;PIK3R1;ARIH1;TRIM10;SPTAN1;GFRA2
PCP/CE pathway Homo sapiens R-HSA-4086400	0.9187741433610683	0.9898734132889471	0	0	0.39702747027470275	0.033634162416870686	AP2B1
Phase 1 - Functionalization of compounds Homo sapiens R-HSA-211945	0.9209894514587905	0.9898734132889471	0	0	0.3926442561128908	0.032317251482448434	CYP8B1
MAPK6/MAPK4 signaling Homo sapiens R-HSA-5687128	0.9209894514587905	0.9898734132889471	0	0	0.3926442561128908	0.032317251482448434	MOV10
Vesicle-mediated transport Homo sapiens R-HSA-5653656	0.9210000330645731	0.9898734132889471	0	0	0.6620838858259473	0.05448633032027431	GOLGA2;CD163;YWHAQ;DCTN3;RAB18;CHMP4B;PIK3C2A;SPTAN1;STAM2
The citric acid (TCA) cycle and respiratory electron transport Homo sapiens R-HSA-1428517	0.922641117195786	0.9898734132889471	0	0	0.4726591668604865	0.03805612549846876	NDUFS6;SUCLG2
Interleukin-3, 5 and GM-CSF signaling Homo sapiens R-HSA-512988	0.9266741821999581	0.9898734132889471	0	0	0.5544205655378529	0.0422209283265875	PPP2R5B;PIK3R1;SPTAN1;GFRA2
Signaling by Insulin receptor Homo sapiens R-HSA-74752	0.9274098550060038	0.9898734132889471	0	0	0.581644677697597	0.04383255712939975	AKT1S1;PPP2R5B;PIK3R1;SPTAN1;GFRA2
Immunoregulatory interactions between a Lymphoid and a non-Lymphoid cell Homo sapiens R-HSA-198933	0.929285613436576	0.9898734132889471	0	0	0.46036610816290024	0.033762857042371766	KLRD1;ITGB7
Synthesis of DNA Homo sapiens R-HSA-69239	0.9311934252683843	0.9898734132889471	0	0	0.3720979397293973	0.02652621561186884	RPA1
MyD88-independent TLR3/TLR4 cascade Homo sapiens R-HSA-166166	0.9311934252683843	0.9898734132889471	0	0	0.3720979397293973	0.02652621561186884	DHX9
Toll Like Receptor 3 (TLR3) Cascade Homo sapiens R-HSA-168164	0.9311934252683843	0.9898734132889471	0	0	0.3720979397293973	0.02652621561186884	DHX9
TRIF-mediated TLR3/TLR4 signaling Homo sapiens R-HSA-937061	0.9311934252683843	0.9898734132889471	0	0	0.3720979397293973	0.02652621561186884	DHX9
NCAM signaling for neurite out-growth Homo sapiens R-HSA-375165	0.9329879196157234	0.9898734132889471	0	0	0.5436983953886898	0.03771256599625318	PPP2R5B;AGRN;SPTAN1;GFRA2
Potassium Channels Homo sapiens R-HSA-1296071	0.934896598672014	0.9898734132889471	0	0	0.36446645078695683	0.024535642910760772	KCNA2
Downstream TCR signaling Homo sapiens R-HSA-202424	0.934896598672014	0.9898734132889471	0	0	0.36446645078695683	0.024535642910760772	PIK3R1
Hedgehog 'off' state Homo sapiens R-HSA-5610787	0.934896598672014	0.9898734132889471	0	0	0.36446645078695683	0.024535642910760772	IFT88
Hemostasis Homo sapiens R-HSA-109582	0.9350177056578982	0.9898734132889471	0	0	0.6547565475654756	0.04399297021421935	GNA12;PPP2R5B;HMG20B;ACTN4;PIK3R1;SLC7A11;RASGRP2;ZFPM1;TUBA4A;PIK3CG
Cellular Senescence Homo sapiens R-HSA-2559583	0.9353886375005457	0.9898734132889471	0	0	0.4486915681419221	0.029969537112095213	MOV10;TNIK
Stimuli-sensing channels Homo sapiens R-HSA-2672351	0.9366728929040724	0.9898734132889471	0	0	0.3607663349360766	0.023601751440783234	TTYH3
VEGFA-VEGFR2 Pathway Homo sapiens R-HSA-4420097	0.9375736994191783	0.9898734132889471	0	0	0.5647607246120258	0.03640442633484689	CDH5;PPP2R5B;PIK3R1;SPTAN1;GFRA2
Axon guidance Homo sapiens R-HSA-422475	0.9422104132390006	0.9898734132889471	0	0	0.6312230758982103	0.037574601883897586	EPHB6;ARHGEF11;PPP2R5B;SRGAP3;AP2B1;AGRN;RGMB;SPTAN1;GFRA2
Signaling by VEGF Homo sapiens R-HSA-194138	0.9455173092176213	0.9898734132889471	0	0	0.5505426588557552	0.030843097680469788	CDH5;PPP2R5B;PIK3R1;SPTAN1;GFRA2
Nonsense-Mediated Decay (NMD) Homo sapiens R-HSA-927802	0.9463594904692593	0.9898734132889471	0	0	0.34004568617114744	0.018747660961978347	RBM8A
Nonsense Mediated Decay (NMD) enhanced by the Exon Junction Complex (EJC) Homo sapiens R-HSA-975957	0.9463594904692593	0.9898734132889471	0	0	0.34004568617114744	0.018747660961978347	RBM8A
Respiratory electron transport, ATP synthesis by chemiosmotic coupling, and heat production by uncoupling proteins. Homo sapiens R-HSA-163200	0.9506330325650191	0.9898734132889471	0	0	0.3305487221538882	0.01673474510417438	NDUFS6
MAPK family signaling cascades Homo sapiens R-HSA-5683057	0.9518470093122191	0.9898734132889471	0	0	0.5082692817386695	0.025083577810167713	MOV10;PPP2R5B;SPTAN1;GFRA2
O-linked glycosylation Homo sapiens R-HSA-5173105	0.9519806317320181	0.9898734132889471	0	0	0.3274992382951352	0.016116430484635107	C1GALT1C1
Integration of energy metabolism Homo sapiens R-HSA-163685	0.9519806317320181	0.9898734132889471	0	0	0.3274992382951352	0.016116430484635107	PFKFB1
FCERI mediated NF-kB activation Homo sapiens R-HSA-2871837	0.9532915086784565	0.9898734132889471	0	0	0.3245051995974505	0.015522555916595031	RASGRP2
GRB2 events in EGFR signaling Homo sapiens R-HSA-179812	0.9559086969113564	0.9898734132889471	0	0	0.46036877394636017	0.02075935195244075	PPP2R5B;SPTAN1;GFRA2
SHC1 events in EGFR signaling Homo sapiens R-HSA-180336	0.9559086969113564	0.9898734132889471	0	0	0.46036877394636017	0.02075935195244075	PPP2R5B;SPTAN1;GFRA2
SOS-mediated signalling Homo sapiens R-HSA-112412	0.9559086969113564	0.9898734132889471	0	0	0.46036877394636017	0.02075935195244075	PPP2R5B;SPTAN1;GFRA2
SHC1 events in ERBB4 signaling Homo sapiens R-HSA-1250347	0.9559086969113564	0.9898734132889471	0	0	0.46036877394636017	0.02075935195244075	PPP2R5B;SPTAN1;GFRA2
RAF/MAP kinase cascade Homo sapiens R-HSA-5673001	0.9559086969113564	0.9898734132889471	0	0	0.46036877394636017	0.02075935195244075	PPP2R5B;SPTAN1;GFRA2
FRS-mediated FGFR2 signaling Homo sapiens R-HSA-5654700	0.9568033846943945	0.9898734132889471	0	0	0.45836909871244635	0.020240368514942965	PPP2R5B;SPTAN1;GFRA2
FRS-mediated FGFR4 signaling Homo sapiens R-HSA-5654712	0.9568033846943945	0.9898734132889471	0	0	0.45836909871244635	0.020240368514942965	PPP2R5B;SPTAN1;GFRA2
FRS-mediated FGFR3 signaling Homo sapiens R-HSA-5654706	0.9568033846943945	0.9898734132889471	0	0	0.45836909871244635	0.020240368514942965	PPP2R5B;SPTAN1;GFRA2
FRS-mediated FGFR1 signaling Homo sapiens R-HSA-5654693	0.9568033846943945	0.9898734132889471	0	0	0.45836909871244635	0.020240368514942965	PPP2R5B;SPTAN1;GFRA2
Intra-Golgi and retrograde Golgi-to-ER traffic Homo sapiens R-HSA-6811442	0.957177260605156	0.9898734132889471	0	0	0.4026859655168813	0.017624227547036145	DCTN3;RAB18
ARMS-mediated activation Homo sapiens R-HSA-170984	0.9593865650596399	0.9898734132889471	0	0	0.4524717514124294	0.018760018835853102	PPP2R5B;SPTAN1;GFRA2
Signalling to p38 via RIT and RIN Homo sapiens R-HSA-187706	0.9593865650596399	0.9898734132889471	0	0	0.4524717514124294	0.018760018835853102	PPP2R5B;SPTAN1;GFRA2
Frs2-mediated activation Homo sapiens R-HSA-170968	0.9602149541100632	0.9898734132889471	0	0	0.4505391467416784	0.018291037412136748	PPP2R5B;SPTAN1;GFRA2
Signaling by Wnt Homo sapiens R-HSA-195721	0.96083340306628	0.9898734132889471	0	0	0.48877582898201455	0.019528668210216548	MOV10;PPP2R5B;AP2B1;SOX4
MAPK1/MAPK3 signaling Homo sapiens R-HSA-5684996	0.961027475861989	0.9898734132889471	0	0	0.4486227824463119	0.017833778243786364	PPP2R5B;SPTAN1;GFRA2
TCR signaling Homo sapiens R-HSA-202403	0.9615200067172162	0.9898734132889471	0	0	0.30497997287665185	0.011967385574782573	PIK3R1
Prolonged ERK activation events Homo sapiens R-HSA-169893	0.9618244053641081	0.9898734132889471	0	0	0.4467224546722455	0.017387945974245308	PPP2R5B;SPTAN1;GFRA2
Signaling by Leptin Homo sapiens R-HSA-2586552	0.9626060137487265	0.9898734132889471	0	0	0.44483796296296296	0.016953252849711237	PPP2R5B;SPTAN1;GFRA2
Signalling to RAS Homo sapiens R-HSA-167044	0.9648615639673399	0.9898734132889471	0	0	0.43927754915409234	0.015713241250901597	PPP2R5B;SPTAN1;GFRA2
Signaling by NOTCH Homo sapiens R-HSA-157118	0.9655546934880203	0.9898734132889471	0	0	0.29483699795675644	0.010334782975312868	MOV10
VEGFR2 mediated cell proliferation Homo sapiens R-HSA-5218921	0.9662934538958459	0.9898734132889471	0	0	0.4356462585034014	0.014937311877684049	PPP2R5B;SPTAN1;GFRA2
G alpha (q) signalling events Homo sapiens R-HSA-416476	0.9675848728572753	0.9898734132889471	0	0	0.3768838815049536	0.012419128181705768	PIK3R1;RASGRP2
Signalling to ERKs Homo sapiens R-HSA-187687	0.9696363208614039	0.990629800068146	0	0	0.4268222222222222	0.013160723785189602	PPP2R5B;SPTAN1;GFRA2
TCF dependent signaling in response to WNT Homo sapiens R-HSA-201681	0.9731218860310636	0.9928473296668283	0	0	0.36142882610694615	0.009847466797335622	PPP2R5B;SOX4
Signaling by Interleukins Homo sapiens R-HSA-449147	0.9827417379342175	0.9999952420871989	0	0	0.4579599050939934	0.00797258817694641	IL15RA;PPP2R5B;PIK3R1;SPTAN1;GFRA2
FCERI mediated MAPK activation Homo sapiens R-HSA-2871796	0.9859252829569316	0.9999952420871989	0	0	0.3723970473970474	0.005278618358595568	PPP2R5B;SPTAN1;GFRA2
Generic Transcription Pathway Homo sapiens R-HSA-212436	0.9876066754934105	0.9999952420871989	0	0	0.5727772923701797	0.0071429694210945445	CNOT6L;RPA1;GTF2H1;MED6;RBL2;MOV10;NR4A1;MED13;YWHAQ;PPP1R13L;PCBP4;TAF3;RHNO1
Metabolism Homo sapiens R-HSA-1430728	0.9908077218622584	0.9999952420871989	0	0	0.6872970637755803	0.006347042563079998	PFKFB1;PFKFB4;GSTP1;PITPNB;PLD4;ABHD5;PIK3R1;PIK3C2A;PIK3CG;SGSH;NT5E;MED13;HYKK;NUP62;PGM2;IP6K1;PLTP;FDFT1;GGT5;CHPF2;CTPS2;CYP8B1;LSS;MED6;ACSF2;ALDH3A2;MTHFD1;MTHFD2;NDUFS6;SUCLG2;NUP54;CIAPIN1;AGRN;CLOCK;CRAT;DCTPP1;MBTPS2
Developmental Biology Homo sapiens R-HSA-1266738	0.9910245943630779	0.9999952420871989	0	0	0.545497014554957	0.004918161391513263	EPHB6;ARHGEF11;MED13;PPP2R5B;HIF3A;SRGAP3;AP2B1;AGRN;RGMB;SPTAN1;GFRA2;MED6
Gastrin-CREB signalling pathway via PKC and MAPK Homo sapiens R-HSA-881907	0.9919718666337722	0.9999952420871989	0	0	0.41418907742266875	0.003338584456603419	PPP2R5B;PIK3R1;RASGRP2;SPTAN1;GFRA2
Peptide ligand-binding receptors Homo sapiens R-HSA-375276	0.9951940504906692	0.9999952420871989	0	0	0.1851264606396064	8.91853e+11	C5AR2
Muscle contraction Homo sapiens R-HSA-397014	0.9955783714456071	0.9999952420871989	0	0	0.1822499763459173	8.07629e+11	NEB
Ion channel transport Homo sapiens R-HSA-983712	0.9963599340163573	0.9999952420871989	0	0	0.17587044682328012	6.41348e+11	TTYH3
Class A/1 (Rhodopsin-like receptors) Homo sapiens R-HSA-373076	0.9998689280279123	0.9999952420871989	0	0	0.10964108088285852	1.43718e+11	C5AR2
Metabolism of amino acids and derivatives Homo sapiens R-HSA-71291	0.9999053811284098	0.9999952420871989	0	0	0.10563559228406655	9.99559e+09	HYKK
GPCR ligand binding Homo sapiens R-HSA-500792	0.9999422515614976	0.9999952420871989	0	0	0.15794305177677626	9.12123e+09	C5AR2;TAS1R3
Signal Transduction Homo sapiens R-HSA-162582	0.9999940589190998	0.9999952420871989	0	0	0.42345499306696793	2.51579e+09	C5AR2;PIK3R1;RASGRP2;SKA1;PIK3CG;ARHGAP4;CDH5;ERLEC1;YWHAQ;GNA12;SRGAP3;BUB3;SPTAN1;TAS1R3;SOX4;ARHGEF11;RCC2;PPP2R5B;MYO9B;AP2B1;GFRA2;KTN1;MOV10;NR4A1;IFT88;AKT1S1;BTK;AGRN;STAM2;METAP1;NSMAF
Signaling by GPCR Homo sapiens R-HSA-372790	0.999994781738927	0.9999952420871989	0	0	0.29313484569457965	1.52966e+10	ARHGEF11;C5AR2;GNA12;PPP2R5B;PIK3R1;RASGRP2;SPTAN1;GFRA2;TAS1R3;PIK3CG;ARHGAP4
GPCR downstream signaling Homo sapiens R-HSA-388396	0.9999952420871989	0.9999952420871989	0	0	0.2113412967526861	1.00555e+09	ARHGEF11;GNA12;PIK3R1;RASGRP2;PIK3CG;ARHGAP4

## Sheet: More down
Panther
Hypoxia response via HIF activation Homo sapiens P00030	2024-03-01	0.026373736549224727	0.6264658334188667	0	0	5.1418e+15	1.86924e+15	PIK3R1;PIK3C2A;PIK3CG
Cholesterol biosynthesis Homo sapiens P00014	2021-11-02	0.034406332776589825	0.6264658334188667	0	0	7.9885e+15	2.69174e+15	LSS;FDFT1
KEGG
fructose 2,6-bisphosphate synthesis Homo sapiens PWY66-423	2021-05-02	0.00696782685403187	0.3363428968193323	0	0	2.39729e+16	119060203374439	PFKFB1;PFKFB4

## Sheet: up
Class I MHC mediated antigen processing & presentation Homo sapiens R-HSA-983169	15/305	0.013062544034117137	0.8670514893477809	0	0	1.98569e+16	8.61393e+15	CUL5;HSPA5;CUL2;RNF19B;KLHL11;UBE3A;UBAC1;TAPBP;RNF123;TRAF7;PSMB4;CDC23;PSMD5;UBA1;SKP2
Antigen processing: Ubiquitination & Proteasome degradation Homo sapiens R-HSA-983168	13/260	0.017695137052435903	0.8670514893477809	0	0	2.01698e+16	8.13745e+15	CUL5;CUL2;RNF19B;KLHL11;UBE3A;UBAC1;RNF123;TRAF7;PSMB4;CDC23;PSMD5;UBA1;SKP2
Negative regulation of MAPK pathway Homo sapiens R-HSA-5675221	1940-04-01	0.019103369881271676	0.8670514893477809	0	0	4.22896e+15	1.67378e+16	NRAS;DUSP16;MARK3;DUSP6
RAF-independent MAPK1/3 activation Homo sapiens R-HSA-112409	2023-03-01	0.020500396606037436	0.8670514893477809	0	0	570263671875	2.21679e+16	IL6ST;DUSP16;DUSP6
ERKs are inactivated Homo sapiens R-HSA-202670	2021-12-02	0.03682076334264746	0.8670514893477809	0	0	7.59259e+15	2.50684e+16	MAPK7;DUSP6
MAPK targets/ Nuclear events mediated by MAP kinases Homo sapiens R-HSA-450282	1930-03-01	0.04120464402327521	0.8670514893477809	0	0	422265625	1.34669e+16	MAPK8;MAPK7;DUSP6
Fc epsilon RI signaling pathway	1968-05-01	0.030733191381817224	0.8490775587711775	0	0	3.02241e+15	1.05253e+16	VAV3;MAPK8;NRAS;PLA2G4A;MAP2K7
Sphingolipid metabolism	1949-04-01	0.03702756845712824	0.8490775587711775	0	0	3.3816e+16	1.11461e+16	ARSA;CERS6;SPTLC2;DEGS1
GnRH signaling pathway	1993-06-01	0.032983678872303177	0.8490775587711775	0	0	2.62828e+15	8.967e+15	MAPK8;NRAS;MAPK7;PLA2G4A;ITPR3;MAP2K7
Cell cycle	8/124	0.014985562417747142	0.8490775587711775	0	0	2.6347e+15	1.10675e+15	WEE1;CDC23;CDKN2C;MDM2;E2F2;CDC7;ATM;SKP2
FoxO signaling pathway	8/131	0.02019731457757215	0.8490775587711775	0	0	2.48386e+15	96925328732397	MAPK8;NRAS;BNIP3;TNFSF10;MDM2;ATM;SKP2;FOXO1

## Sheet: Final list
Term	P-value	Adjusted P-value	Old P-value	Old Adjusted P-value	Odds Ratio	Combined Score	Genes
Unfolded Protein Response (UPR) Homo sapiens R-HSA-381119	0.002327244383348197	0.9208029497160467	0	0	3.71512e+16	2.2525e+15	DDX11;EDEM1;SRPR;PPP2R5B;EXTL3;ATF3;ADD1;MBTPS2
XBP1(S) activates chaperone genes Homo sapiens R-HSA-381038	0.003032230941282152	0.9208029497160467	0	0	4.61429e+15	2.67557e+16	DDX11;EDEM1;SRPR;PPP2R5B;EXTL3;ADD1
IRE1alpha activates chaperones Homo sapiens R-HSA-381070	0.003658819667745881	0.9208029497160467	0	0	4.42549e+15	2.48297e+15	DDX11;EDEM1;SRPR;PPP2R5B;EXTL3;ADD1
Mitochondrial protein import Homo sapiens R-HSA-1268020	0.015355445082726227	0.9898734132889471	0	0	3.68106e+15	1.53731e+16	HSPA9;TOMM40;PMPCB;PMPCA;BCS1L
MyD88 deficiency (TLR2/4) Homo sapiens R-HSA-5602498	0.034406332776589825	0.9898734132889471	0	0	7.9885e+15	2.69174e+15	BTK;TLR6
IRAK4 deficiency (TLR2/4) Homo sapiens R-HSA-5603041	0.034406332776589825	0.9898734132889471	0	0	7.9885e+15	2.69174e+15	BTK;TLR6
Caspase-mediated cleavage of cytoskeletal proteins Homo sapiens R-HSA-264870	0.0405583555848289	0.9898734132889471	0	0	7.18928e+15	2.30417e+15	SPTAN1;ADD1
Hypoxia response via HIF activation Homo sapiens P00030	0.026373736549224727	0.6264658334188667		0	0	5.1418e+15	PIK3R1;PIK3C2A;PIK3CG
Cholesterol biosynthesis Homo sapiens P00014	0.034406332776589825	0.6264658334188667		0	0	7.9885e+15	LSS;FDFT1
fructose 2,6-bisphosphate synthesis Homo sapiens PWY66-423	0.00696782685403187	0.3363428968193323		0	0	2.39729e+16	PFKFB1;PFKFB4
Class I MHC mediated antigen processing & presentation Homo sapiens R-HSA-983169	0.013062544034117137	0.8670514893477809		0	0	1.98569e+16	CUL5;HSPA5;CUL2;RNF19B;KLHL11;UBE3A;UBAC1;TAPBP;RNF123;TRAF7;PSMB4;CDC23;PSMD5;UBA1;SKP2
Antigen processing: Ubiquitination & Proteasome degradation Homo sapiens R-HSA-983168	0.017695137052435903	0.8670514893477809		0	0	2.01698e+16	CUL5;CUL2;RNF19B;KLHL11;UBE3A;UBAC1;RNF123;TRAF7;PSMB4;CDC23;PSMD5;UBA1;SKP2
Negative regulation of MAPK pathway Homo sapiens R-HSA-5675221	0.019103369881271676	0.8670514893477809		0	0	4.22896e+15	NRAS;DUSP16;MARK3;DUSP6
RAF-independent MAPK1/3 activation Homo sapiens R-HSA-112409	0.020500396606037436	0.8670514893477809		0	0	570263671875	IL6ST;DUSP16;DUSP6
ERKs are inactivated Homo sapiens R-HSA-202670	0.03682076334264746	0.8670514893477809		0	0	7.59259e+15	MAPK7;DUSP6
MAPK targets/ Nuclear events mediated by MAP kinases Homo sapiens R-HSA-450282	0.04120464402327521	0.8670514893477809		0	0	422265625	MAPK8;MAPK7;DUSP6
Fc epsilon RI signaling pathway	0.030733191381817224	0.8490775587711775		0	0	3.02241e+15	VAV3;MAPK8;NRAS;PLA2G4A;MAP2K7
Sphingolipid metabolism	0.03702756845712824	0.8490775587711775		0	0	3.3816e+16	ARSA;CERS6;SPTLC2;DEGS1
GnRH signaling pathway	0.032983678872303177	0.8490775587711775		0	0	2.62828e+15	MAPK8;NRAS;MAPK7;PLA2G4A;ITPR3;MAP2K7
Cell cycle	0.014985562417747142	0.8490775587711775		0	0	2.6347e+15	WEE1;CDC23;CDKN2C;MDM2;E2F2;CDC7;ATM;SKP2
FoxO signaling pathway	0.02019731457757215	0.8490775587711775		0	0	2.48386e+15	MAPK8;NRAS;BNIP3;TNFSF10;MDM2;ATM;SKP2;FOXO1
