# Supplementary material for: Marginal zone B cells produce ‘natural’ atheroprotective IgM antibodies in a T cell–dependent manner
Source: Cardiovasc Res. 2024 Feb 21;120(3):318–28. doi: 10.1093/cvr/cvae027 (PMC10939463; doi:10.1093/cvr/cvae027)
Supplement: cvae027_Supplementary_Data [file cvae027_supplementary_data.zip › Supplementary_Data_1.xls]

## Sheet: All DEGs
ensembl_gene_id	baseMean	log2FoldChange	lfcSE	pvalue	padj	external_gene_name	description	chromosome_name	NT_REP1_male	NT_REP2_male	NT_REP3_female	NT_REP4_female	NT_REP5_female	NT_REP6_female	WT_REP1_male	WT_REP2_male	WT_REP3_female	WT_REP4_female	WT_REP5_female
ENSMUSG00000094306	542.119	0.000874624	0.0621253	3.6488e-17	6.63972e-13	Gm24924	predicted gene, 24924	18	10.1363	10.1363	9.46676	12.0432	11.5773	9.46676	10.1363	10.1363	9.46676	9.46676	9.46676
ENSMUSG00000099587	35.0139	-0.000684115	0.0621216	6.18191e-16	5.62461e-12	Gm28967	predicted gene 28967	6	9.6851	9.6851	9.91798	9.91798	9.91798	9.91798	10.6166	9.6851	9.91798	9.91798	9.91798
ENSMUSG00000052942	22.1139	0.00140011	0.0621373	2.82985e-15	1.71649e-11	Glis3	GLIS family zinc finger 3	19	9.71459	10.4555	9.88849	9.88849	9.88849	9.96773	9.71459	9.71459	9.88849	9.88849	9.88849
ENSMUSG00000096156	30.8574	-0.000649352	0.0621211	9.16139e-15	4.16774e-11	Gm9242	predicted pseudogene 9242	16	9.69201	9.69201	9.91107	9.91107	9.91107	9.91107	9.69201	10.5682	9.91107	9.91107	9.91107
ENSMUSG00000117936	20.0243	-0.00058017	0.0621201	5.88984e-14	2.14355e-10	Gm18978	predicted gene, 18978	18	9.71284	9.71284	9.89024	9.89024	9.89024	9.89024	10.4224	9.71284	9.89024	9.89024	9.89024
ENSMUSG00000107821	23.495	-0.00057759	0.06212	1.0452e-13	3.16991e-10	Gm8038	predicted gene 8038	6	9.70563	9.70563	9.89745	9.89745	9.89745	9.89745	9.70563	10.4729	9.89745	9.89745	9.89745
ENSMUSG00000051051	19.3806	-0.000574683	0.06212	3.25563e-13	8.46324e-10	Olfr523	olfactory receptor 523	7	9.71425	9.71425	9.88883	9.88883	9.88883	9.88883	9.71425	10.4126	9.88883	9.88883	9.88883
ENSMUSG00000100510	19.8137	-0.000576163	0.06212	4.61371e-13	1.02003e-09	Hand2os1	Hand2, opposite strand 1	8	9.7133	9.7133	9.88978	9.88978	9.88978	9.88978	9.7133	10.4192	9.88978	9.88978	9.88978
ENSMUSG00000040594	21.4378	-0.000566245	0.0621199	5.62621e-13	1.02003e-09	Ranbp17	RAN binding protein 17	11	9.70983	9.70983	9.89325	9.89325	9.89325	9.89325	9.70983	10.4435	9.89325	9.89325	9.89325
ENSMUSG00000033295	16.1339	-0.00056959	0.0621199	5.76925e-13	1.02003e-09	Ptprf	protein tyrosine phosphatase, receptor type, F	4	9.72177	9.72177	9.88131	9.88131	9.88131	9.88131	10.3599	9.72177	9.88131	9.88131	9.88131
ENSMUSG00000086029	20.8964	-0.000576787	0.06212	6.16602e-13	1.02003e-09	Pax6os1	paired box 6 opposite strand 1	2	9.71097	9.71097	9.89211	9.89211	9.89211	9.89211	9.71097	10.4355	9.89211	9.89211	9.89211
ENSMUSG00000095765	16.0242	-0.000574361	0.06212	7.38154e-13	1.11935e-09	Olfr741	olfactory receptor 741	14	9.72204	9.72204	9.88104	9.88104	9.88104	9.88104	9.72204	10.3581	9.88104	9.88104	9.88104
ENSMUSG00000050366	17.1069	-0.000565066	0.0621199	9.05692e-13	1.26776e-09	Olfr524	olfactory receptor 524	7	9.71944	9.71944	9.88364	9.88364	9.88364	9.88364	9.71944	10.3762	9.88364	9.88364	9.88364
ENSMUSG00000109737	15.9159	-0.000555595	0.0621198	1.4008e-12	1.65214e-09	Gm39566	predicted gene, 39566	11	9.7223	9.7223	9.88078	9.88078	9.88078	9.88078	9.7223	10.3562	9.88078	9.88078	9.88078
ENSMUSG00000060780	14.8752	-0.000575336	0.06212	1.62992e-12	1.65214e-09	Lrrtm1	leucine rich repeat transmembrane neuronal 1	6	9.7249	9.7249	9.87818	9.87818	9.87818	9.87818	10.338	9.7249	9.87818	9.87818	9.87818
ENSMUSG00000074591	15.5911	-0.000573802	0.06212	1.67484e-12	1.65214e-09	Ankub1	ankrin repeat and ubiquitin domain containing 1	3	9.7231	9.7231	9.87998	9.87998	9.87998	9.87998	9.7231	10.3506	9.87998	9.87998	9.87998
ENSMUSG00000030165	14.6167	-0.000573875	0.06212	1.81473e-12	1.65214e-09	Klrd1	killer cell lectin-like receptor, subfamily D, member 1	6	9.72556	9.72556	9.87752	9.87752	9.87752	9.87752	9.72556	10.3334	9.87752	9.87752	9.87752
ENSMUSG00000075469	14.6167	-0.000573875	0.06212	1.81473e-12	1.65214e-09	Gm17205	predicted gene 17205	9	9.72556	9.72556	9.87752	9.87752	9.87752	9.87752	9.72556	10.3334	9.87752	9.87752	9.87752
ENSMUSG00000050445	14.3031	-0.000576821	0.06212	2.05464e-12	1.65214e-09	Cyp8b1	cytochrome P450, family 8, subfamily b, polypeptide 1	9	9.72636	9.72636	9.87672	9.87672	9.87672	9.87672	10.3278	9.72636	9.87672	9.87672	9.87672
ENSMUSG00000064044	14.0753	-0.0005742	0.06212	2.06756e-12	1.65214e-09	Olfr319	olfactory receptor 319	11	9.72696	9.72696	9.87612	9.87612	9.87612	9.87612	9.72696	10.3236	9.87612	9.87612	9.87612
ENSMUSG00000095900	14.0753	-0.0005742	0.06212	2.06756e-12	1.65214e-09	Gm20773	predicted gene, 20773	Y	9.72696	9.72696	9.87612	9.87612	9.87612	9.87612	9.72696	10.3236	9.87612	9.87612	9.87612
ENSMUSG00000046082	13.8588	-0.000572115	0.06212	2.27614e-12	1.65214e-09	Tmem174	transmembrane protein 174	13	9.72753	9.72753	9.87556	9.87556	9.87556	9.87556	9.72753	10.3196	9.87556	9.87556	9.87556
ENSMUSG00000107359	15.8077	-0.000575231	0.06212	2.2857e-12	1.65214e-09	Gm43295	predicted gene 43295	6	9.72257	9.72257	9.88051	9.88051	9.88051	9.88051	9.72257	10.3543	9.88051	9.88051	9.88051
ENSMUSG00000079183	13.6165	-0.00057752	0.0621201	2.31922e-12	1.65214e-09	C030005K15Rik	RIKEN cDNA C030005K15 gene	10	9.72817	9.72817	9.87491	9.87491	9.87491	9.87491	10.3152	9.72817	9.87491	9.87491	9.87491
ENSMUSG00000070570	13.7309	-0.000573802	0.06212	2.43519e-12	1.65214e-09	Slc17a7	solute carrier family 17 (sodium-dependent inorganic phosphate cotransporter), member 7	7	9.72786	9.72786	9.87522	9.87522	9.87522	9.87522	10.3173	9.72786	9.87522	9.87522	9.87522
ENSMUSG00000110737	13.7309	-0.000573802	0.06212	2.43519e-12	1.65214e-09	4930444F02Rik	RIKEN cDNA 4930444F02 gene	10	9.72786	9.72786	9.87522	9.87522	9.87522	9.87522	10.3173	9.72786	9.87522	9.87522	9.87522
ENSMUSG00000105481	13.4257	-0.000573976	0.06212	2.4937e-12	1.65214e-09	6430500D05Rik	RIKEN cDNA 6430500D05 gene	3	9.72868	9.72868	9.87441	9.87441	9.87441	9.87441	9.72868	10.3116	9.87441	9.87441	9.87441
ENSMUSG00000089686	13.2092	-0.000573233	0.06212	2.54217e-12	1.65214e-09	Mnd1-ps	Mnd1 retrotransposed pseudogene	14	9.72926	9.72926	9.87382	9.87382	9.87382	9.87382	9.72926	10.3075	9.87382	9.87382	9.87382
ENSMUSG00000069818	14.1886	-0.000575408	0.06212	2.67213e-12	1.67671e-09	Olfr390	olfactory receptor 390	11	9.72666	9.72666	9.87642	9.87642	9.87642	9.87642	10.3257	9.72666	9.87642	9.87642	9.87642
ENSMUSG00000049119	13.3174	-0.000574291	0.06212	2.87269e-12	1.74248e-09	Fam110b	family with sequence similarity 110, member B	4	9.72897	9.72897	9.87412	9.87412	9.87412	9.87412	9.72897	10.3096	9.87412	9.87412	9.87412
ENSMUSG00000118318	34.8518	0.000581692	0.0621201	3.13103e-10	1.83791e-07	Vmn1r183	vomeronasal 1 receptor 183	7	10.6148	9.68536	9.91772	9.91772	9.91772	9.91772	9.68536	9.68536	9.91772	9.91772	9.91772
ENSMUSG00000047694	231.913	1.50271	0.271927	1.34457e-09	7.64598e-07	Yipf6	Yip1 domain family, member 6	X	10.6596	10.7154	10.6829	10.6034	10.5874	10.5911	10.2807	10.2555	10.1941	10.3409	10.3449
ENSMUSG00000056219	27.8814	0.000535538	0.0621195	2.90427e-09	1.60148e-06	Tmem229b-ps	transmembrane protein 229B, pseudogene	10	10.5314	9.69728	9.9058	9.9058	9.9058	9.9058	9.69728	9.69728	9.9058	9.9058	9.9058
ENSMUSG00000026564	20.9111	0.000498873	0.062119	1.39285e-08	7.4546e-06	Dusp27	dual specificity phosphatase 27 (putative)	1	10.4357	9.71094	9.89214	9.89214	9.89214	9.89214	9.71094	9.71094	9.89214	9.89214	9.89214
ENSMUSG00000107316	20.1068	0.000497456	0.062119	1.46879e-08	7.56077e-06	Gm42964	predicted gene 42964	5	10.4237	9.71266	9.89042	9.89042	9.89042	9.89042	9.71266	9.71266	9.89042	9.89042	9.89042
ENSMUSG00000117028	19.5706	0.000497345	0.062119	1.52559e-08	7.56077e-06	Gm49874	predicted gene, 49874	17	10.4155	9.71383	9.88925	9.88925	9.88925	9.88925	9.71383	9.71383	9.88925	9.88925	9.88925
ENSMUSG00000028736	19.4366	0.000497547	0.062119	1.53733e-08	7.56077e-06	Pax7	paired box 7	4	10.4134	9.71413	9.88895	9.88895	9.88895	9.88895	9.71413	9.71413	9.88895	9.88895	9.88895
ENSMUSG00000111163	18.9004	0.000497879	0.062119	1.59955e-08	7.65973e-06	Gm46136	predicted gene, 46136	9	10.4051	9.71532	9.88776	9.88776	9.88776	9.88776	9.71532	9.71532	9.88776	9.88776	9.88776
ENSMUSG00000079051	18.4982	0.000494326	0.062119	1.64313e-08	7.66669e-06	Vinac1	vinculin/alpha-catenin family member 1	2	10.3987	9.71623	9.88686	9.88686	9.88686	9.88686	9.71623	9.71623	9.88686	9.88686	9.88686
ENSMUSG00000094152	16.7557	0.000491936	0.062119	1.87677e-08	8.53791e-06	Slc6a16	solute carrier family 6, member 16	7	10.3704	9.72027	9.88281	9.88281	9.88281	9.88281	9.72027	9.72027	9.88281	9.88281	9.88281
ENSMUSG00000108237	16.0854	0.000493018	0.062119	1.98228e-08	8.58845e-06	Gm19757	predicted gene, 19757	6	10.3591	9.72189	9.88119	9.88119	9.88119	9.88119	9.72189	9.72189	9.88119	9.88119	9.88119
ENSMUSG00000117415	16.0854	0.000493018	0.062119	1.98228e-08	8.58845e-06	Gm41625	predicted gene, 41625	17	10.3591	9.72189	9.88119	9.88119	9.88119	9.88119	9.72189	9.72189	9.88119	9.88119	9.88119
ENSMUSG00000108652	15.2812	0.000496123	0.062119	2.11856e-08	8.79855e-06	0610006L08Rik	RIKEN cDNA 0610006L08 gene	7	10.3452	9.72387	9.87921	9.87921	9.87921	9.87921	9.72387	9.72387	9.87921	9.87921	9.87921
ENSMUSG00000090751	15.1471	0.000494443	0.062119	2.14815e-08	8.79855e-06	Vmn2r63	vomeronasal 2, receptor 63	7	10.3428	9.72421	9.87887	9.87887	9.87887	9.87887	9.72421	9.72421	9.87887	9.87887	9.87887
ENSMUSG00000102926	14.745	0.000495468	0.062119	2.23233e-08	8.79855e-06	Gm37151	predicted gene, 37151	1	10.3357	9.72523	9.87785	9.87785	9.87785	9.87785	9.72523	9.72523	9.87785	9.87785	9.87785
ENSMUSG00000036523	14.545	0.000495388	0.062119	2.26701e-08	8.79855e-06	Greb1	gene regulated by estrogen in breast cancer protein	12	9.72574	10.3321	9.87734	9.87734	9.87734	9.87734	9.72574	9.72574	9.87734	9.87734	9.87734
ENSMUSG00000071551	14.4418	0.000495482	0.062119	2.288e-08	8.79855e-06	Akr1c19	aldo-keto reductase family 1, member C19	13	9.72601	10.3303	9.87707	9.87707	9.87707	9.87707	9.72601	9.72601	9.87707	9.87707	9.87707
ENSMUSG00000046958	14.2088	0.000492788	0.062119	2.33787e-08	8.79855e-06	4930432E11Rik	RIKEN cDNA 4930432E11 gene	7	10.3261	9.72661	9.87647	9.87647	9.87647	9.87647	9.72661	9.72661	9.87647	9.87647	9.87647
ENSMUSG00000109995	14.0747	0.000495479	0.062119	2.36923e-08	8.79855e-06	B020031H02Rik	RIKEN cDNA B020031H02 gene	8	10.3236	9.72696	9.87612	9.87612	9.87612	9.87612	9.72696	9.72696	9.87612	9.87612	9.87612
ENSMUSG00000044434	13.2705	0.00049461	0.062119	2.56236e-08	9.32546e-06	Gm9791	predicted pseudogene 9791	3	10.3087	9.72909	9.87399	9.87399	9.87399	9.87399	9.72909	9.72909	9.87399	9.87399	9.87399
ENSMUSG00000095872	12.6882	0.000494519	0.062119	2.71818e-08	9.65237e-06	Gm15128	predicted gene 15128	X	9.73068	10.2976	9.8724	9.8724	9.8724	9.8724	9.73068	9.73068	9.8724	9.8724	9.8724
ENSMUSG00000085420	12.4662	0.000495936	0.062119	2.78503e-08	9.65237e-06	4930453O03Rik	RIKEN cDNA 4930453O03 gene	1	10.2933	9.73129	9.87179	9.87179	9.87179	9.87179	9.73129	9.73129	9.87179	9.87179	9.87179
ENSMUSG00000108896	12.3322	0.000494301	0.062119	2.82446e-08	9.65237e-06	Gm20136	predicted gene, 20136	18	10.2907	9.73167	9.87141	9.87141	9.87141	9.87141	9.73167	9.73167	9.87141	9.87141	9.87141
ENSMUSG00000073119	12.1981	0.00049488	0.062119	2.86527e-08	9.65237e-06	Speer4a	spermatogenesis associated glutamate (E)-rich protein 4A	5	10.288	9.73204	9.87104	9.87104	9.87104	9.87104	9.73204	9.73204	9.87104	9.87104	9.87104
ENSMUSG00000106732	11.9661	0.000494047	0.062119	2.93686e-08	9.65237e-06	Gm43792	predicted gene 43792	5	9.7327	10.2834	9.87038	9.87038	9.87038	9.87038	9.7327	9.7327	9.87038	9.87038	9.87038
ENSMUSG00000106989	11.8629	0.000494321	0.062119	2.97045e-08	9.65237e-06	Gm5989	predicted pseudogene 5989	6	9.73299	10.2814	9.87009	9.87009	9.87009	9.87009	9.73299	9.73299	9.87009	9.87009	9.87009
ENSMUSG00000111842	11.6619	0.000493771	0.062119	3.04152e-08	9.70993e-06	Gm49318	predicted gene, 49318	9	10.2773	9.73357	9.86951	9.86951	9.86951	9.86951	9.73357	9.73357	9.86951	9.86951	9.86951
ENSMUSG00000024424	11.4503	0.000493885	0.062119	3.11542e-08	9.77437e-06	Ttc39c	tetratricopeptide repeat domain 39C	18	9.73418	10.273	9.8689	9.8689	9.8689	9.8689	9.73418	9.73418	9.8689	9.8689	9.8689
ENSMUSG00000002948	463.132	1.09352	0.233713	1.15185e-07	3.55259e-05	Map2k7	mitogen-activated protein kinase kinase 7	8	10.8792	11.0664	10.9995	11.0723	10.7453	10.9738	10.6583	10.5377	10.6037	10.5887	10.5143
ENSMUSG00000026669	110.108	-0.00798696	0.0628769	7.18983e-07	0.000218056	Mcm10	minichromosome maintenance 10 replication initiation factor	2	9.67339	9.67339	9.92969	9.92969	10.0491	10.0591	10.1184	11.0659	10.4334	10.3596	10.169
ENSMUSG00000069302	38.1263	-0.00454487	0.0623657	1.54837e-06	0.000461897	H2ac12	H2A clustered histone 12	13	9.84095	9.84095	9.76214	9.76214	9.76214	9.76214	9.84095	10.2739	10.4887	10.251	9.85609
ENSMUSG00000039496	41.0524	9.19559	3.59242	5.31767e-06	0.00156074	Cdnf	cerebral dopamine neurotrophic factor	2	10.6558	9.8369	10.1209	9.90224	10.071	10.0143	9.70084	9.70084	9.90224	9.90224	9.90224
ENSMUSG00000029559	332.723	1.01804	0.270216	6.09567e-06	0.00176068	2210016L21Rik	RIKEN cDNA 2210016L21 gene	5	10.6984	10.8532	10.6204	10.7247	10.8483	10.8504	10.3674	10.5746	10.4311	10.4387	10.4502
ENSMUSG00000116858	23.2938	4.58707	1.32516	7.15991e-06	0.00203576	Gm49797	predicted gene, 49797	17	9.87744	10.1073	10.0942	9.97823	10.1182	10.146	9.87744	9.93014	9.72564	9.76716	9.80701
ENSMUSG00000044730	153.244	2.99466	1.05616	1.06694e-05	0.00298693	9930104L06Rik	RIKEN cDNA 9930104L06 gene	4	10.6571	10.792	10.3206	10.6881	10.4731	10.3242	9.81714	9.92252	10.1363	9.97149	10.1665
ENSMUSG00000033055	129.397	2.05175	0.577558	1.2412e-05	0.00342215	Ankrd54	ankyrin repeat domain 54	15	10.7111	10.3987	10.198	10.6992	10.369	10.4595	10.0833	10.0535	10.1998	10.0623	10.1938
ENSMUSG00000063455	66.6643	-0.00597682	0.0625449	1.32715e-05	0.0036045	D630045J12Rik	RIKEN cDNA D630045J12 gene	6	9.71034	9.75457	9.95138	9.95138	9.95138	9.95138	9.72831	10.8661	9.95138	10.2904	10.0564
ENSMUSG00000030304	443.924	-0.0491524	0.0958661	1.35524e-05	0.00362668	Ergic2	ERGIC and golgi 2	6	10.2694	10.3518	10.5707	10.7731	10.5848	10.596	11.0457	11.3647	11.0439	11.0175	10.7192
ENSMUSG00000025200	197.117	1.76418	0.513576	1.42429e-05	0.0037562	Cwf19l1	CWF19-like 1, cell cycle control (S. pombe)	19	10.7122	10.4149	10.8502	10.483	10.6124	10.5242	10.2663	10.2706	10.1713	9.98808	10.2827
ENSMUSG00000039623	118.88	1.75605	0.519786	1.84114e-05	0.00478617	Ap5z1	adaptor-related protein complex 5, zeta 1 subunit	5	10.6174	10.3496	10.4766	10.4417	10.3765	10.2344	10.0039	10.1341	10.1236	10.1204	10.1606
ENSMUSG00000091058	13.3341	-0.00545572	0.062474	1.89425e-05	0.00485489	Gm17538	predicted gene, 17538	17	9.77206	9.77206	9.83102	9.83102	9.83102	9.83102	10.0683	10.0455	9.98188	9.87254	10.2229
ENSMUSG00000111027	16.6929	4.90999	1.59116	2.04641e-05	0.00517203	Gm2981	predicted gene 2981	9	10.252	10.0154	9.92259	10.0219	10.0882	9.9617	9.75343	9.75343	9.91126	9.84965	9.84965
ENSMUSG00000027959	86.6407	-1.2675	0.38025	2.50861e-05	0.00625332	Sass6	SAS-6 centriolar assembly protein	3	10.0577	10.097	10.1011	10.2237	10.2018	10.1963	10.436	10.3935	10.2726	10.3632	10.3635
ENSMUSG00000091575	32.1383	2.97196	1.00521	2.65371e-05	0.00652562	2010016I18Rik	RIKEN cDNA 2010016I18 gene	3	10.3814	10.1051	10.061	10.1605	10.02	10.1297	9.85297	9.77636	9.97116	9.9284	9.93176
ENSMUSG00000021273	79.0689	-1.56823	0.49574	4.39616e-05	0.0106663	Fdft1	farnesyl diphosphate farnesyl transferase 1	14	10.1007	9.99209	10.0822	10.1052	10.1382	10.1553	10.4777	10.2581	10.4238	10.1719	10.3735
ENSMUSG00000032540	96.4769	-0.0144418	0.0645604	4.74032e-05	0.0113499	Abhd5	abhydrolase domain containing 5	9	9.93403	9.98547	9.91071	10.1054	9.92202	10.1133	10.3273	10.3638	9.9915	10.6556	10.37
ENSMUSG00000031482	56.0894	1.7823	0.584954	5.48518e-05	0.0129628	Slc25a15	solute carrier family 25 (mitochondrial carrier ornithine transporter), member 15	8	10.3411	10.2733	10.2634	10.0867	10.2828	10.1835	9.91499	10.0106	10.0502	10.052	10.0264
ENSMUSG00000047777	49.3432	2.64983	0.934448	6.54578e-05	0.015271	Phf13	PHD finger protein 13	4	10.175	10.3909	10.058	10.2998	10.2779	10.0888	9.94514	9.82402	9.88575	10.0279	9.94836
ENSMUSG00000032392	13.325	-0.00946909	0.0631816	6.63716e-05	0.0152882	Parp16	poly (ADP-ribose) polymerase family, member 16	9	9.83039	9.83039	9.84563	9.77269	9.86707	9.77269	9.96306	10.041	10.1588	9.91645	10.0802
ENSMUSG00000070705	13.8696	5.85647	2.1079	7.28613e-05	0.0165732	Eid2b	EP300 interacting inhibitor of differentiation 2B	7	9.86833	9.98334	10.1688	9.90023	9.9539	10.0089	9.86833	9.86833	9.77832	9.73475	9.73475
ENSMUSG00000018651	37.1808	2.83985	0.959728	8.25681e-05	0.0183858	Tada2a	transcriptional adaptor 2A	11	9.98312	10.16	10.2213	9.94434	10.048	10.2225	9.92448	9.92448	9.82304	9.85464	9.87218
ENSMUSG00000050619	328.06	-0.764725	0.257632	8.28507e-05	0.0183858	Zscan29	zinc finger SCAN domains 29	2	10.464	10.4672	10.4622	10.6187	10.6458	10.4664	10.8089	10.8131	10.6925	10.83	10.7524
ENSMUSG00000028967	25.9097	-0.00925303	0.0631246	8.44893e-05	0.0185235	Errfi1	ERBB receptor feedback inhibitor 1	4	9.81898	9.81898	9.87826	9.85169	9.97276	9.82986	10.1052	10.1557	10.3726	9.90862	10.0092
ENSMUSG00000006675	26.9391	3.4911	1.31973	8.72822e-05	0.0187626	P4htm	prolyl 4-hydroxylase, transmembrane (endoplasmic reticulum)	9	10.164	10.1324	10.2426	10.1073	9.94405	10.059	9.83299	9.83299	9.88533	9.77009	9.92584
ENSMUSG00000111410	10.7844	0.00465683	0.0623758	8.76419e-05	0.0187626	Gm49337	predicted gene, 49337	4	10.0355	10.018	10.0396	9.80913	10.0586	10.0377	9.79395	9.79395	9.80913	9.80913	9.80913
ENSMUSG00000029390	1053.12	1.33494	0.459363	0.000103369	0.0218721	Tmed2	transmembrane p24 trafficking protein 2	5	11.9114	11.5597	11.8683	11.4921	11.1913	11.2171	10.9869	10.4147	10.7696	10.8553	11.1335
ENSMUSG00000031264	983.973	-0.597191	0.205366	0.000115429	0.0241433	Btk	Bruton agammaglobulinemia tyrosine kinase	X	11.0509	10.9425	11.0909	11.2197	11.2918	11.1378	11.5439	11.5613	11.497	11.3161	11.3693
ENSMUSG00000033114	75.7314	2.07045	0.773933	0.000123148	0.025465	Slc35d2	solute carrier family 35, member D2	13	10.3542	10.4663	10.1171	10.0694	10.4213	10.4228	9.98145	9.90407	10.1213	10.0622	10.0215
ENSMUSG00000061544	79.464	2.35299	0.865107	0.000149951	0.0306591	Zfp229	zinc finger protein 229	17	10.4637	10.1198	10.5259	10.3639	10.0954	10.1024	10.0753	9.89574	9.94571	9.95614	9.98089
ENSMUSG00000116632	30.5075	-0.00806705	0.0628802	0.000196171	0.0396636	Magef1	MAGE family member F1	16	9.86221	9.86221	9.85996	9.74087	9.95177	9.80558	9.93882	10.2519	10.1792	10.2518	10.0623
ENSMUSG00000029171	302.957	-1.13665	0.418186	0.000208229	0.041639	Pgm2	phosphoglucomutase 2	5	10.4035	10.386	10.4742	10.3205	10.464	10.5697	10.8688	10.7241	10.6129	11.1574	10.5703
ENSMUSG00000054808	744.113	-0.828152	0.32065	0.000252187	0.049881	Actn4	actinin alpha 4	7	10.7192	10.7283	10.9285	11.069	10.8089	11.0752	11.3538	11.5122	11.1864	11.4426	11.038
ENSMUSG00000034212	12.3296	0.00355945	0.0622682	0.000267348	0.052311	Ankmy1	ankyrin repeat and MYND domain containing 1	1	10.1599	9.81376	10.1332	10.028	9.86243	9.91035	9.81376	9.81376	9.78932	9.78932	9.78932
ENSMUSG00002074955	252.5	-0.00101377	0.0621287	0.000290677	0.0562707	Snord3b4	small nucleolar RNA, C/D box 3B4	11	10.0852	10.0852	9.51789	9.51789	9.51789	9.51789	10.0852	10.0852	10.2137	11.2309	11.0802
ENSMUSG00000070738	1179.69	0.739356	0.286358	0.000300516	0.0575631	Dgkd	diacylglycerol kinase, delta	1	11.5847	11.4845	11.7018	11.5322	11.1239	11.261	11.0662	10.9254	10.9763	11.1626	11.0987
ENSMUSG00000048833	637.712	0.902832	0.366125	0.000332955	0.0630635	Slc39a9	solute carrier family 39 (zinc transporter), member 9	12	10.9756	10.8981	11.3923	10.5606	11.1523	11.1051	10.7093	10.7615	10.5269	10.5125	10.6033
ENSMUSG00000059811	401.865	0.661935	0.259072	0.000336163	0.0630635	Atl2	atlastin GTPase 2	17	10.8291	10.9235	10.8528	10.8205	10.6977	10.797	10.6288	10.454	10.559	10.5886	10.6461
ENSMUSG00000032316	366.894	0.672887	0.275211	0.000440386	0.0812347	Clk3	CDC-like kinase 3	9	10.8436	10.9146	10.7401	10.9258	10.6025	10.8429	10.5481	10.4946	10.5708	10.6157	10.604
ENSMUSG00000102635	12.6988	-0.00513564	0.0624235	0.000441954	0.0812347	Gm36638	predicted gene, 36638	13	9.73335	9.73335	9.86973	9.86973	9.91195	9.86973	10.1784	10.0215	10.0075	9.86973	10.0182
ENSMUSG00000015013	66.6604	1.4043	0.615368	0.00047515	0.086463	Trappc2l	trafficking protein particle complex 2-like	8	10.3383	10.2048	10.2436	10.3834	10.3507	10.0932	10.0012	10.1481	10.0377	10.0062	10.0969
ENSMUSG00000078517	696.262	-0.0219966	0.0677398	0.000500487	0.0901719	Emc1	ER membrane protein complex subunit 1	4	10.2334	10.563	10.6438	10.8896	10.6244	10.8748	11.5434	11.311	11.3295	10.7775	11.2492
ENSMUSG00000004815	244.135	1.52249	0.793598	0.000554543	0.0989316	Dgkq	diacylglycerol kinase, theta	5	11.1758	10.7209	10.7034	10.7295	10.3467	10.5063	9.93658	10.1037	10.2484	10.3789	10.4766
ENSMUSG00000002679	65.2342	-0.0188019	0.0662373	0.0005635	0.0995535	Med6	mediator complex subunit 6	12	9.93397	9.97267	9.94859	10.1599	10.1074	10.136	10.3595	10.391	10.3709	10.1263	10.3008
ENSMUSG00000001604	9.22902	0.00580873	0.0625134	0.000581658	0.101773	Tcea3	transcription elongation factor A (SII), 3	4	10.1209	9.81116	9.98014	10.0055	9.98524	9.9213	9.86534	9.81116	9.79192	9.79192	9.83891
ENSMUSG00000118181	18.0161	0.00262673	0.0621994	0.000604091	0.104692	Gm53015	predicted gene, 53015	19	10.1353	10.077	9.84672	10.2805	10.0046	9.84672	9.75636	9.75636	9.84672	9.84672	9.84672
ENSMUSG00000035547	178.648	-0.0235009	0.0686322	0.000614616	0.105471	Capn5	calpain 5	7	10.0026	10.0869	10.2116	10.3716	10.3418	10.3594	10.4254	11.0173	10.3237	10.5566	10.5169
ENSMUSG00000039782	244.592	1.71759	0.903743	0.000620181	0.105471	Cpeb2	cytoplasmic polyadenylation element binding protein 2	5	11.2877	10.4947	10.6585	10.4209	10.8859	10.3509	10.0425	10.0206	10.2779	10.1261	10.5094
ENSMUSG00000034109	280.625	0.958508	0.436939	0.00065403	0.110198	Golim4	golgi integral membrane protein 4	3	10.6764	10.7939	11.0226	10.6036	10.496	10.7588	10.4918	10.4023	10.4526	10.4762	10.328
ENSMUSG00000090186	9.05035	-0.00366813	0.0622771	0.000721464	0.120445	Gm52951	predicted gene, 52951	1	9.82816	9.82816	9.77492	9.77492	9.77492	9.77492	10.0378	9.82816	10.0762	9.97388	10.0142
ENSMUSG00000056055	21.7151	0.00316906	0.0622347	0.000762692	0.12617	Sag	S-antigen, retina and pineal gland (arrestin)	1	9.75729	10.4241	9.96488	9.84579	9.94918	10.1237	9.75729	9.75729	9.84579	9.84579	9.89277
ENSMUSG00000026853	170.801	-0.0190398	0.0663413	0.000776984	0.127376	Crat	carnitine acetyltransferase	2	9.91765	10.2236	10.2276	10.2921	10.3616	10.1503	10.6518	10.7005	10.8923	10.2501	10.4397
ENSMUSG00000024236	273.848	1.26088	0.682137	0.000880014	0.142979	Svil	supervillin	18	10.4584	10.8813	10.7841	11.1212	10.5746	10.4773	10.2596	10.5574	10.1481	10.4073	10.2614
ENSMUSG00000087679	101.344	-1.43907	0.674802	0.000889645	0.143264	Tmem250-ps	transmembrane protein 250, pseudogene	2	9.96801	10.2235	10.0178	10.0285	10.1777	10.26	10.4782	10.3443	10.4839	10.3212	10.4855
ENSMUSG00000071054	995.306	0.597945	0.287516	0.000902379	0.14404	Safb	scaffold attachment factor B	17	11.1276	11.5741	11.4059	11.419	11.315	11.6177	11.1867	11.1315	10.9008	10.9988	11.1277
ENSMUSG00000033105	253.828	-0.00992565	0.063259	0.000923091	0.146065	Lss	lanosterol synthase	10	9.77282	10.1752	10.2354	10.2959	10.2462	9.9804	10.0767	11.4701	10.1708	11.1833	10.504
ENSMUSG00000040268	369.634	-0.0261733	0.0701601	0.000976798	0.153231	Plekha1	pleckstrin homology domain containing, family A (phosphoinositide binding specific) member 1	7	10.2795	10.4039	10.3874	10.4556	10.6722	10.5525	10.6284	11.2248	10.6322	11.0404	10.6986
ENSMUSG00000105429	9.89197	-0.00512736	0.0624258	0.0010091	0.156944	Gm43692	predicted gene 43692	5	9.78678	9.78678	9.8163	9.8163	9.85851	9.881	10.0573	9.98383	9.8163	10.0064	10.1309
ENSMUSG00000007827	263.379	-0.0138069	0.0643026	0.00103131	0.15904	Ankrd26	ankyrin repeat domain 26	6	9.99836	9.95511	10.3112	10.5407	10.3246	10.3925	11.2826	10.6401	10.2366	10.3733	11.1045
ENSMUSG00000031360	318.88	-0.0336091	0.0757985	0.0010455	0.159574	Ctps2	cytidine 5'-triphosphate synthase 2	X	10.461	10.2755	10.3982	10.5245	10.67	10.3757	11.108	10.5886	10.7979	10.73	10.7617
ENSMUSG00000039781	66.6553	-0.00610444	0.0625285	0.00105231	0.159574	Cep131	centrosomal protein 131	11	9.7423	9.7423	10.1429	9.94355	9.92048	10.08	10.6694	10.2288	10.0403	10.4568	10.0859
ENSMUSG00000024078	206.499	0.975688	0.504564	0.00108271	0.162826	Ttc27	tetratricopeptide repeat domain 27	17	10.9587	10.4546	10.6287	10.4581	10.4507	10.6305	10.2759	10.1845	10.321	10.4264	10.3635
ENSMUSG00000058586	144.502	1.32095	0.801347	0.00111615	0.166481	Serhl	serine hydrolase-like	15	10.8378	10.4781	10.3144	10.4738	10.4015	10.4751	10.1089	9.93225	10.1589	10.1763	10.3748
ENSMUSG00000090641	72.7009	0.842308	0.42328	0.00112614	0.166605	Zfp712	zinc finger protein 712	13	10.305	10.2198	10.2002	10.2368	10.2302	10.2772	10.0593	10.1296	10.0764	10.0628	10.1654
ENSMUSG00000001281	481.835	-0.0252219	0.0695709	0.00118515	0.17392	Itgb7	integrin beta 7	15	10.4451	10.3975	10.3632	10.8727	10.8305	10.344	11.4518	10.7915	10.968	11.0764	10.9456
ENSMUSG00000041506	185.175	0.97275	0.514427	0.00123534	0.176726	Rrp9	ribosomal RNA processing 9, U3 small nucleolar RNA binding protein	9	10.6393	10.3086	10.6331	10.6854	10.3714	10.3513	10.2367	10.348	10.2623	10.204	10.1743
ENSMUSG00000020111	335.871	0.705256	0.362776	0.00123781	0.176726	Micu1	mitochondrial calcium uptake 1	10	10.8431	10.608	10.5586	10.8097	10.9244	10.6298	10.428	10.573	10.3882	10.4632	10.5173
ENSMUSG00000040697	341.52	1.49039	0.821555	0.00123985	0.176726	Dnajc16	DnaJ heat shock protein family (Hsp40) member C16	4	11.2225	10.2874	11.1507	11.084	10.5811	10.2601	10.4879	10.2468	10.2642	10.1938	10.394
ENSMUSG00000079316	80.6283	-0.90498	0.454632	0.00124312	0.176726	Rab9	RAB9, member RAS oncogene family	X	10.1175	10.1652	10.1273	10.1741	10.1969	10.0069	10.316	10.2546	10.3839	10.3243	10.2797
ENSMUSG00000050064	9.14662	0.00381953	0.0622883	0.00126511	0.178459	Zfp697	zinc finger protein 697	3	10.0831	10.0283	9.89822	9.85611	9.95949	10.0272	9.74697	9.74697	9.85611	9.85611	9.85611
ENSMUSG00000039901	145.554	0.911642	0.481875	0.0012902	0.180598	Armh3	armadillo-like helical domain containing 3	19	10.4949	10.3858	10.3994	10.6929	10.3752	10.2118	10.2106	10.2344	10.1825	10.2103	10.2479
ENSMUSG00000026869	327.639	1.06709	0.577494	0.00134238	0.186467	Psmd5	proteasome (prosome, macropain) 26S subunit, non-ATPase, 5	2	11	10.6171	10.5285	10.8089	11.0145	10.6349	10.5597	10.196	10.2778	10.3755	10.5124
ENSMUSG00000038633	330.583	0.718471	0.388468	0.00136773	0.18855	Degs1	delta(4)-desaturase, sphingolipid 1	1	10.8115	10.8067	10.5723	10.8362	10.6205	10.6852	10.4177	10.3929	10.4935	10.4125	10.6301
ENSMUSG00000038079	8.76094	0.00505219	0.0624142	0.00138058	0.18889	Tmem237	transmembrane protein 237	1	10.1136	9.91865	10.1026	9.86828	9.8627	9.91199	9.78259	9.78259	9.82049	9.86201	9.86747
ENSMUSG00000030528	124.588	1.50865	0.859909	0.00139814	0.189865	Blm	Bloom syndrome, RecQ like helicase	7	10.7842	10.0779	10.5523	10.0752	10.428	10.5215	10.0656	10.1814	10.1337	10.1258	10.1045
ENSMUSG00000114907	10.1593	0.00543391	0.0624604	0.00147786	0.199204	Gm47794	predicted gene, 47794	14	9.8733	10.1776	9.88565	9.95603	9.9917	10.012	9.79038	9.79038	9.81271	9.88461	9.81271
ENSMUSG00000032042	666.096	-0.62105	0.343808	0.00149011	0.199378	Srpr	signal recognition particle receptor ('docking protein')	9	10.7673	10.669	10.9604	10.7766	11.0651	10.9419	11.3642	11.2762	11.2565	10.9251	11.2087
ENSMUSG00000095545	31.916	-0.00272585	0.0622048	0.00153771	0.204246	Zfp969	zinc finger protein 969	2	9.71516	9.71516	9.88792	9.88792	9.88792	9.88792	10.5808	9.71516	10.0449	9.88792	10.0364
ENSMUSG00000025050	46.2289	-0.0222874	0.0678708	0.00157654	0.207886	Pcgf6	polycomb group ring finger 6	19	9.91419	10.0292	9.95488	9.98301	10.0336	10.0213	10.1562	10.1554	10.1962	10.2208	10.0365
ENSMUSG00000070044	20.3497	2.061	1.69285	0.00161492	0.211305	Fam149a	family with sequence similarity 149, member A	8	10.0557	10.1096	10.0535	9.94139	9.99258	10.1583	9.85273	9.85273	9.94505	9.79187	9.89124
ENSMUSG00000068165	30.5665	-0.00264276	0.0621997	0.00162569	0.211305	Gm10233	predicted pseudogene 10233	14	9.71802	9.71802	9.88506	9.88506	9.88506	9.88506	9.71802	10.5607	9.88506	10.0966	9.97901
ENSMUSG00000115099	26.6462	-0.00475734	0.0623723	0.00164432	0.211631	1700087I21Rik	RIKEN cDNA 1700087I21 gene	14	9.7332	9.7332	9.86988	9.86988	9.94299	10.0071	10.325	10.1193	10.236	10.0011	9.91686
ENSMUSG00000110580	19.5217	-0.0026404	0.0622001	0.00165146	0.211631	D830024N08Rik	RIKEN cDNA D830024N08 gene	8	9.70999	9.70999	9.89309	9.89309	9.89309	9.89309	10.1647	10.1585	9.89309	10.1919	9.89309
ENSMUSG00000025648	137.795	-0.0246213	0.0691907	0.0017246	0.219459	Pfkfb4	6-phosphofructo-2-kinase/fructose-2,6-biphosphatase 4	9	10.1382	10.1644	10.1682	10.2863	10.103	10.361	10.5291	10.452	10.6735	10.4879	10.1663
ENSMUSG00000100954	53.7644	-0.0179006	0.0657783	0.00178069	0.225022	Gm10138	predicted gene 10138	1	9.99091	9.97483	10.1212	10.0632	10.05	9.94255	10.2263	10.2424	10.0115	10.3773	10.1945
ENSMUSG00000035270	40.475	-0.00561501	0.0624824	0.00179711	0.225531	Impg2	interphotoreceptor matrix proteoglycan 2	16	9.86369	9.86369	9.73939	9.73939	9.90816	9.97688	10.1175	10.0384	9.90804	10.6218	9.90206
ENSMUSG00000009418	15.336	-0.00282072	0.0622118	0.00185676	0.231421	Nav1	neuron navigator 1	1	9.75932	9.75932	9.84376	9.84376	9.84376	9.84376	9.75932	10.3112	9.88733	10.1279	9.89074
ENSMUSG00000067608	28.4426	-0.0058048	0.0624919	0.0019392	0.238222	Pcna-ps2	proliferating cell nuclear antigen pseudogene 2	19	9.83041	9.83041	9.9357	9.85544	9.91885	9.90989	9.83041	10.4271	9.99031	10.1142	10.1326
ENSMUSG00000037617	37.6061	0.00439074	0.0623399	0.00194628	0.238222	Spag1	sperm associated antigen 1	15	9.85818	10.3674	10.0677	10.4262	9.98344	9.89659	9.85818	9.85818	9.92962	9.7449	9.84993
ENSMUSG00000015202	76.4164	0.0100419	0.0632504	0.0019506	0.238222	Cnksr3	Cnksr family member 3	10	10.5832	10.2477	10.269	10.2636	10.2145	10.2093	9.9555	9.84716	9.96011	10.0149	10.1773
ENSMUSG00000038371	157.315	1.005	0.825262	0.00208616	0.251628	Sbf2	SET binding factor 2	7	10.6196	10.3477	10.5851	10.3995	10.5052	10.6497	10.1633	10.4378	10.3369	10.163	10.1054
ENSMUSG00000040006	244.644	-0.678148	0.405723	0.00208802	0.251628	Ginm1	glycoprotein integral membrane 1	10	10.325	10.4611	10.6226	10.3624	10.4448	10.42	10.601	10.8128	10.6291	10.7784	10.5923
ENSMUSG00000020697	321.831	-0.688122	0.48461	0.00214422	0.2567	Lig3	ligase III, DNA, ATP-dependent	11	10.38	10.3756	10.441	10.665	10.6925	10.5015	11.0533	10.766	10.6731	10.722	10.8109
ENSMUSG00000027865	236.343	0.796047	0.51623	0.00219589	0.261167	Gdap2	ganglioside-induced differentiation-associated-protein 2	3	10.7166	10.7485	10.5099	10.8251	10.6642	10.3461	10.2509	10.3453	10.3838	10.4265	10.4516
ENSMUSG00000020648	75.2819	-0.00776069	0.0628023	0.00221202	0.261377	Dus4l	dihydrouridine synthase 4-like (S. cerevisiae)	12	9.97476	9.97476	9.8976	9.77165	10.0907	9.78001	10.266	9.97476	10.5226	10.4171	9.85342
ENSMUSG00000048856	12.5879	-0.00485101	0.062388	0.00227016	0.26609	Slc25a47	solute carrier family 25, member 47	12	9.80611	9.80611	9.79697	9.91402	9.79697	9.84273	9.86029	10.1778	9.8841	10.0559	10.0973
ENSMUSG00000031871	21.7658	-0.00532245	0.0624366	0.0023155	0.268377	Cdh5	cadherin 5	8	9.80356	9.80356	9.79952	9.88229	9.79952	10.004	10.2286	10.0331	10.0495	10.1834	10.0522
ENSMUSG00000030888	314.996	-0.018801	0.0661295	0.00233036	0.268389	Rrp8	ribosomal RNA processing 8	7	10.2135	10.3072	10.5813	10.4795	10.2172	10.5168	11.2959	10.4429	10.5331	10.7007	10.9257
ENSMUSG00000022504	1868.11	-0.229859	0.116574	0.00237177	0.270244	Ciita	class II transactivator	16	11.7161	11.6694	11.7601	11.6359	11.6736	11.6542	11.8077	11.869	11.8164	11.9388	11.88
ENSMUSG00000040859	371.918	0.912777	0.612322	0.00237922	0.270244	Bsdc1	BSD domain containing 1	4	10.4292	10.8842	10.8713	10.5883	10.6167	10.9348	10.4195	10.5158	10.0925	10.4419	10.3896
ENSMUSG00000031256	560.787	0.734362	0.508481	0.00245602	0.275878	Cstf2	cleavage stimulation factor, 3' pre-RNA subunit 2	X	11.2165	11.1826	10.9088	11.1364	10.9803	10.8034	10.713	10.3521	10.7553	10.7188	10.7594
ENSMUSG00000078566	76.7559	1.3302	1.09183	0.00252076	0.279697	Bnip3	BCL2/adenovirus E1B interacting protein 3	7	10.5899	10.1095	10.3888	10.2432	10.1927	10.3007	10.1982	9.87672	10.0469	10.1616	10.0213
ENSMUSG00000066042	47.7066	1.35382	1.30725	0.00256691	0.281641	Med18	mediator complex subunit 18	4	10.4011	10.1067	10.1213	10.1916	10.3067	10.0333	9.8839	9.99718	9.94665	9.98134	10.0997
ENSMUSG00000030421	753.429	-0.637196	0.436549	0.00256923	0.281641	Uri1	URI1, prefoldin-like chaperone	7	10.9654	10.5582	10.9215	10.8727	11.0631	11.0428	11.1159	11.68	11.4415	11.1197	11.0977
ENSMUSG00000041528	619.213	0.828377	0.577082	0.00266031	0.289878	Rnf123	ring finger protein 123	9	11.0886	11.1649	11.4587	11.3597	10.8076	10.5752	10.7907	10.5145	10.5514	10.6615	10.8137
ENSMUSG00000043090	373.326	0.512073	0.340661	0.00268682	0.291024	Zfp866	zinc finger protein 866	8	10.951	10.7373	10.7651	10.9452	10.6456	10.8267	10.6718	10.4824	10.5543	10.5867	10.6506
ENSMUSG00000028599	366.037	0.0141799	0.0643584	0.00278052	0.299392	Tnfrsf1b	tumor necrosis factor receptor superfamily, member 1b	4	10.6339	11.4068	10.58	11.1346	10.5415	10.524	10.1957	10.187	10.6206	10.3769	10.4636
ENSMUSG00000022856	18.212	0.00502227	0.0624035	0.00281273	0.301078	Tmem41a	transmembrane protein 41a	16	10.3467	9.80293	9.99754	10.0616	9.95803	9.93737	9.80293	9.80293	9.88728	9.88317	9.84713
ENSMUSG00000030104	1577.28	-0.517209	0.355789	0.00285175	0.30347	Edem1	ER degradation enhancer, mannosidase alpha-like 1	6	11.3334	11.1849	11.2348	11.2309	11.7589	11.2454	11.7365	11.8273	11.8718	11.4177	11.8842
ENSMUSG00000080054	9.6616	-0.0096285	0.0631747	0.00296095	0.313258	Rpl12-ps1	ribosomal protein L12, pseudogene 1	1	9.86609	9.86609	9.82121	9.78478	9.84866	9.83928	9.98721	9.86609	9.95024	10.012	10.0184
ENSMUSG00000026335	26.5237	-0.00379753	0.0622786	0.00298559	0.314039	Pam	peptidylglycine alpha-amidating monooxygenase	1	9.72255	9.72255	9.88053	9.88053	9.95364	9.92628	9.83089	10.4881	9.88053	10.1188	9.94697
ENSMUSG00000118125	15.1715	-0.00217638	0.0621737	0.00300302	0.314057	Gm50387	predicted gene, 50387	19	9.7865	9.7865	9.81658	9.81658	9.81658	9.81658	10.238	9.7865	10.1928	10.0198	9.81658
ENSMUSG00000105601	19.7236	-0.00410623	0.0623072	0.00306241	0.316657	Gm42725	predicted gene 42725	5	9.78326	9.78326	9.91397	9.81982	9.90424	9.81982	10.3823	9.78326	10.0286	10.0313	10.0134
ENSMUSG00000021840	905.817	0.515333	0.365118	0.00307033	0.316657	Mapk1ip1l	mitogen-activated protein kinase 1 interacting protein 1-like	14	11.1284	11.126	10.8108	11.3132	11.2649	11.0739	10.7402	10.9553	10.838	10.7031	10.9086
ENSMUSG00000024871	25.4799	-0.00395903	0.062297	0.00308008	0.316657	Doc2g	double C2, gamma	19	9.73039	9.67175	9.93133	9.93133	9.93133	9.93133	10.3813	10.0165	10.062	9.93133	9.93133
ENSMUSG00000028291	231.506	-0.40844	0.279749	0.0031092	0.316972	Akirin2	akirin 2	4	10.3594	10.4511	10.5206	10.4328	10.4758	10.4553	10.6414	10.6163	10.6166	10.6065	10.5118
ENSMUSG00000056418	29.0424	-0.00647276	0.0625667	0.00311798	0.316972	BC043934	cDNA sequence BC043934	9	9.74224	9.79368	9.90296	9.97789	10.0542	9.92555	10.387	10.1026	10.0952	10.1131	9.9759
ENSMUSG00000074731	7.90145	-0.00705585	0.0626883	0.00314579	0.317528	Zfp345	zinc finger protein 345	2	9.79807	9.84951	9.84712	9.90058	9.80501	9.85076	10.034	9.92713	9.95587	10.1039	9.85199
ENSMUSG00000117428	12.9564	-0.0141803	0.0643944	0.00315835	0.317528	Gm4833	predicted gene 4833	18	9.84978	9.90122	9.92167	9.82089	9.89326	9.91173	10.003	10.0078	10.0483	10.0089	9.9784
ENSMUSG00000020184	487.874	0.595034	0.494793	0.00318336	0.318283	Mdm2	transformed mouse 3T3 cell double minute 2	10	11.1732	11.0953	10.9086	10.9499	10.8822	10.8399	10.5182	10.5167	10.5265	10.8692	10.8044
ENSMUSG00000006599	269.116	-0.529401	0.425937	0.00323565	0.321744	Gtf2h1	general transcription factor II H, polypeptide 1	7	10.2721	10.4466	10.5297	10.5634	10.547	10.5481	10.9887	10.6414	10.5717	10.6579	10.6925
ENSMUSG00000079043	42.5149	0.00504156	0.0624041	0.00330128	0.325676	Fastkd5	FAST kinase domains 5	2	10.3611	10.0918	10.0221	9.77328	10.2927	10.3321	9.8298	9.8298	9.89647	10.0255	9.85465
ENSMUSG00000024772	1316.21	0.482826	0.363247	0.00331099	0.325676	Ehd1	EH-domain containing 1	19	11.5816	11.8911	11.4275	11.2596	11.5771	11.7625	11.0565	11.1484	11.273	11.3778	11.2583
ENSMUSG00000057130	292.455	-0.0133953	0.0641482	0.00335449	0.328181	Txnl4a	thioredoxin-like 4A	18	10.0688	10.3207	10.1091	10.2513	10.7154	9.9438	10.9225	10.5539	11.2827	10.2937	10.6693
ENSMUSG00000021692	126.11	0.0159785	0.0650087	0.0034307	0.330748	Dimt1	DIM1 dimethyladenosine transferase 1-like (S. cerevisiae)	13	10.7094	10.4305	10.3515	10.5185	10.2211	10.4496	9.99816	10.0846	10.3964	10.0703	10.1323
ENSMUSG00000020601	76.7651	1.25327	1.56851	0.00344854	0.330748	Trib2	tribbles pseudokinase 2	12	10.2426	10.2728	10.1142	10.6105	10.1989	10.0259	10.1161	9.90644	10.022	9.96211	10.0077
ENSMUSG00000056216	310.203	0.752598	0.721276	0.00347837	0.330748	Cebpg	CCAAT/enhancer binding protein (C/EBP), gamma	7	10.6305	10.907	10.8779	10.773	10.6672	10.3026	10.2692	10.4416	10.449	10.3928	10.4718
ENSMUSG00000005069	243.294	-0.0154891	0.0647894	0.0034798	0.330748	Pex5	peroxisomal biogenesis factor 5	6	10.1898	9.9169	10.3679	10.5539	10.4148	10.3255	10.5578	11.2565	10.7637	10.3188	10.6171
ENSMUSG00000034613	13.454	-0.00175191	0.0621475	0.00348822	0.330748	Ppm1h	protein phosphatase 1H (PP2C domain containing)	10	9.8622	9.93494	9.783	9.74088	9.74088	9.74088	9.8622	9.8622	10.164	10.1112	9.88178
ENSMUSG00000022407	298.273	0.746955	0.702489	0.00351592	0.330748	Adsl	adenylosuccinate lyase	15	10.5712	11.0599	10.7284	10.6506	10.5124	10.8181	10.4994	10.2009	10.4553	10.5026	10.4125
ENSMUSG00000020453	334.847	0.484064	0.403544	0.00351808	0.330748	Patz1	POZ (BTB) and AT hook containing zinc finger 1	11	10.7032	10.7244	10.8529	10.6101	10.7216	10.8736	10.4942	10.6702	10.4294	10.5967	10.4518
ENSMUSG00000038618	35.6334	-0.00498198	0.0623936	0.00352614	0.330748	Rassf7	Ras association (RalGDS/AF-6) domain family (N-terminal) member 7	7	9.86974	9.86974	9.975	9.73334	9.8733	9.91624	10.3639	9.86974	10.1884	10.0235	10.2432
ENSMUSG00000016534	485.296	0.511604	0.414323	0.00361503	0.337347	Lamp2	lysosomal-associated membrane protein 2	X	10.9324	11.0235	10.8128	10.9071	10.8516	10.983	10.7789	10.4476	10.6943	10.7378	10.5827
ENSMUSG00000092564	9.23489	-0.00490866	0.0623891	0.00379002	0.350607	BC051226	cDNA sequence BC051226	17	9.79823	9.79823	9.80485	9.87244	9.86455	9.85061	9.79823	10.1879	9.9493	9.92937	9.99843
ENSMUSG00000097177	11.2397	-0.0041213	0.0623116	0.00379729	0.350607	9330159M07Rik	RIKEN cDNA 9330159M07 gene	9	9.80439	9.80439	9.79869	9.89426	9.8409	9.79869	9.80439	10.1941	9.91393	10.0576	10.0086
ENSMUSG00000049044	129.018	0.013494	0.0641464	0.00381493	0.350607	Rapgef4	Rap guanine nucleotide exchange factor (GEF) 4	2	10.6946	10.431	10.2269	10.6047	10.2165	10.3615	10.04	9.99551	10.1106	10.1561	10.3558
ENSMUSG00000062115	332.178	-0.0235415	0.0684345	0.00385886	0.352148	Rai1	retinoic acid induced 1	11	10.175	10.4591	10.4908	10.5688	10.5624	10.5754	11.4013	10.4849	10.916	10.6759	10.6213
ENSMUSG00000078185	212.158	-0.00947816	0.0630863	0.00387039	0.352148	Chml	choroideremia-like	1	9.82497	10.0326	10.2869	10.1665	10.3041	10.5715	11.061	10.7004	10.3846	10.9078	10.2118
ENSMUSG00000094125	25.7015	0.00335063	0.0622422	0.00396334	0.355074	Gm13698	predicted gene 13698	2	10.0193	10.4045	10.044	9.90435	9.90435	10.0628	9.69873	9.69873	9.90435	9.96306	9.90435
ENSMUSG00000075289	68.9109	0.0071587	0.0626769	0.0039706	0.355074	Carns1	carnosine synthase 1	19	10.3305	10.5882	10.2155	10.3271	9.96562	10.2324	9.83782	9.78364	10.0578	10.0881	10.0587
ENSMUSG00000026926	443.92	-0.503905	0.408959	0.00398036	0.355074	Pmpca	peptidase (mitochondrial processing) alpha	2	10.822	10.5211	10.7372	10.6578	10.7206	10.7194	10.8942	11.0029	11.1893	10.7831	10.8629
ENSMUSG00000059288	390.781	-0.0169965	0.0652832	0.00398167	0.355074	Cdyl	chromodomain protein, Y chromosome-like	13	10.2019	10.1724	10.7475	10.4539	10.7358	10.6035	11.4172	10.9546	10.8463	10.6861	10.7325
ENSMUSG00000026172	42.5345	-0.0112089	0.0635057	0.0040241	0.355074	Bcs1l	BCS1-like (yeast)	1	9.98712	9.86986	10.0025	9.97193	9.98967	10.0185	10.023	10.3647	10.0755	10.188	10.1821
ENSMUSG00000051444	14.0414	0.00289216	0.0622138	0.00405098	0.355074	Bbs12	Bardet-Biedl syndrome 12 (human)	3	10.0619	10.1768	9.88727	9.95486	9.88727	10.0319	9.71581	9.71581	9.88727	9.88727	9.88727
ENSMUSG00000026111	111.2	-0.674698	0.69705	0.00405665	0.355074	Unc50	unc-50 homolog	1	10.241	10.0976	10.125	10.1545	10.2557	10.3259	10.5092	10.3092	10.3752	10.345	10.4436
ENSMUSG00000084230	13.4048	-0.00544062	0.0624451	0.00405866	0.355074	Gm14388	predicted gene 14388	7	9.78702	9.78702	9.81606	9.81606	9.9682	9.8953	10.0629	10.1155	10.0156	10.0193	10.0362
ENSMUSG00000026353	618.684	-0.531685	0.589764	0.00413805	0.360287	Ubxn4	UBX domain protein 4	1	10.675	10.705	10.7957	10.7697	10.9228	10.9577	10.8629	11.5758	11.2566	11.0287	10.9515
ENSMUSG00000070709	203.498	-0.0102854	0.0632605	0.00420844	0.363362	Zfp974	zinc finger protein 974	7	9.9284	9.97911	10.1977	10.2198	10.3985	10.5777	10.7969	10.9099	10.9302	10.1761	10.325
ENSMUSG00000025201	11.2814	0.00191049	0.0621511	0.00422353	0.363362	Bloc1s2-ps	biogenesis of lysosomal organelles complex-1, subunit 2, pseudogene	2	9.85206	9.9035	10.129	9.75102	9.93969	10.0739	9.85206	9.90476	9.75102	9.75102	9.75102
ENSMUSG00000034826	283.912	-0.0249384	0.0692047	0.00423327	0.363362	Nup54	nucleoporin 54	5	10.136	10.3806	10.514	10.454	10.6629	10.4724	11.0331	10.796	10.5045	10.654	10.8431
ENSMUSG00000038970	1059.58	0.410199	0.368622	0.0042886	0.366383	Lmtk2	lemur tyrosine kinase 2	5	11.7995	11.3237	11.3379	11.4025	11.3436	11.3343	11.0646	10.9449	11.1564	11.2444	11.1631
ENSMUSG00000026425	342.778	0.550854	0.76225	0.00436306	0.371003	Srgap2	SLIT-ROBO Rho GTPase activating protein 2	1	10.8685	11.011	10.73	10.6478	10.5895	10.9393	10.3039	10.4866	10.5104	10.6224	10.6332
ENSMUSG00000038085	53.225	0.0202903	0.0668018	0.00445807	0.37465	Cnbd2	cyclic nucleotide binding domain containing 2	2	10.2539	10.1888	10.0504	10.2353	10.1305	10.3712	10.0928	10.0055	10.0477	10.0249	10.0869
ENSMUSG00000035437	610.954	-0.0339542	0.0756008	0.00446273	0.37465	Rabgap1	RAB GTPase activating protein 1	2	10.6177	10.6403	10.9253	10.8509	11.0493	10.5857	11.4572	11.057	11.1945	11.0086	10.9869
ENSMUSG00000030410	7.89126	-0.00723604	0.0627145	0.00446772	0.37465	Dmwd	dystrophia myotonica-containing WD repeat motif	7	9.85887	9.85887	9.80377	9.74421	9.80391	9.83571	9.93548	9.85887	9.97452	9.94317	10.0408
ENSMUSG00000079470	212.181	-0.0185814	0.0659252	0.00451686	0.376253	Utp14b	UTP14B small subunit processome component	1	10.0456	10.2206	10.3681	10.3746	10.4449	10.4864	10.74	10.8447	10.5561	10.4823	10.5267
ENSMUSG00000031715	1790.36	-0.334901	0.270305	0.00452819	0.376253	Smarca5	SWI/SNF related, matrix associated, actin dependent regulator of chromatin, subfamily a, member 5	8	11.3327	11.6282	11.7556	11.4302	11.6121	11.6667	12.0423	11.8498	11.9294	11.8739	11.7248
ENSMUSG00000028807	26.5867	-0.00744397	0.0627159	0.00455994	0.377169	Zbtb8a	zinc finger and BTB domain containing 8a	4	9.85159	9.85159	10.0336	9.85834	10.0079	9.81619	10.1575	10.13	10.1472	10.0616	10.059
ENSMUSG00000028059	975.324	0.42421	0.379862	0.00459005	0.377942	Arhgef2	rho/rac guanine nucleotide exchange factor (GEF) 2	3	11.483	11.4089	11.2879	11.2872	11.2866	11.5011	10.983	11.0427	11.1536	10.7989	11.2904
ENSMUSG00000053175	337.412	-0.0270336	0.0705058	0.00469119	0.38453	Bcl3	B cell leukemia/lymphoma 3	7	10.397	10.4191	10.4569	10.3587	10.7844	10.5764	11.0449	10.7219	11.0693	10.6526	10.6215
ENSMUSG00000068114	162.446	-0.0185699	0.0659943	0.00479547	0.390663	Ccdc134	coiled-coil domain containing 134	15	9.99235	10.2556	10.5115	10.1495	10.1882	10.3149	10.5966	10.6928	10.3738	10.6311	10.5212
ENSMUSG00000028896	124.562	0.0134251	0.0641506	0.00480895	0.390663	Rcc1	regulator of chromosome condensation 1	4	10.3553	10.4696	10.6463	10.434	10.1002	10.2221	9.93797	10.1958	10.1576	10.0747	10.0428
ENSMUSG00000093656	27.8855	-0.0130435	0.0640286	0.00485028	0.390686	Gm20628	predicted gene 20628	3	9.92267	9.92267	9.84878	9.92383	9.95681	9.81763	9.97685	10.0517	10.2282	9.97926	10.0248
ENSMUSG00000066152	61.5437	0.0206954	0.0669605	0.00485217	0.390686	Slc31a2	solute carrier family 31, member 2	4	10.2788	10.3974	10.1843	10.2021	10.2493	10.1775	9.94148	10.0536	10.1494	10.1402	10.0721
ENSMUSG00000009741	371.858	0.427594	0.533388	0.00489613	0.390719	Ubp1	upstream binding protein 1	9	10.944	10.612	10.6925	10.7059	10.8781	10.9105	10.6807	10.5252	10.5566	10.4844	10.6052
ENSMUSG00000022313	165.232	0.0241197	0.068775	0.00491938	0.390719	Utp23	UTP23 small subunit processome component	15	10.5048	10.4535	10.6664	10.4146	10.2692	10.5331	10.1369	10.3582	10.3362	10.0981	10.2262
ENSMUSG00000038150	115.485	-0.0243905	0.0689022	0.00493348	0.390719	Ormdl3	ORM1-like 3 (S. cerevisiae)	11	10.1709	10.147	10.1347	10.3628	10.1884	10.0125	10.4497	10.2936	10.4843	10.4011	10.2732
ENSMUSG00000042810	163.168	0.029268	0.0720365	0.00493847	0.390719	Krba1	KRAB-A domain containing 1	6	10.4931	10.6533	10.3484	10.4668	10.4619	10.569	10.1088	10.346	10.3732	10.2716	10.3113
ENSMUSG00000083011	19.0618	0.00674461	0.062626	0.00500993	0.394657	Gm12816	predicted gene 12816	4	9.93404	10.1916	10.0907	9.89529	10.1117	9.95642	9.85112	9.85112	9.87516	9.82387	9.94554
ENSMUSG00000030590	35.8161	0.0105454	0.0633597	0.00525936	0.411067	Fam98c	family with sequence similarity 98, member C	7	10.2567	10.0117	10.3115	10.1265	10.1047	10.0901	9.92605	10.0832	9.89183	9.93129	10.0301
ENSMUSG00000073792	54.6261	-0.011368	0.0635701	0.00526343	0.411067	Alg6	asparagine-linked glycosylation 6 (alpha-1,3,-glucosyltransferase)	4	9.97931	9.97931	9.8424	10.0252	9.83041	9.90905	10.1325	9.97931	9.91875	10.4115	10.186
ENSMUSG00000096670	18.3851	-0.00538501	0.0624375	0.00534579	0.415715	Ighv2-6	immunoglobulin heavy variable 2-6	12	9.81909	9.81909	9.78399	9.85157	9.8262	10.017	10.1776	9.99379	10.1397	10.0885	9.95968
ENSMUSG00000027692	95.3856	-0.00983297	0.0631544	0.00543934	0.42119	Tnik	TRAF2 and NCK interacting kinase	3	9.84853	9.97753	10.2613	10.0614	10.2844	9.9959	10.3069	10.7334	10.2332	10.3159	10.364
ENSMUSG00000081787	17.6817	-0.00225566	0.0621772	0.00546708	0.421545	Gm13991	predicted gene 13991	2	9.74512	9.74512	9.85796	9.85796	9.85796	9.85796	10.372	9.74512	10.0712	9.85796	9.95191
ENSMUSG00000109602	19.8851	0.00615233	0.0625439	0.00557459	0.426303	Gm31597	predicted gene, 31597	7	10.2062	9.93013	10.2038	9.91915	9.93924	10.0537	9.88144	9.82726	9.77582	9.88564	9.95151
ENSMUSG00000074578	266.031	-0.346073	0.364632	0.00557565	0.426303	Zfas1	zinc finger, NFX1-type containing 1, antisense RNA 1	2	10.5503	10.4199	10.4595	10.4654	10.6289	10.5613	10.6913	10.6896	10.6875	10.6381	10.6737
ENSMUSG00000044367	101.818	-0.0050862	0.0623834	0.00567056	0.431746	Slc16a13	solute carrier family 16 (monocarboxylic acid transporters), member 13	11	9.8547	9.8547	9.8326	10.0098	9.89456	10.4416	10.4343	10.5236	10.0021	10.6066	10.3806
ENSMUSG00000112639	21.2636	0.00118991	0.0621238	0.0057346	0.433936	A730063M14Rik	RIKEN cDNA A730063M14 gene	10	9.83383	10.0421	10.1744	9.82789	10.0945	10.1475	10.1934	9.77519	9.82789	9.82789	9.82789
ENSMUSG00000056306	22.0381	0.00204536	0.062166	0.00574702	0.433936	Sertm1	serine rich and transmembrane domain containing 1	3	10.3063	10.0665	9.91001	10.1182	9.91001	9.91001	9.69307	9.69307	9.91001	9.91001	9.91001
ENSMUSG00000028673	805.463	-0.0438409	0.0852358	0.00577715	0.434408	Fuca1	fucosidase, alpha-L- 1, tissue	4	10.6985	10.9737	11.1525	10.9497	11.0803	10.8652	11.4504	11.2648	11.3075	11.0042	11.3185
ENSMUSG00000001128	355.998	0.315709	0.334078	0.00581965	0.435581	Cfp	complement factor properdin	X	10.7137	10.7655	10.823	10.688	10.5663	10.7274	10.5518	10.5486	10.6159	10.5646	10.529
ENSMUSG00000020752	288.138	-0.0298918	0.0723974	0.00584062	0.435581	Recql5	RecQ protein-like 5	11	10.448	10.6732	10.3872	10.3702	10.4044	10.3334	10.6174	10.512	10.6066	10.9358	10.9009
ENSMUSG00000043019	523.323	0.0351786	0.0766091	0.00590723	0.438751	Edem3	ER degradation enhancer, mannosidase alpha-like 3	1	11.1604	11.147	10.9754	10.6588	10.9616	11.0475	10.6304	10.4892	10.7916	10.8064	10.7562
ENSMUSG00000024193	240.076	0.0393579	0.0806126	0.00593745	0.439203	Phf1	PHD finger protein 1	17	10.5534	10.6485	10.389	10.796	10.6245	10.5846	10.4944	10.3547	10.388	10.3906	10.4165
ENSMUSG00000028980	241.219	0.0156209	0.0648306	0.00599646	0.440433	H6pd	hexose-6-phosphate dehydrogenase (glucose 1-dehydrogenase)	4	11.0429	10.4231	10.5651	10.5574	10.4069	10.6566	10.0851	10.3	10.381	10.3086	10.3639
ENSMUSG00000089417	1815.76	0.276205	0.268365	0.00602007	0.440433	Gm22009	predicted gene, 22009	3	11.9234	11.7519	11.7961	11.8183	11.783	11.8256	11.6244	11.4604	11.2945	11.7198	11.5927
ENSMUSG00000042050	60.1299	-0.00689875	0.0626503	0.00604647	0.440433	Dync2i1	dynein 2 intermediate chain 1	12	9.94839	10.1337	10.1076	9.9368	9.889	9.889	10.2447	10.1656	10.4108	10.5638	10.0647
ENSMUSG00000032965	11.4377	0.00357405	0.0622634	0.0060509	0.440433	Ift57	intraflagellar transport 57	16	10.1962	9.80838	9.93433	9.96693	10.0679	9.89699	9.80838	9.80838	9.88183	9.7947	9.7947
ENSMUSG00000042699	1492.85	-0.234477	0.188705	0.00610041	0.442267	Dhx9	DEAH (Asp-Glu-Ala-His) box polypeptide 9	1	11.3519	11.385	11.4831	11.5646	11.4104	11.4341	11.76	11.6208	11.5499	11.6792	11.5846
ENSMUSG00000030527	331.69	-0.0228727	0.0680433	0.00612965	0.442624	Crtc3	CREB regulated transcription coactivator 3	7	10.3349	10.4969	10.1666	10.337	10.3241	10.8603	10.865	10.6873	10.8192	10.9498	10.7153
ENSMUSG00000014668	276.434	-0.023526	0.0683667	0.00635096	0.456792	Chfr	checkpoint with forkhead and ring finger domains	5	10.2115	10.4772	10.3823	10.3915	10.5398	10.568	10.4846	11.087	10.8844	10.4711	10.7184
ENSMUSG00000050379	2297.58	-0.21875	0.167787	0.0064474	0.460464	Septin6	septin 6	X	11.9523	11.7616	11.9143	11.7489	11.8119	11.9171	12.0156	12.0661	12.1299	12.1538	11.9665
ENSMUSG00000031730	103.595	0.0145656	0.0644881	0.00645512	0.460464	Dhodh	dihydroorotate dehydrogenase	8	10.542	10.0773	10.5132	10.4139	10.2733	10.2843	10.2826	10.0514	10.0056	10.1694	10.0083
ENSMUSG00000005442	1088.47	-0.0289095	0.0716414	0.00647793	0.460464	Cic	capicua transcriptional repressor	7	10.6881	11.0775	11.3024	10.9261	11.275	11.1968	12.0714	11.3161	11.7362	11.1478	11.4337
ENSMUSG00000039738	324.167	0.0266327	0.0701725	0.00651881	0.461567	Slx4	SLX4 structure-specific endonuclease subunit homolog (S. cerevisiae)	16	10.8844	10.8919	10.8762	10.5477	10.6339	10.6434	10.376	10.326	10.6363	10.3785	10.621
ENSMUSG00000046721	354.542	-0.048039	0.0905552	0.00663641	0.468073	Rpl14-ps1	ribosomal protein L14, pseudogene 1	7	10.6105	10.4902	10.7348	10.6367	10.6544	10.5843	10.7323	11.0186	10.8444	10.8874	10.6482
ENSMUSG00000045140	76.647	-0.0104431	0.0633087	0.00674854	0.474143	Pigw	phosphatidylinositol glycan anchor biosynthesis, class W	11	9.70829	10.0206	10.1093	10.0735	10.2211	10.0532	10.5897	10.3772	10.3457	10.2021	10.2128
ENSMUSG00000020948	186.318	0.028175	0.0712	0.0069077	0.483068	Klhl28	kelch-like 28	12	10.4186	10.6129	10.6977	10.2926	10.4777	10.6063	10.419	10.2454	10.3338	10.2343	10.3253
ENSMUSG00000105432	14.3477	-0.000876717	0.0621233	0.00696669	0.483068	Gm43218	predicted gene 43218	6	10.2517	9.76681	9.83627	9.83627	9.83627	9.83627	9.88793	9.76681	10.0746	9.96751	10.0409
ENSMUSG00000001416	890.073	-0.264254	0.301482	0.00697569	0.483068	Cct3	chaperonin containing Tcp1, subunit 3 (gamma)	3	11.0073	11.058	11.0689	11.1933	11.1505	11.0339	11.2865	11.3693	11.446	11.2492	11.1199
ENSMUSG00000048027	137.612	-0.0188023	0.0660625	0.00698175	0.483068	Rgmb	repulsive guidance molecule family member B	17	10.1318	10.1707	10.1513	10.3078	10.3132	10.2757	10.5638	10.4493	10.1159	10.7626	10.3759
ENSMUSG00000030313	783.176	-0.0248901	0.0689681	0.00702355	0.48412	Dennd5b	DENN/MADD domain containing 5B	6	10.6727	10.6043	11.0616	10.889	10.7844	11.1914	11.5536	11.3447	10.8585	11.2713	11.2507
ENSMUSG00000026202	675.824	-0.0485576	0.0911136	0.00714636	0.487259	Tuba4a	tubulin, alpha 4A	1	10.6233	10.9563	10.8631	10.705	10.9693	10.895	11.137	11.1168	11.0651	11.2396	10.9713
ENSMUSG00000118100	7.72609	-0.00545509	0.0624555	0.00715042	0.487259	Gm50340	predicted gene, 50340	19	9.82363	9.82363	9.89085	9.77945	9.83915	9.77945	9.91746	9.99021	10.0138	10.0725	9.84589
ENSMUSG00000104028	8.82251	0.00628117	0.062563	0.00717749	0.487259	Gm5851	predicted gene 5851	3	9.84348	10.1444	9.88464	10.0148	9.96189	9.94482	9.81474	9.85183	9.90413	9.84252	9.84252
ENSMUSG00000045404	82.1888	0.0105939	0.0633403	0.00721983	0.487259	Kcnk13	potassium channel, subfamily K, member 13	12	10.3191	10.5195	10.3309	10.0887	10.2028	10.3438	9.91793	9.99032	9.96596	10.1916	10.1831
ENSMUSG00000026950	31.1289	-0.0117622	0.0636482	0.00722012	0.487259	Neb	nebulin	2	9.77113	9.9642	9.99373	9.95817	10.0305	10.0555	10.2238	10.2262	10.0535	10.1866	10.0463
ENSMUSG00000001924	1757.74	0.0685893	0.128262	0.00726873	0.487259	Uba1	ubiquitin-like modifier activating enzyme 1	X	12.0537	11.5971	11.6608	12.1059	11.7547	11.6797	11.5768	11.4574	11.4134	11.5168	11.5673
ENSMUSG00000021068	1079.54	-0.0376915	0.0787501	0.0072796	0.487259	Nin	ninein	12	11.0385	10.9848	11.3382	10.9267	11.2558	11.3446	11.698	11.5697	11.1782	11.7994	11.4164
ENSMUSG00000051557	19.6061	-0.00402253	0.0622929	0.00728332	0.487259	Pusl1	pseudouridylate synthase-like 1	4	9.81522	9.81522	9.90695	9.78786	9.90723	9.90889	10.3123	9.81522	10.0489	9.85976	10.1568
ENSMUSG00000073676	1033.39	-0.0665478	0.122977	0.00740572	0.493634	Hspe1	heat shock protein 1 (chaperonin 10)	1	11.2402	10.9481	11.2937	11.0812	11.2107	11.2949	11.6631	11.3595	11.5508	11.3443	11.3436
ENSMUSG00000038181	300.675	-0.0145967	0.0644255	0.00748848	0.497328	Chpf2	chondroitin polymerizing factor 2	5	10.1326	10.262	10.6693	10.4947	10.4173	10.4053	11.3204	10.5243	10.6261	10.3613	10.9447
ENSMUSG00000034317	317.189	0.016731	0.0652295	0.00752471	0.497917	Trim59	tripartite motif-containing 59	3	11.1238	10.6689	10.7816	10.8379	10.3075	10.7825	10.3326	10.2009	10.3597	10.7331	10.2686
ENSMUSG00000097290	128.801	-0.0138282	0.0641648	0.00757749	0.499429	1300002E11Rik	RIKEN cDNA 1300002E11 gene	16	9.97226	10.0938	10.2453	10.1957	10.3019	10.3483	10.5784	10.5879	10.2024	10.4943	10.3688
ENSMUSG00000024892	30.1608	-0.00588456	0.0624863	0.0076498	0.499429	Pcx	pyruvate carboxylase	19	9.8518	9.8518	10.0741	9.81887	9.7935	9.99739	10.1223	10.163	9.97744	10.0135	10.3058
ENSMUSG00000013236	114.837	0.00977438	0.0631704	0.00766411	0.499429	Ptprs	protein tyrosine phosphatase, receptor type, S	17	10.7656	10.1516	10.1726	10.7683	10.1463	10.0785	9.96366	10.0416	10.0573	10.2416	10.1498
ENSMUSG00000083396	99.1453	0.0127789	0.0639366	0.00768404	0.499429	Gm15542	predicted gene 15542	7	10.1061	10.4628	10.3752	10.2916	10.2361	10.3017	10.1462	10.0256	10.1539	9.84665	10.0911
ENSMUSG00000040040	83.3944	-0.0136153	0.0641741	0.00769658	0.499429	Ift88	intraflagellar transport 88	14	9.90184	10.0879	10.1363	10.3008	10.1336	9.95851	10.3961	10.4679	10.4331	10.3365	10.1952
ENSMUSG00000057137	132.878	-0.0178877	0.0656838	0.00771223	0.499429	Tmem140	transmembrane protein 140	6	10.0882	10.2219	10.3434	10.2141	10.1034	10.0067	10.482	10.2978	10.5476	10.5928	10.0994
ENSMUSG00000057335	1196.86	-0.0224651	0.0676364	0.00782426	0.504887	Cep170	centrosomal protein 170	1	10.6851	10.7912	11.1105	11.3038	11.5937	11.1105	11.7829	12.0908	11.3797	11.4838	11.3804
ENSMUSG00000002897	1520.2	0.0639208	0.117026	0.00797478	0.512781	Il17ra	interleukin 17 receptor A	6	11.6643	11.7216	11.6037	11.6787	11.3865	11.8382	11.5377	11.1258	11.3447	11.3457	11.3887
ENSMUSG00000066571	295.608	-0.0303082	0.0725612	0.00800419	0.51286	Garre1	granule associated Rac and RHOG effector 1	7	10.354	10.4716	10.527	10.5355	10.4667	10.5182	10.5544	10.9495	10.4783	10.8829	10.6681
ENSMUSG00000037210	646.644	-0.0517769	0.0954328	0.00810514	0.513271	Fam193a	family with sequence homology 193, member A	5	11.0227	10.748	10.999	10.777	10.9498	10.942	11.2306	11.0663	10.9725	11.3138	11.1642
ENSMUSG00000011096	103.362	-0.0128892	0.0639282	0.0081583	0.513271	Akt1s1	AKT1 substrate 1 (proline-rich)	7	10.1079	10.0285	10.0533	9.91853	10.2721	10.2372	10.5517	10.1604	10.2424	10.3156	10.4457
ENSMUSG00000001065	121.524	0.0104479	0.0632909	0.00818464	0.513271	Zfp276	zinc finger protein (C2H2 type) 276	8	10.3718	10.5839	10.4079	10.3798	10.2011	10.2236	9.98877	10.0524	10.0642	10.2488	10.2191
ENSMUSG00000114797	454.184	0.0221341	0.0675469	0.00822114	0.513271	Gm49336	predicted gene, 49336	14	11.1777	11.14	10.7957	10.5868	10.8047	11.0948	10.4322	10.3444	10.6586	10.8173	10.6569
ENSMUSG00000023495	24.7442	-0.00728645	0.0627004	0.00823623	0.513271	Pcbp4	poly(rC) binding protein 4	9	9.89618	9.89618	9.88547	9.85798	9.9178	9.91136	9.89618	10.1431	10.2843	9.92638	9.92201
ENSMUSG00000019845	32.318	0.00467733	0.0623572	0.00826475	0.513271	Tube1	tubulin, epsilon 1	10	9.85559	10.392	9.88712	10.2639	9.97066	10.0921	9.85559	9.85559	9.96075	9.85731	9.896
ENSMUSG00000106715	29.6129	0.00399245	0.0622921	0.00828355	0.513271	Tmem265	transmembrane protein 265	7	10.4553	9.95085	10.0569	10.0642	10.1223	10.0014	9.77276	9.77276	10.0099	9.83033	9.83033
ENSMUSG00000097375	80.1036	0.0191725	0.0661973	0.00829996	0.513271	6720427I07Rik	RIKEN cDNA 6720427I07 gene	13	10.236	10.2283	10.0777	10.2708	10.0827	10.3479	10.0697	10.0527	10.1069	10.0909	10.0499
ENSMUSG00000051498	98.9831	-0.00839302	0.0628433	0.00830027	0.513271	Tlr6	toll-like receptor 6	5	9.92032	9.88024	10.1766	10.1433	10.2709	10.1671	10.8211	10.2432	10.0598	10.2412	10.4547
ENSMUSG00000027642	900.087	-0.0697259	0.129734	0.00835763	0.513271	Rpn2	ribophorin II	2	11.0256	10.9973	11.1063	11.1469	11.0437	10.9932	11.139	11.4645	11.4724	11.1888	11.1449
ENSMUSG00000081254	14.5819	0.0015477	0.0621454	0.00837329	0.513271	Gm12112	predicted gene 12112	11	10.1625	9.80666	9.79642	9.79642	10.1912	10.0959	9.80666	9.80666	9.79642	9.79642	9.79642
ENSMUSG00000056941	334.92	0.0532056	0.0980324	0.00838492	0.513271	Commd7	COMM domain containing 7	2	10.7552	10.7638	10.8776	10.7124	10.6821	10.7948	10.6019	10.6125	10.6015	10.444	10.6711
ENSMUSG00000028392	40.4794	-0.00475723	0.0623592	0.00841136	0.513271	Bspry	B-box and SPRY domain containing	4	9.77346	9.8462	9.99265	9.82962	10.0644	9.90887	10.5653	9.86473	10.1246	9.88833	10.2785
ENSMUSG00000096923	8.42819	0.00253508	0.0621914	0.00842514	0.513271	A730071L15Rik	RIKEN cDNA A730071L15Rik gene	11	9.79172	10.1545	9.81136	10.0083	9.87106	10.0107	9.79172	9.79172	9.81136	9.85288	9.81136
ENSMUSG00000029505	1935.76	0.0316816	0.0736219	0.0084337	0.513271	Ep400	E1A binding protein p400	5	11.9906	12.3573	11.5111	12.334	12.0516	11.5511	11.0356	11.5827	11.6302	11.4931	11.6197
ENSMUSG00000003464	257.126	-0.0267335	0.0702143	0.00846573	0.513503	Pex19	peroxisomal biogenesis factor 19	1	10.2529	10.6175	10.2805	10.4026	10.4603	10.5706	10.7133	10.6353	10.8716	10.7867	10.511
ENSMUSG00000005667	95.0359	-0.0235542	0.0682712	0.00858977	0.51789	Mthfd2	methylenetetrahydrofolate dehydrogenase (NAD+ dependent), methenyltetrahydrofolate cyclohydrolase	6	10.038	10.1631	10.1333	10.2258	10.241	10.2489	10.4058	10.3994	10.3438	10.2102	10.3579
ENSMUSG00000019214	11.451	0.00414676	0.0623115	0.00859561	0.51789	Chtf18	CTF18, chromosome transmission fidelity factor 18	17	9.83383	10.1198	9.8724	9.85203	10.114	10.0111	9.83383	9.83383	9.85638	9.86208	9.76925
ENSMUSG00000026240	93.8908	0.0112683	0.0635264	0.00862344	0.51789	Cops7b	COP9 signalosome subunit 7B	1	10.2847	10.3261	10.7121	10.0948	10.1172	10.0504	10.1165	9.9289	10.0699	10.0491	10.0548
ENSMUSG00000027405	989.778	-0.0418631	0.0825952	0.00870598	0.520745	Nop56	NOP56 ribonucleoprotein	2	10.8143	11.0117	11.2739	11.1541	11.3269	11.0314	11.5349	11.6412	11.2968	11.4156	11.255
ENSMUSG00000052040	1655.32	-0.0599923	0.108954	0.00872821	0.520745	Klf13	Kruppel-like factor 13	7	11.3803	11.4328	11.1012	11.247	11.5666	11.4339	11.7248	11.4952	11.4607	11.9762	11.7723
ENSMUSG00000113113	12.1576	-0.00914162	0.0630349	0.00885859	0.526152	Gm2614	predicted gene 2614	12	9.91483	9.93478	9.83073	9.87802	9.84429	9.87347	9.95303	9.92318	10.0322	10.166	9.89544
ENSMUSG00000024231	268.974	0.0187696	0.0660469	0.00887667	0.526152	Cul2	cullin 2	18	10.9917	10.4735	10.9933	10.7966	10.532	10.3062	10.2085	10.5174	10.3534	10.4278	10.4252
ENSMUSG00000020232	73.3097	-0.00822512	0.0628276	0.00898443	0.529353	Hmg20b	high mobility group 20B	10	9.82188	9.97614	9.8926	10.0426	10.1934	10.2277	10.4113	10.4275	10.2424	10.3131	10.2026
ENSMUSG00000052912	5.51349	-0.0043896	0.0623378	0.00898885	0.529353	Smarca5-ps	SWI/SNF related, matrix associated, actin depenent ragulator of chromatin, subfamily a, member 5, pseudogene	4	9.82061	9.82061	9.78247	9.78247	9.85559	9.78247	9.89722	9.92599	10.096	9.89987	9.86384
ENSMUSG00000037300	179.869	-0.0550071	0.100374	0.00909025	0.533597	Ttc13	tetratricopeptide repeat domain 13	8	10.3335	10.3555	10.3251	10.3825	10.4375	10.4732	10.5497	10.5461	10.4925	10.5648	10.4479
ENSMUSG00000075014	1353.9	-0.0627962	0.116297	0.00914013	0.534439	Gm10800	predicted gene 10800	2	10.9743	11.4327	11.3131	11.3054	11.2529	11.202	11.4857	11.4373	11.4072	11.5089	11.338
ENSMUSG00000003420	24.631	0.00458324	0.0623476	0.00916333	0.534439	Fcgrt	Fc fragment of IgG receptor and transporter	7	9.84441	10.3407	10.1077	10.0751	10.0219	9.94719	9.84441	9.84441	9.97192	9.83057	9.82511
ENSMUSG00000096833	46.2288	0.00698722	0.062658	0.00920873	0.535371	Igkv4-55	immunoglobulin kappa variable 4-55	6	10.3209	10.3049	10.2762	10.0291	10.1269	10.2204	9.94648	9.75893	10.0979	9.84415	9.98505
ENSMUSG00000021606	114.227	-0.0143892	0.0643593	0.00927541	0.537531	Ndufs6	NADH:ubiquinone oxidoreductase core subunit S6	13	10.0029	10.1426	10.1023	10.0773	10.3204	10.2688	10.508	10.3637	10.1405	10.5651	10.3058
ENSMUSG00000032030	440.929	0.0302352	0.072507	0.00950803	0.548739	Cul5	cullin 5	9	11.0975	10.8375	11.0952	10.9974	10.4924	10.9346	10.5726	10.6476	10.6398	10.6849	10.6774
ENSMUSG00000090698	10.7088	0.00348064	0.062255	0.00952913	0.548739	Apold1	apolipoprotein L domain containing 1	6	9.81345	10.1867	9.95967	10.027	9.99445	9.84827	9.88748	9.75481	9.84827	9.84827	9.84827
ENSMUSG00000028644	11.2291	-0.00302509	0.0622158	0.009598	0.550961	Ermap	erythroblast membrane-associated protein	4	9.75546	9.75546	9.88974	9.84762	9.84762	9.84762	9.75546	10.2718	9.94503	9.91953	9.8946
ENSMUSG00000004561	105.016	-0.0155076	0.0647461	0.00968108	0.553983	Mettl17	methyltransferase like 17	14	10.0365	10.1469	10.094	10.3059	10.0179	10.126	10.4406	10.2232	10.5534	10.2202	10.1651
ENSMUSG00000057230	1018.12	0.183148	0.460689	0.0097303	0.554146	Aak1	AP2 associated kinase 1	6	11.4384	11.2735	11.3961	11.3399	11.1539	11.4114	11.1847	11.0857	11.09	11.0805	11.2474
ENSMUSG00000097412	16.3622	0.00273024	0.0621845	0.00974484	0.554146	1810014B01Rik	RIKEN cDNA 1810014B01 gene	10	9.87949	10.0685	10.0225	9.92071	10.0138	10.2014	10.0886	9.77794	9.82514	9.86665	9.82514
ENSMUSG00000006191	353.131	0.0243855	0.0687568	0.00977646	0.554213	Cdkal1	CDK5 regulatory subunit associated protein 1-like 1	13	10.8943	11.0418	10.4889	10.9139	10.7932	10.7267	10.2537	10.5034	10.5258	10.5617	10.7029
ENSMUSG00000040584	270.772	0.017751	0.065591	0.0098204	0.554975	Abcb1a	ATP-binding cassette, sub-family B (MDR/TAP), member 1A	5	10.8713	10.7142	10.7067	10.723	10.4147	10.516	10.1048	10.3847	10.4891	10.3101	10.4716
ENSMUSG00000031617	89.597	0.0159149	0.0649118	0.0100411	0.565688	Tmem184c	transmembrane protein 184C	8	10.4794	10.1486	10.1066	10.3082	10.3344	10.3138	10.1135	10.055	9.99466	10.1553	10.1808
ENSMUSG00000020677	391.66	-0.0535667	0.0975004	0.0102571	0.572911	Ddx52	DExD box helicase 52	11	10.4749	10.7844	10.6787	10.7873	10.6781	10.6191	10.9276	10.8427	10.8496	10.792	10.8972
ENSMUSG00000029436	8.39871	-0.00426852	0.0623249	0.0102868	0.572911	Mmp17	matrix metallopeptidase 17	5	9.77321	9.84596	9.82987	9.82987	9.90298	9.82987	9.90588	10.08	10.0146	10.0717	9.82987
ENSMUSG00000107604	16.2039	0.0058336	0.0624896	0.0102944	0.572911	Gm44041	predicted gene, 44041	6	10.0003	10.1383	10.0138	10.0885	9.99566	9.93965	9.83453	9.83453	9.91941	9.76855	9.93785
ENSMUSG00000074634	69.552	-0.00998976	0.0631763	0.0102952	0.572911	Tmem267	transmembrane protein 267	13	9.91906	10.0341	10.1415	9.88663	10.0364	10.1703	10.3831	10.1603	10.1329	10.3613	10.1401
ENSMUSG00000022791	473.08	0.0297089	0.0720989	0.0103314	0.572941	Tnk2	tyrosine kinase, non-receptor, 2	16	11.1365	10.9357	10.7738	10.7045	10.9817	11.2398	10.7935	10.4772	10.6743	10.6862	10.7898
ENSMUSG00000045948	65.7772	0.00841594	0.0628935	0.0103587	0.572941	Mrps12	mitochondrial ribosomal protein S12	7	10.0422	10.6774	10.0608	10.2769	10.2638	10.1583	10.0162	9.78029	10.1013	10.05	9.99209
ENSMUSG00000024696	545.538	0.0851807	0.166548	0.0105371	0.576187	Lpxn	leupaxin	19	11.07	10.9696	10.8571	10.978	11.0049	10.959	10.7649	10.7935	10.7753	10.7824	10.9399
ENSMUSG00000061613	322.488	0.0381342	0.0789336	0.0105446	0.576187	U2af1	U2 small nuclear ribonucleoprotein auxiliary factor (U2AF) 1	17	10.8318	10.7646	10.8826	10.6583	10.8159	10.6059	10.687	10.3941	10.6071	10.5226	10.5931
ENSMUSG00000044471	652.321	0.0326627	0.0742599	0.0106605	0.576187	Lncpint	long non-protein coding RNA, Trp53 induced transcript	6	11.3029	10.8978	10.7059	11.1281	11.1831	11.1026	10.6848	10.8088	10.592	10.8301	10.9231
ENSMUSG00000073664	501.622	0.020524	0.066762	0.010668	0.576187	Nbeal1	neurobeachin like 1	1	11.6462	10.8563	10.8259	10.8333	10.9134	10.9514	10.5983	10.1781	10.6621	10.8453	10.7065
ENSMUSG00000059182	338.757	0.0371025	0.0779885	0.0106725	0.576187	Skap2	src family associated phosphoprotein 2	6	10.5746	11.0507	10.7629	10.6401	10.7927	10.7676	10.5988	10.4658	10.6191	10.6013	10.5235
ENSMUSG00000084792	53.3938	-0.0100191	0.0631722	0.0107022	0.576187	1700056N10Rik	RIKEN cDNA 1700056N10 gene	16	9.99589	9.8523	10.0066	10.0122	10.1651	10.08	10.2635	10.3303	10.1441	10.2037	10.1617
ENSMUSG00000074403	236.464	-0.0153218	0.0647026	0.0107335	0.576187	H3c13	H3 clustered histone 13	3	10.4362	10.0571	10.3833	10.015	10.6243	10.1783	10.5705	10.8156	10.6592	10.7273	10.7016
ENSMUSG00000040620	266.179	-0.0183303	0.0657935	0.0107404	0.576187	Dhx33	DEAH (Asp-Glu-Ala-His) box polypeptide 33	11	10.3056	10.3113	10.7222	10.2719	10.2776	10.3943	11.0171	10.4358	10.7178	10.4374	10.801
ENSMUSG00000031931	179.327	0.0198029	0.0664615	0.0108399	0.576187	Ankrd49	ankyrin repeat domain 49	9	10.7147	10.2971	10.643	10.5071	10.2378	10.6448	10.2093	10.3883	10.3621	10.1738	10.2479
ENSMUSG00000023882	22.8152	0.00375573	0.0622717	0.0108478	0.576187	Zfp54	zinc finger protein 54	17	10.2241	10.1344	9.8351	10.1789	10.1178	9.94715	9.76799	9.76799	9.8351	9.98472	9.91646
ENSMUSG00000087881	8.59062	0.00862409	0.0629392	0.0108572	0.576187	Gm22442	predicted gene, 22442	11	9.94273	9.95618	9.85606	10.056	9.95976	9.95043	9.84118	9.89388	9.84902	9.8793	9.80888
ENSMUSG00000036880	190.611	0.0418648	0.082611	0.0108943	0.576187	Acaa2	acetyl-Coenzyme A acyltransferase 2 (mitochondrial 3-oxoacyl-Coenzyme A thiolase)	18	10.4929	10.5208	10.5603	10.5228	10.3906	10.5106	10.2648	10.4521	10.3074	10.363	10.3739
ENSMUSG00000010057	44.7009	-0.00499606	0.0623684	0.0109075	0.576187	Nprl2	NPR2 like, GATOR1 complex subunit	9	9.84999	9.84999	9.98352	9.75309	10.1129	10.0526	10.1559	10.3663	10.2061	10.1141	10.1666
ENSMUSG00000097451	14.4907	-0.00321693	0.0622206	0.0109184	0.576187	Rian	RNA imprinted and accumulated in nucleus	12	9.70652	9.70652	9.89656	9.89656	9.89656	9.94232	10.1548	10.1066	9.95817	9.89656	9.94354
ENSMUSG00000025782	339.096	-0.0266949	0.0700045	0.0109366	0.576187	Taf3	TATA-box binding protein associated factor 3	2	10.4168	10.3928	10.4779	10.5309	10.8091	10.6396	11.1475	10.7282	10.6916	10.7957	10.7544
ENSMUSG00000035878	15.4215	-0.00534165	0.0624361	0.0109557	0.576187	Hykk	hydroxylysine kinase 1	9	9.85152	9.85152	9.75157	9.75157	9.95386	9.84306	9.94534	10.0262	9.96482	9.94169	10.224
ENSMUSG00000000751	599.268	-0.0533714	0.0968719	0.0110909	0.57879	Rpa1	replication protein A1	11	10.6479	10.9329	10.9632	10.7991	10.9818	10.8067	11.0265	11.2211	11.053	11.0976	10.9984
ENSMUSG00000018983	618.557	0.0120122	0.0636733	0.0111448	0.57879	E2f2	E2F transcription factor 2	4	11.3266	10.9739	10.6665	11.2916	11.0604	10.6347	10.319	10.4421	11.2092	10.2325	10.2628
ENSMUSG00000030468	1106.15	-0.0436142	0.0839971	0.0111461	0.57879	Siglecg	sialic acid binding Ig-like lectin G	7	10.893	11.1261	11.3885	11.1942	11.1954	11.3179	11.6346	11.6358	11.397	11.2728	11.4907
ENSMUSG00000095589	150.021	-0.0459469	0.0870788	0.0111668	0.57879	Ighv1-55	immunoglobulin heavy variable 1-55	12	10.2946	10.2794	10.2187	10.2736	10.3767	10.3482	10.4024	10.4423	10.347	10.4635	10.4554
ENSMUSG00000033701	116.964	-0.0159007	0.064846	0.0111947	0.57879	Acbd6	acyl-Coenzyme A binding domain containing 6	1	10.1517	10.0868	10.1375	10.1913	10.1849	10.2561	10.564	10.1957	10.4605	10.3072	10.2093
ENSMUSG00000045231	25.3688	-0.00295772	0.0621996	0.011196	0.57879	BC106179	cDNA sequence BC106179	16	10.1639	10.0012	9.88786	9.88786	9.88786	9.95257	9.71522	10.1288	10.0826	10.1112	10.2059
ENSMUSG00000041417	1416.55	-0.176489	0.315287	0.0113066	0.582848	Pik3r1	phosphoinositide-3-kinase regulatory subunit 1	13	11.5226	11.3817	11.5166	11.3111	11.5153	11.3327	11.4799	11.7189	11.6559	11.6804	11.6683
ENSMUSG00000026558	149.197	0.00989726	0.0631934	0.0114335	0.585573	Uck2	uridine-cytidine kinase 2	1	10.8682	10.2186	10.5629	10.2967	10.311	10.4846	10.2323	9.882	10.0633	10.174	10.2093
ENSMUSG00000024498	841.954	0.0421648	0.0822124	0.0114772	0.585573	Tcerg1	transcription elongation regulator 1 (CA150)	18	11.3347	11.2664	11.3315	11.3436	11.1066	11.2944	11.2379	10.7944	11.0688	10.8664	11.0971
ENSMUSG00000035181	169.383	0.0170127	0.0652998	0.0115004	0.585573	Heatr5a	HEAT repeat containing 5A	12	10.2206	10.6531	10.2821	10.2899	10.6019	10.4465	10.2029	10.2218	10.2298	10.2766	10.1454
ENSMUSG00000029345	323.405	-0.0362805	0.0771725	0.0115219	0.585573	Tfip11	tuftelin interacting protein 11	5	10.5133	10.6827	10.5033	10.3956	10.5118	10.5605	10.6043	10.704	11.0046	10.6496	10.7572
ENSMUSG00000115340	40.9652	-0.00471024	0.0623456	0.0115305	0.585573	Gm48965	predicted gene, 48965	15	9.73402	9.80677	9.86906	9.86906	10.0481	10.1109	10.1625	10.4695	10.1476	10.1736	10.0842
ENSMUSG00000041623	128.652	-0.0188632	0.0659542	0.0115739	0.585573	D11Wsu47e	DNA segment, Chr 11, Wayne State University 47, expressed	11	10.1667	10.0148	10.2358	10.3237	10.2797	10.3806	10.5199	10.6361	10.439	10.3855	10.2961
ENSMUSG00000004846	57.9323	-0.0122174	0.0636952	0.0115847	0.585573	Plod3	procollagen-lysine, 2-oxoglutarate 5-dioxygenase 3	5	9.92503	9.9783	10.0711	10.1736	10.0338	10.177	10.3163	10.3473	10.0966	10.2877	10.1522
ENSMUSG00000023832	80.1465	-0.00637291	0.0625378	0.0116548	0.586994	Acat2	acetyl-Coenzyme A acetyltransferase 2	17	9.75542	9.91802	10.1967	9.97408	10.174	10.1218	10.6195	10.3543	9.90927	10.3451	10.4118
ENSMUSG00000028793	432.461	0.0279099	0.070847	0.0116773	0.586994	Rnf19b	ring finger protein 19B	4	11.2512	10.517	10.8507	11.0178	10.8422	10.7706	10.5689	10.6939	10.6496	10.5286	10.6449
ENSMUSG00000106135	18.4777	0.01171	0.0636297	0.0117528	0.588328	Gm6543	predicted gene 6543	5	9.96955	10.1244	9.96234	10.1685	10.0626	9.951	9.95695	9.90916	9.89672	9.96529	9.92358
ENSMUSG00000060475	964	-0.0273871	0.070343	0.0118124	0.588328	Wtap	Wilms tumour 1-associating protein	17	10.7584	10.834	11.3248	11.2162	11.1306	10.9198	11.4175	11.7926	11.3995	11.3233	11.0901
ENSMUSG00000052713	350.526	-0.0298204	0.0720906	0.0118179	0.588328	Zfp608	zinc finger protein 608	18	10.6125	10.3709	10.4916	10.732	10.5952	10.6056	11.015	10.7288	10.5497	10.8418	10.9569
ENSMUSG00000017760	753.146	0.103619	0.236645	0.0118332	0.588328	Ctsa	cathepsin A	2	11.1991	11.1952	11.1847	11.1276	11.2059	11.0975	10.9894	10.9691	11.1515	10.9726	10.8777
ENSMUSG00000098371	29.9717	0.000899021	0.0621259	0.0120061	0.59368	Gm28037	predicted gene, 28037	16	9.88626	9.88626	10.4698	9.71682	10.1498	9.71682	9.88626	9.88626	9.71682	9.71682	9.71682
ENSMUSG00000092560	23.7148	-0.0035864	0.06226	0.0120725	0.595346	Gm8750	predicted pseudogene 8750	17	9.91559	9.85696	9.74613	9.88945	9.74613	9.74613	9.91113	9.98601	10.2498	10.2982	9.74613
ENSMUSG00000007817	1349.14	-0.0525383	0.0955656	0.0121566	0.597874	Zmiz1	zinc finger, MIZ-type containing 1	14	11.2234	11.6208	11.4595	11.377	11.1152	11.395	11.5823	11.5692	11.5881	11.8395	11.718
ENSMUSG00000104737	22.9592	0.00187456	0.0621576	0.0122063	0.598703	Gm42937	predicted gene 42937	3	10.4662	9.72569	9.97154	9.87739	10.0173	9.87739	9.72569	9.72569	9.87739	9.87739	9.87739
ENSMUSG00000023030	105.714	-0.00930416	0.0630648	0.0123235	0.602826	Slc11a2	solute carrier family 11 (proton-coupled divalent metal ion transporters), member 2	15	10.1818	9.77268	10.0997	10.0154	10.2252	10.0848	10.0432	10.8714	10.3094	10.3639	10.4224
ENSMUSG00000043885	73.3094	0.00593684	0.0624824	0.0123861	0.603631	Slc36a4	solute carrier family 36 (proton/amino acid symporter), member 4	9	10.5394	10.3273	10.0292	10.3406	10.1276	10.2763	9.84964	9.84964	9.9796	10.1589	10.0783
ENSMUSG00000091955	19.9565	0.0145467	0.0644346	0.0124063	0.603631	Gm9844	predicted pseudogene 9844	7	10.0766	10.1125	10.0027	9.99146	10.102	10.0695	9.91652	9.93286	9.95695	9.92091	10.0239
ENSMUSG00000109179	31.8868	0.00384928	0.0622771	0.0124643	0.604834	Gm35339	predicted gene, 35339	15	10.4733	9.81808	10.0267	9.99856	9.88839	10.2429	9.81808	9.81808	9.82857	9.90952	9.97858
ENSMUSG00000032504	1144.19	-0.0423081	0.0827302	0.0125409	0.605187	Pdcd6ip	programmed cell death 6 interacting protein	9	10.8733	11.3373	11.1976	11.2564	11.181	11.2705	11.624	11.4715	11.4251	11.7265	11.2285
ENSMUSG00000107083	46.9205	-0.00724773	0.0626586	0.0125474	0.605187	Gm43313	predicted gene 43313	5	9.92991	9.92991	9.95525	10.0485	9.95277	10.0383	10.3194	10.0212	10.0494	10.1774	10.1292
ENSMUSG00000040724	8.96127	-0.00240136	0.0621837	0.0125937	0.605187	Kcna2	potassium voltage-gated channel, shaker-related subfamily, member 2	3	9.83246	9.83246	9.77062	9.77062	9.81284	9.77062	9.9408	9.83246	10.2132	9.90827	9.77062
ENSMUSG00000029338	218.288	-0.0242058	0.068543	0.0126046	0.605187	Antxr2	anthrax toxin receptor 2	5	10.3589	10.2462	10.3361	10.5445	10.4181	10.4273	10.4211	10.9277	10.5241	10.6119	10.5572
ENSMUSG00000118295	58.2051	0.00431947	0.0623143	0.0127676	0.6114	Gm8437	predicted gene 8437	17	9.85809	10.6704	10.0785	10.3359	9.98722	10.1157	9.85809	9.85809	9.95824	9.96835	9.98429
ENSMUSG00000034724	1403.03	-0.0266867	0.0698954	0.0128569	0.611855	Cnot6l	CCR4-NOT transcription complex, subunit 6-like	5	10.9987	10.9999	11.555	11.4423	11.0476	11.445	11.8462	11.8936	11.8389	11.5509	11.1626
ENSMUSG00000113752	18.0617	-0.0046073	0.0623486	0.012876	0.611855	Gm47817	predicted gene, 47817	12	9.85916	9.85916	9.85532	9.74392	9.94178	9.8733	10.1403	9.85916	9.85916	10.0094	10.2232
ENSMUSG00000028757	473.678	0.0271633	0.070305	0.012878	0.611855	Ddost	dolichyl-di-phosphooligosaccharide-protein glycotransferase	4	11.2927	10.7741	10.9317	10.8379	10.7968	10.8132	10.5805	10.4896	10.6738	10.5855	10.8507
ENSMUSG00000028447	65.6217	-0.0154462	0.0646933	0.0129262	0.612465	Dctn3	dynactin 3	4	9.96684	10.0418	10.2242	10.05	10.1697	10.1017	10.5277	10.1677	10.2782	10.1527	10.2555
ENSMUSG00000041215	263.505	-0.0170474	0.0653086	0.0129581	0.612465	Yeats2	YEATS domain containing 2	16	10.5736	10.1653	10.2491	10.4033	10.4947	10.4806	10.2183	11.179	10.5098	10.8925	10.7083
ENSMUSG00000020272	2034.65	-0.0563075	0.100673	0.013001	0.6129	Stk10	serine/threonine kinase 10	11	11.5925	11.5536	11.9057	11.4199	11.894	11.7051	12.1039	12.0563	11.7799	12.0486	12.0328
ENSMUSG00000017195	9.15106	-0.00653738	0.0625921	0.013117	0.613875	Zpbp2	zona pellucida binding protein 2	11	9.76877	9.89474	9.83431	9.83431	9.89401	9.92581	9.99194	10.0319	9.92144	9.95171	10.0913
ENSMUSG00000022905	725.059	0.0450792	0.0858719	0.0131326	0.613875	Kpna1	karyopherin (importin) alpha 1	16	11.2219	11.1708	10.9576	11.1956	10.9654	11.2031	10.7116	10.944	10.7879	10.9533	11.0217
ENSMUSG00000034135	225.803	0.024833	0.068947	0.0131729	0.613875	Sik3	SIK family kinase 3	9	10.4305	10.6658	10.7358	10.5297	10.6351	10.2516	10.2897	10.4161	10.2854	10.4126	10.3034
ENSMUSG00000066607	6.10118	0.00473032	0.062368	0.0131846	0.613875	Insyn1	inhibitory synaptic factor 1	9	9.84224	9.9783	9.97947	9.969	9.93983	9.84008	9.84224	9.84224	9.76084	9.80236	9.84221
ENSMUSG00000087326	17.6356	0.00299083	0.0622157	0.0131904	0.613875	Gm12503	predicted gene 12503	4	10.3058	9.93217	9.85627	9.92386	9.95065	10.1379	9.74681	9.74681	9.85627	9.94909	9.85627
ENSMUSG00000028232	163.906	0.0131688	0.0640177	0.0132728	0.613922	Tmem68	transmembrane protein 68	4	10.4999	10.5252	10.9521	10.3311	10.2743	10.1714	10.0086	10.3089	10.1984	10.1326	10.2894
ENSMUSG00000026896	145.934	-0.0138599	0.0641862	0.0133456	0.613922	Ifih1	interferon induced with helicase C domain 1	2	10.2108	10.046	10.3338	10.2564	10.2728	10.1907	10.0708	10.9964	10.3483	10.4042	10.5108
ENSMUSG00000041975	58.441	0.0137549	0.0641837	0.0133616	0.613922	Mettl8	methyltransferase like 8	2	10.0435	10.2411	10.2937	10.2909	10.1435	10.0529	9.98904	10.1295	10.0246	9.96564	9.9345
ENSMUSG00000026979	2439.95	0.0606752	0.109005	0.0133631	0.613922	Psd4	pleckstrin and Sec7 domain containing 4	2	12.0749	12.2909	12.0919	12.1451	12.4499	11.7533	11.7199	11.8921	11.809	11.813	11.8991
ENSMUSG00000024158	18.4637	0.00493188	0.0623895	0.0133907	0.613922	Hagh	hydroxyacyl glutathione hydrolase	17	10.0393	9.88423	10.0678	10.0819	10.1159	9.71885	9.88423	9.88423	9.83409	9.79075	9.85169
ENSMUSG00000008958	328.193	0.0296769	0.0719544	0.0134217	0.613922	Vps72	vacuolar protein sorting 72	3	10.9729	10.728	10.7081	10.8263	10.7672	10.5552	10.2961	10.6121	10.6035	10.5987	10.5069
ENSMUSG00000076431	15.5585	-0.00170715	0.062142	0.0134389	0.613922	Sox4	SRY (sex determining region Y)-box 4	13	10.0463	9.99628	9.81872	9.81872	9.81872	9.88342	9.78436	9.92375	10.2655	10.0459	9.91267
ENSMUSG00000050714	64.0987	-0.00750365	0.0627035	0.0134729	0.613922	Zbtb26	zinc finger and BTB domain containing 26	2	9.97875	9.97875	10.0182	9.84315	9.89425	10.1739	10.2847	10.0315	10.0835	10.2477	10.2181
ENSMUSG00000021831	351.46	0.0133887	0.064074	0.0135205	0.613922	Ero1a	endoplasmic reticulum oxidoreductase 1 alpha	14	10.5991	11.3391	10.4547	10.4339	10.5147	11.3682	10.1942	10.3551	10.4069	10.6253	10.5495
ENSMUSG00000033902	63.0687	0.0121681	0.0637141	0.0135288	0.613922	Mapkbp1	mitogen-activated protein kinase binding protein 1	2	10.4826	10.2676	10.15	10.3279	10.2144	10.069	10.0071	9.88235	10.1416	10.1515	10.0649
ENSMUSG00000022802	35.2061	0.00327609	0.062232	0.0135997	0.615605	Lmln	leishmanolysin-like (metallopeptidase M8 family)	16	10.3174	10.3124	10.155	9.90967	10.0431	10.0681	9.69341	9.69341	9.90967	9.90967	10.0339
ENSMUSG00000118238	5.4558	-0.00680482	0.0626274	0.0137995	0.620885	Gm34432	predicted gene, 34432	19	9.8334	9.8334	9.76968	9.81747	9.8541	9.87198	9.92723	9.92467	9.88492	9.95523	10.0043
ENSMUSG00000029422	810.754	0.0408558	0.0811342	0.0138669	0.620885	Rsrc2	arginine/serine-rich coiled-coil 2	5	11.5086	11.3443	11.1783	11.2197	11.1009	11.2214	10.8543	10.8318	11.2101	10.9018	11.1112
ENSMUSG00000027534	61.9423	-0.0105931	0.0633187	0.0138695	0.620885	Snx16	sorting nexin 16	3	9.91478	10.0499	10.0801	10.1374	10.0893	10.0043	10.1077	10.4507	9.93987	10.4209	10.2436
ENSMUSG00000110440	17.7849	-0.00476784	0.0623443	0.0138775	0.620885	Gm45894	predicted gene 45894	8	9.78398	9.78398	9.99767	9.96243	9.93077	9.8191	10.1809	10.1124	10.0653	10.0386	9.94337
ENSMUSG00000092837	42894.2	0.0659673	0.117395	0.0138869	0.620885	Rpph1	ribonuclease P RNA component H1	14	15.9533	15.6757	15.4156	15.97	15.5152	15.4775	15.0247	15.1951	15.0443	15.6382	15.1744
ENSMUSG00000034218	1284.67	0.0264612	0.0698438	0.0140067	0.624705	Atm	ataxia telangiectasia mutated	9	12.1358	11.4706	11.5783	11.7296	11.254	11.3715	10.8255	11.1483	11.0412	11.3134	11.4773
ENSMUSG00000035152	1656.09	-0.0983061	0.205518	0.014072	0.625839	Ap2b1	adaptor-related protein complex 2, beta 1 subunit	11	11.5668	11.6002	11.4805	11.476	11.516	11.3965	11.735	11.5347	11.9044	11.8714	11.6192
ENSMUSG00000003418	469.714	-0.031154	0.0729138	0.0141418	0.625839	St8sia6	ST8 alpha-N-acetyl-neuraminide alpha-2,8-sialyltransferase 6	2	10.6067	10.5186	10.7616	10.8789	10.6615	10.6527	10.9	11.1333	10.6418	10.8991	11.0317
ENSMUSG00000054115	64.2752	0.00674655	0.0625947	0.0141465	0.625839	Skp2	S-phase kinase-associated protein 2	15	10.6372	10.2343	10.1104	10.0456	10.2916	10.2051	9.88123	9.74856	10.1227	10.1232	9.97879
ENSMUSG00000084111	92.404	0.00581677	0.0624666	0.014197	0.625839	Gm15710	predicted gene 15710	5	10.3228	10.5566	10.1456	10.3715	10.1753	10.3193	9.90144	9.90144	10.0152	10.2962	9.87095
ENSMUSG00000114524	18.0067	0.0061481	0.0625237	0.0142227	0.625839	Gm48357	predicted gene, 48357	13	10.1994	10.0064	10.0551	9.91286	9.96459	10.1122	9.80726	9.85997	9.88294	10.0073	9.8428
ENSMUSG00000043192	43.5328	0.00844642	0.0628686	0.0142523	0.625839	Gpi-ps	glucose-6-phosphate isomerase, pseudogene	8	10.2534	10.278	10.1362	10.1836	10.13	9.99599	9.89433	9.89285	9.95271	10.0646	10.0944
ENSMUSG00000104351	13.6695	0.003864	0.0622834	0.014335	0.625839	Gm37125	predicted gene, 37125	1	10.0953	9.9061	9.95319	10.1822	9.98479	9.76973	9.83335	9.83335	9.85685	9.76973	9.90257
ENSMUSG00000093896	41.4932	-0.00617846	0.0625183	0.0143368	0.625839	Ighv1-76	immunoglobulin heavy variable 1-76	12	9.85959	9.96245	9.99235	9.90194	10.0444	9.9206	10.4704	9.85959	10.1045	10.1613	10.1409
ENSMUSG00000071064	90.8046	-0.00958987	0.0631166	0.0143558	0.625839	Zfp827	zinc finger protein 827	8	9.96607	10.0721	9.8449	10.0811	10.2317	10.2107	10.2008	10.5536	10.6185	10.041	10.3592
ENSMUSG00000024978	127.804	0.0158784	0.0648336	0.014376	0.625839	Gpam	glycerol-3-phosphate acyltransferase, mitochondrial	19	10.6329	10.3716	10.4769	10.3794	10.292	10.2057	10.1193	10.0832	10.1529	10.3192	10.286
ENSMUSG00000049881	39.3048	0.00567395	0.0624749	0.0144106	0.625848	2810025M15Rik	RIKEN cDNA 2810025M15 gene	1	10.0125	10.376	9.89788	10.4177	10.0672	10.0952	9.77814	9.98877	9.82494	9.95619	10.0127
ENSMUSG00000066036	1813.47	-0.056543	0.10083	0.014471	0.626124	Ubr4	ubiquitin protein ligase E3 component n-recognin 4	4	11.4468	11.7434	11.6134	11.3914	11.652	11.828	11.8858	11.9101	12.0267	11.7031	12.0114
ENSMUSG00000037972	1876.05	-0.0957573	0.200351	0.014499	0.626124	Snn	stannin	16	11.6341	11.3779	11.7771	11.621	11.6086	11.6982	11.998	11.9055	11.844	11.7928	11.7605
ENSMUSG00000027668	232.1	0.0189199	0.0659737	0.0145202	0.626124	Mfn1	mitofusin 1	3	10.5745	10.4646	10.5331	10.834	10.5469	10.7766	10.4199	10.5975	10.2576	10.446	10.2048
ENSMUSG00000067931	7.36326	0.00179832	0.0621551	0.0146414	0.627496	Zfp948	zinc finger protein 948	17	10.0917	9.79896	9.80412	10.0824	9.95626	9.84987	9.79896	9.79896	9.80412	9.80412	9.80412
ENSMUSG00000093726	10.1521	-0.00191924	0.0621607	0.0146692	0.627496	Gm20667	predicted gene 20667	14	9.77176	9.77176	9.83132	9.83132	9.83132	9.83132	10.2102	9.77176	10.0575	9.83132	9.95559
ENSMUSG00000013089	32.8962	0.00248741	0.0621854	0.0146875	0.627496	Etv5	ets variant 5	16	9.82132	10.5137	9.8404	10.1776	9.8404	10.1998	9.76268	9.76268	9.88397	9.8404	9.97324
ENSMUSG00000114828	7.03073	-0.00509755	0.062405	0.0147214	0.627496	AI463229	expressed sequence AI463229	13	9.82967	9.82967	9.77341	9.88026	9.86779	9.77341	9.88385	10.0044	10.0486	9.92868	9.93608
ENSMUSG00000106928	20.3543	-0.00495909	0.0623822	0.0147346	0.627496	Gm43860	predicted gene 43860	5	9.8683	9.8683	9.95342	9.78258	9.91868	9.83708	9.8683	10.1367	10.2809	9.9463	9.82874
ENSMUSG00000029283	39.0733	0.00626154	0.0625351	0.0148538	0.627496	Cdc7	cell division cycle 7 (S. cerevisiae)	5	9.98267	10.3617	10.0379	9.98571	10.3142	10.0118	9.9196	9.86542	10.0716	9.84748	9.95782
ENSMUSG00000026489	957.694	0.0307057	0.0724896	0.01487	0.627496	Coq8a	coenzyme Q8A	1	11.3506	11.637	11.136	11.2209	11.335	11.4734	11.1823	10.643	11.0287	11.078	11.1506
ENSMUSG00000035078	251.899	0.0189421	0.0660493	0.0148786	0.627496	Mtmr9	myotubularin related protein 9	14	10.7662	10.7674	10.4801	10.7237	10.5032	10.5755	10.1354	10.3706	10.4618	10.242	10.5829
ENSMUSG00000005973	69.1374	-0.00927947	0.0630089	0.0148863	0.627496	Rcn1	reticulocalbin 1	2	9.82254	10.0216	10.1395	10.1706	10.1175	10.0547	10.4071	10.3818	10.0487	10.3402	10.2366
ENSMUSG00000103898	17.6221	0.00863012	0.0629318	0.0148969	0.627496	Gm30238	predicted gene, 30238	12	10.1133	10.0002	10.1028	10.0862	10.0481	9.83401	9.92316	9.86752	9.87538	9.94897	9.93677
ENSMUSG00000018599	51.0077	0.00524143	0.0624133	0.0150038	0.63054	Mief2	mitochondrial elongation factor 2	11	9.93335	10.2889	9.88837	10.4637	9.83315	10.1623	9.93335	9.93335	9.9159	9.91853	9.97366
ENSMUSG00000052125	29.0095	-0.00567099	0.0624519	0.0151014	0.633179	F730043M19Rik	RIKEN cDNA F730043M19 gene	12	9.81107	9.88382	9.89515	10.0823	9.93819	9.95044	10.3081	9.98577	10.3347	9.89369	9.88596
ENSMUSG00000028633	210.141	0.0177423	0.0655347	0.0152605	0.636639	Ctps	cytidine 5'-triphosphate synthase	4	11.0024	10.3251	10.6714	10.401	10.3971	10.5752	10.228	10.2648	10.3393	10.4199	10.3818
ENSMUSG00000107535	7.50032	-0.00300541	0.0622177	0.0153036	0.636639	Gm44183	predicted gene, 44183	2	9.73624	9.73624	9.86685	9.86685	9.86685	9.86685	10.0275	10.0474	9.86685	9.92556	9.94821
ENSMUSG00000098912	13.2822	-0.00462139	0.0623562	0.0153367	0.636639	1500004A13Rik	RIKEN cDNA 1500004A13 gene	3	9.8948	9.83616	9.76692	9.8625	9.90037	9.76692	10.0841	9.83616	10.1253	10.0957	9.87196
ENSMUSG00000028089	184.729	-0.0202491	0.0665175	0.0153412	0.636639	Chd1l	chromodomain helicase DNA binding protein 1-like	3	10.2384	10.231	10.4455	10.2307	10.4372	10.3552	10.3785	10.8157	10.4483	10.5083	10.486
ENSMUSG00000002227	238.345	-0.0154507	0.064689	0.0154064	0.636639	Mov10	Mov10 RISC complex RNA helicase	3	10.0326	10.4346	10.2462	10.4158	10.4745	10.2988	10.6068	10.7856	10.6911	10.4066	10.7213
ENSMUSG00000106219	11.7482	0.00171232	0.0621511	0.0154109	0.636639	5830416I19Rik	RIKEN cDNA 5830416I19 gene	5	9.78648	10.1804	9.8166	10.1889	9.8166	9.88131	9.78648	9.78648	9.8166	9.85812	9.8166
ENSMUSG00000016541	343.424	0.041576	0.0817075	0.0154288	0.636639	Atxn10	ataxin 10	15	10.8795	10.7334	10.6962	10.6919	10.6222	10.7245	10.5208	10.4657	10.6774	10.5902	10.5466
ENSMUSG00000021911	807.002	0.0294208	0.0717037	0.0154766	0.637167	Parg	poly (ADP-ribose) glycohydrolase	14	11.3787	11.3884	11.1711	10.8249	11.1592	11.6265	10.9014	10.7929	11.0272	11.0958	10.9027
ENSMUSG00000028559	1162	-0.0865273	0.167276	0.0156132	0.640675	Osbpl9	oxysterol binding protein-like 9	4	11.155	11.289	11.3261	11.4068	11.4005	11.2095	11.5153	11.6112	11.3236	11.5204	11.5615
ENSMUSG00000032745	971.944	0.0412225	0.081407	0.0156584	0.640675	Gpbp1	GC-rich promoter binding protein 1	13	11.4975	11.4335	11.2674	11.6002	11.2443	11.2418	10.8666	11.2157	11.3	11.1069	11.0126
ENSMUSG00000104378	52.7218	0.00785315	0.0627778	0.0156869	0.640675	Gm37510	predicted gene, 37510	1	10.4174	10.059	10.0809	10.1224	10.2505	10.176	9.99476	9.87364	9.85264	10.1432	9.97775
ENSMUSG00000025234	830.782	-0.0362132	0.0767535	0.0157026	0.640675	Arih1	ariadne RBR E3 ubiquitin protein ligase 1	9	10.9922	10.7866	10.929	11.0898	11.0556	11.0907	11.558	11.1164	11.0911	11.4644	11.0725
ENSMUSG00000110790	4.91216	-0.00312987	0.0622239	0.0157647	0.641767	Gm47079	predicted gene, 47079	9	9.76566	9.76566	9.83742	9.88521	9.83742	9.83742	10.0468	9.91467	9.96808	9.90932	9.83742
ENSMUSG00000038264	1291.38	0.0606142	0.106809	0.0158601	0.642366	Sema7a	sema domain, immunoglobulin domain (Ig), and GPI membrane anchor, (semaphorin) 7A	9	11.7147	11.4642	11.2628	11.4988	11.5901	11.5249	11.1801	11.2601	11.2497	11.2698	11.4372
ENSMUSG00000057551	227.07	0.0153858	0.0646517	0.0158815	0.642366	Zfp317	zinc finger protein 317	9	10.5067	10.686	10.5498	10.6917	10.3418	10.2474	10.2475	10.194	10.4051	10.461	10.1632
ENSMUSG00000003200	300.768	0.0261672	0.0695986	0.0158853	0.642366	Sh3gl1	SH3-domain GRB2-like 1	17	10.5927	10.8137	10.389	10.7659	10.709	10.6308	10.3761	10.4479	10.4185	10.6306	10.3594
ENSMUSG00000055003	17.1123	0.00327368	0.0622346	0.0159498	0.643543	Lrtm2	leucine-rich repeats and transmembrane domains 2	6	9.81802	10.2559	9.82717	10.1663	10.0345	9.88735	9.81802	9.81802	9.88246	9.90957	9.78506
ENSMUSG00000038628	164.038	-0.0113408	0.0635049	0.0160368	0.644676	Polr3k	polymerase (RNA) III (DNA directed) polypeptide K	2	10.2091	10.097	10.2286	9.77551	10.2029	10.4109	10.5858	10.3134	10.6969	10.6649	10.1294
ENSMUSG00000086000	90.5345	0.0151069	0.064599	0.0160487	0.644676	Gm12493	predicted gene 12493	4	10.4225	10.3308	10.4429	10.4433	10.2395	10.0972	9.98262	10.2162	10.1866	10.0502	10.2065
ENSMUSG00000015672	196.02	-0.026172	0.069648	0.0161417	0.645541	Mrpl32	mitochondrial ribosomal protein L32	13	10.2746	10.5349	10.291	10.4299	10.4528	10.3796	10.3371	10.7604	10.5691	10.5431	10.6719
ENSMUSG00000032594	441.079	-0.0221745	0.067449	0.0161688	0.645541	Ip6k1	inositol hexaphosphate kinase 1	9	10.3311	10.6729	10.4674	10.581	10.678	10.9703	11.2826	10.7953	10.8472	10.9896	10.8601
ENSMUSG00000101555	15.8257	-0.00252475	0.0621881	0.0162619	0.645541	Gm28731	predicted gene 28731	9	9.69996	9.69996	9.90312	9.90312	9.90312	9.90312	10.0544	10.2163	9.90312	10.0048	9.90312
ENSMUSG00000069793	83.7438	0.0148347	0.0645084	0.0162716	0.645541	Slfn9	schlafen 9	11	10.255	10.4977	10.5231	10.137	10.2628	10.1909	10.1813	9.98768	10.135	10.1817	10.1825
ENSMUSG00000023206	87.1769	-0.00845901	0.0628387	0.016282	0.645541	Il15ra	interleukin 15 receptor, alpha chain	2	9.92059	9.83914	10.1547	10.2755	10.2044	10.0805	10.7406	10.2949	10.3685	10.2167	10.0912
ENSMUSG00000000738	357.593	0.0224561	0.067617	0.0162831	0.645541	Spg7	SPG7, paraplegin matrix AAA peptidase subunit	8	11.1101	10.5021	10.8286	10.8807	10.6861	10.8508	10.3512	10.7845	10.4261	10.4708	10.6655
ENSMUSG00000024993	101.04	0.0111126	0.0634477	0.0164104	0.646454	Dennd10	DENN domain containing 10	19	10.5319	10.3641	10.4114	10.4389	10.3113	10.0242	10.1336	9.91189	10.051	10.2316	10.1793
ENSMUSG00000071281	158.236	0.016588	0.0650867	0.0164281	0.646454	Zfp65	zinc finger protein 65	13	10.538	10.6461	10.4393	10.6311	10.2281	10.3874	10.0226	10.2805	10.3137	10.3165	10.2865
ENSMUSG00000083822	56.6676	-0.0125534	0.0638263	0.0164618	0.646454	Hmgb1-ps5	high mobility group box 1, pseudogene 5	3	9.89204	10.1128	9.99391	10.1121	10.0844	10.1346	10.2281	10.3274	10.1871	10.4506	10.0178
ENSMUSG00000058672	75.5299	0.00713369	0.0626616	0.0165134	0.646454	Tubb2a	tubulin, beta 2A class IIA	13	10.6297	10.1734	10.2514	10.4108	10.1761	10.0921	9.80348	10.0074	10.2271	9.89242	10.0247
ENSMUSG00000118665	144.834	-0.0160264	0.0648132	0.0165253	0.646454	LIN54	lin-54 homolog (C. elegans)	5	10.0737	10.1791	10.3386	10.1472	10.3099	10.4287	10.5058	10.6043	10.423	10.3098	10.428
ENSMUSG00000061838	338.835	-0.0295558	0.0717016	0.0165482	0.646454	Suclg2	succinate-Coenzyme A ligase, GDP-forming, beta subunit	6	10.5499	10.3958	10.7729	10.5214	10.7059	10.4009	10.8987	10.8183	10.8026	10.7495	10.7067
ENSMUSG00000019143	224.868	-0.0149566	0.0644516	0.0165919	0.646454	Hars2	histidyl-tRNA synthetase 2	18	10.2619	10.0607	10.5501	10.4276	10.4301	10.4339	10.8436	10.7833	10.5181	10.3201	10.7318
ENSMUSG00000083899	56.3326	0.0143392	0.0643393	0.016608	0.646454	Gm12346	predicted gene 12346	11	10.2078	10.1186	10.0474	10.4784	10.1428	10.092	10.0714	10.0657	10.0549	9.93597	10.0594
ENSMUSG00000002881	1449.49	0.0920233	0.173253	0.0167193	0.646454	Nab1	Ngfi-A binding protein 1	1	11.796	11.5078	11.5762	11.5045	11.5495	11.6717	11.3358	11.404	11.351	11.5355	11.3877
ENSMUSG00000002111	629.523	-0.0281638	0.0708829	0.016739	0.646454	Spi1	spleen focus forming virus (SFFV) proviral integration oncogene	2	11.189	10.6545	10.8063	10.7305	10.8748	10.7318	11.1766	10.8586	11.4398	11.2498	10.9549
ENSMUSG00000040370	79.7373	-0.0187766	0.065947	0.0167656	0.646454	Etfrf1	electron transfer flavoprotein regulatory factor 1	6	10.0671	10.1851	10.1405	10.0683	10.211	10.2079	10.2169	10.4089	10.4979	10.1527	10.2584
ENSMUSG00000035284	591.374	-0.0280541	0.0706247	0.0167657	0.646454	Vps13c	vacuolar protein sorting 13C	9	10.5311	10.7052	10.8557	10.799	10.9716	10.9098	11.1519	11.2908	10.7716	11.1506	10.9799
ENSMUSG00000006344	16.2284	-0.00309669	0.062219	0.016768	0.646454	Ggt5	gamma-glutamyltransferase 5	10	9.77081	9.77081	9.83227	9.83227	9.99015	9.91152	10.1373	10.0638	9.83227	10.2249	9.92623
ENSMUSG00000022103	17.7124	-0.00471012	0.0623457	0.0168389	0.646911	Gfra2	glial cell line derived neurotrophic factor family receptor alpha 2	14	9.85576	9.85576	9.92087	9.94424	9.78954	9.89196	9.85576	10.2123	10.0896	9.99612	9.98198
ENSMUSG00000001166	38.7099	-0.0160363	0.0649008	0.0168509	0.646911	Oas1c	2'-5' oligoadenylate synthetase 1C	5	10.0065	10.0172	9.97061	9.90566	9.96334	10.1378	10.0581	10.1696	10.0852	10.2132	10.1641
ENSMUSG00000080717	106.167	0.0128655	0.06391	0.0170296	0.651939	B230307C23Rik	RIKEN cDNA B230307C23 gene	16	10.6121	10.205	10.2995	10.1875	10.5883	10.2803	10.3466	9.93134	10.1827	10.2049	10.1731
ENSMUSG00000024735	462.838	-0.0267124	0.0698751	0.0170535	0.651939	Prpf19	pre-mRNA processing factor 19	19	10.4564	10.6937	10.7353	10.6803	10.6449	10.9411	10.9895	11.135	11.2078	10.7315	10.7895
ENSMUSG00000117621	18.9823	-0.00904443	0.0630059	0.017346	0.660347	Hspe1-rs1	heat shock protein 1 (chaperonin 10), related sequence 1	18	9.97523	9.82109	9.93896	9.95032	9.92785	9.96679	10.2597	9.8774	9.99918	9.95642	10.1439
ENSMUSG00000056069	65.976	0.00704168	0.0626395	0.0174058	0.660599	Otulinl	OTU deubiquitinase with linear linkage specificity like	15	10.3353	10.2637	10.0224	10.3628	10.2667	10.1114	9.88669	9.97796	10.0417	9.79942	10.2068
ENSMUSG00000027326	56.9352	-0.00523289	0.0623898	0.0174253	0.660599	Knl1	kinetochore scaffold 1	2	9.80998	9.89907	10.187	9.7931	10.172	9.91413	10.4231	10.2705	10.1381	10.2733	10.2272
ENSMUSG00000026864	5563.71	0.133521	0.123296	0.0174896	0.661371	Hspa5	heat shock protein 5	2	12.9697	12.8626	12.9325	12.8684	12.883	12.711	12.6186	12.698	12.6791	12.6682	12.7683
ENSMUSG00000029434	595.179	-0.0399578	0.0800599	0.0175183	0.661371	Vps33a	VPS33A CORVET/HOPS core subunit	5	10.5831	10.9537	10.9392	10.8819	10.9268	10.7414	11.1206	11.1244	10.9092	11.1833	11.0362
ENSMUSG00000077450	724.964	0.0431097	0.0831487	0.0175939	0.661553	Rab11b	RAB11B, member RAS oncogene family	17	11.1317	11.2979	10.9934	11.1183	11.0586	11.1734	10.7415	10.9338	11.0236	11.0454	10.7709
ENSMUSG00000039232	173.797	0.00553909	0.0624513	0.0175959	0.661553	Stx11	syntaxin 11	10	11.2612	9.80271	10.779	10.507	10.1013	10.1359	9.85689	10.1311	10.0091	10.2734	10.035
ENSMUSG00000031796	100.929	-0.0163027	0.0649787	0.0177773	0.665246	Cfap20	cilia and flagella associated protein 20	8	10.1743	10.0746	10.2474	10.0728	10.1741	10.2548	10.4176	10.3285	10.5884	10.3552	10.0484
ENSMUSG00000031755	101.833	-0.00543806	0.0623947	0.0177927	0.665246	Bbs2	Bardet-Biedl syndrome 2 (human)	8	9.93456	9.98601	10.1799	10.3301	9.98381	10.0609	10.6341	10.1517	10.5114	9.98945	10.1805
ENSMUSG00000105854	22.7253	0.0105936	0.0633152	0.0178268	0.665246	Gm8925	predicted gene 8925	5	10.0235	10.2417	9.96569	10.0165	10.0935	10.0764	9.91029	9.88045	9.94457	9.99945	10.0017
ENSMUSG00000032478	25.6925	0.003722	0.0622498	0.017896	0.665246	Nme6	NME/NM23 nucleoside diphosphate kinase 6	9	10.2876	10.1342	10.066	10.1371	9.97862	9.99784	9.78234	9.78234	9.82074	9.94525	10.0307
ENSMUSG00000071714	13.9881	0.00181077	0.0621547	0.0179053	0.665246	Csf2rb2	colony stimulating factor 2 receptor, beta 2, low-affinity (granulocyte-macrophage)	15	9.78718	10.225	10.1985	9.8159	9.8159	9.93693	9.78718	9.78718	9.87751	9.8159	9.8159
ENSMUSG00000038342	836.939	0.027368	0.0702894	0.0179134	0.665246	Mlxip	MLX interacting protein	5	11.6056	11.1001	11.227	11.0554	11.2682	10.9279	10.7099	10.8422	11.0858	10.9782	10.9087
ENSMUSG00000001305	165.97	0.0204868	0.0666407	0.0180476	0.665625	Rrp15	ribosomal RNA processing 15 homolog	1	10.6101	10.5962	10.2698	10.5343	10.3872	10.5382	10.2573	10.13	10.4295	10.3292	10.3007
ENSMUSG00000040713	160.96	-0.0189806	0.0660216	0.0180722	0.665625	Creg1	cellular repressor of E1A-stimulated genes 1	1	10.2123	10.4146	10.1808	10.2247	10.2504	10.4395	10.7231	10.2011	10.5708	10.4221	10.626
ENSMUSG00000036646	332.583	0.015204	0.0645726	0.0180825	0.665625	Man1b1	mannosidase, alpha, class 1B, member 1	2	10.6292	10.6076	11.016	10.9077	10.312	10.893	10.3057	10.7529	10.2465	10.2471	10.3944
ENSMUSG00000048668	168.028	-0.0167707	0.0651431	0.0181281	0.665625	Rhno1	RAD9-HUS1-RAD1 interacting nuclear orphan 1	6	10.3471	10.1226	10.1968	10.2913	10.3489	10.2943	10.2201	10.7897	10.6725	10.4399	10.3454
ENSMUSG00000028551	37.5801	0.00899484	0.062988	0.0181396	0.665625	Cdkn2c	cyclin dependent kinase inhibitor 2C	4	10.1641	9.99538	10.0676	9.86544	10.1632	10.1974	9.92263	9.97533	9.87023	10.017	9.91975
ENSMUSG00000005621	1065.59	0.0388859	0.0790593	0.0181431	0.665625	Zfp592	zinc finger protein 592	7	11.5969	11.5442	11.3065	11.3213	11.7214	11.2195	10.9355	11.2068	11.3321	11.1109	11.2342
ENSMUSG00000038828	178.531	0.0136157	0.0641102	0.0182318	0.667207	Tmem214	transmembrane protein 214	5	10.4603	10.5543	10.1742	10.2097	10.4563	10.7971	10.0735	10.2674	10.1925	10.1682	10.3743
ENSMUSG00000107461	25.2071	-0.00459379	0.0623233	0.0182596	0.667207	Gm44045	predicted gene, 44045	6	9.82917	9.82917	9.81602	9.86948	10.0535	10.007	10.2994	9.98721	10.0934	10.1277	9.93658
ENSMUSG00000038982	180.112	-0.0155417	0.0647016	0.0185292	0.67545	Bloc1s5	biogenesis of lysosomal organelles complex-1, subunit 5, muted	13	10.1568	10.2961	10.2942	10.454	10.1532	10.3912	10.9301	10.2323	10.3217	10.6819	10.5307
ENSMUSG00000022701	56.6052	0.0161061	0.0649214	0.0185594	0.67545	Ccdc191	coiled-coil domain containing 191	16	10.1185	10.2759	10.149	10.1222	10.3559	10.1557	10.104	10.0248	10.1242	10.0739	9.93478
ENSMUSG00000037243	48.707	-0.00534488	0.062383	0.0186076	0.675854	Zfp692	zinc finger protein 692	11	9.90185	9.90185	9.90305	9.94466	9.97764	10.2241	10.0894	10.3503	10.0351	10.1987	10.1428
ENSMUSG00000036223	5.68619	-0.00277595	0.062205	0.0186919	0.676813	Ska1	spindle and kinetochore associated complex subunit 1	18	9.80232	9.80232	9.80076	9.80076	9.86046	9.80076	9.80232	10.0602	9.90746	10.0496	9.84774
ENSMUSG00000053553	68.6092	0.00667929	0.0625829	0.0187084	0.676813	3110082I17Rik	RIKEN cDNA 3110082I17 gene	5	10.5466	10.2716	10.4124	10.227	10.0736	10.0412	9.79939	9.93878	9.94142	10.2215	10.0564
ENSMUSG00000107227	7.12471	0.00190242	0.0621592	0.0189656	0.682439	Gm42559	predicted gene 42559	5	9.86483	10.1188	9.83981	9.83981	9.8995	10.0443	9.76328	9.76328	9.83981	9.83981	9.83981
ENSMUSG00000039457	314.722	-0.0295371	0.0716323	0.0190075	0.682439	Ppl	periplakin	16	10.7269	10.4768	10.4987	10.6248	10.6351	10.5326	10.8605	10.5765	10.6794	10.7214	10.9295
ENSMUSG00000021756	379.862	0.0140689	0.0642168	0.0190582	0.682439	Il6st	interleukin 6 signal transducer	13	10.4852	11.3415	10.7556	10.9015	10.567	10.5293	10.3991	10.2844	10.6046	10.5515	10.4832
ENSMUSG00000029059	15.47	-0.00300565	0.0622106	0.0190637	0.682439	Prxl2b	peroxiredoxin like 2B	4	9.78522	9.78522	9.81786	9.81786	9.91225	9.92992	9.78522	10.312	9.94853	10.0801	9.91182
ENSMUSG00000103034	16.3294	-0.00425285	0.0623057	0.0191242	0.682439	Gm8797	predicted pseudogene 8797	3	9.74702	10.0551	9.85606	9.85606	9.94048	9.85606	10.0623	9.99393	10.0408	10.1215	10.0812
ENSMUSG00000029017	317.355	-0.0101928	0.0631757	0.0191815	0.682439	Pmpcb	peptidase (mitochondrial processing) beta	5	9.89265	10.305	10.5311	10.6394	10.5444	10.3204	10.5715	11.4971	10.6534	10.6406	10.6365
ENSMUSG00000031781	236.391	-0.0145707	0.0643603	0.0191828	0.682439	Ciapin1	cytokine induced apoptosis inhibitor 1	8	10.306	10.1079	10.2966	10.3089	10.5343	10.5958	10.5077	11.0306	10.8205	10.3992	10.461
ENSMUSG00000105848	9.20349	-0.00186449	0.062158	0.0191976	0.682439	Gm42683	predicted gene 42683	13	9.77023	9.77023	9.83286	9.83286	9.83286	9.83286	9.77023	10.2	9.97058	10.0089	9.83286
ENSMUSG00000038384	815.232	-0.0431122	0.0827887	0.0192289	0.682439	Setd1b	SET domain containing 1B	5	10.9044	11.0955	10.94	11.0234	11.2638	10.9749	11.3636	11.2013	11.0678	11.3065	11.412
ENSMUSG00000111928	5.63413	-0.00547222	0.0624351	0.0192754	0.682439	Gm48082	predicted gene, 48082	12	9.85773	9.89474	9.86261	9.86261	9.86261	9.86261	9.97638	9.88948	9.94973	9.96428	9.96764
ENSMUSG00000041936	60.5579	-0.00453676	0.0622989	0.0193437	0.682439	Agrn	agrin	4	9.78327	9.78327	10.0464	10.0537	10.0831	10.1553	10.2184	10.646	10.1211	10.1271	10.1674
ENSMUSG00000022394	269.265	-0.0143127	0.0642542	0.0193633	0.682439	L3mbtl2	L3MBTL2 polycomb repressive complex 1 subunit	15	10.0921	10.3594	10.4454	10.424	10.411	10.6662	11.1192	10.5735	10.456	10.8542	10.4955
ENSMUSG00000114172	54.559	0.00361569	0.0622344	0.0194024	0.682439	Gm36298	predicted gene, 36298	13	10.2654	9.85488	10.2941	10.176	10.2435	10.3066	10.3586	9.99763	9.89365	9.89365	10.0265
ENSMUSG00000038206	190.532	-0.0215519	0.0671241	0.0194666	0.682439	Fbxo8	F-box protein 8	8	10.1542	10.4411	10.1262	10.395	10.4139	10.4382	10.4948	10.6473	10.495	10.603	10.5689
ENSMUSG00000076672	90.3241	-0.0135994	0.0640378	0.0194744	0.682439	Ighv3-6	immunoglobulin heavy variable 3-6	12	10.0622	10.0125	10.1079	10.3212	10.082	10.2866	10.3964	10.4617	10.3053	10.3498	10.1796
ENSMUSG00000032763	242.653	0.0126695	0.0638411	0.0194967	0.682439	Ilvbl	ilvB (bacterial acetolactate synthase)-like	10	11.3894	10.0771	10.6671	10.4586	10.4613	10.5614	10.0513	10.3527	10.2826	10.4145	10.4279
ENSMUSG00000020794	340.712	-0.0274445	0.0702938	0.0195336	0.682439	Ube2g1	ubiquitin-conjugating enzyme E2G 1	11	10.372	10.5901	10.6471	10.4143	10.6242	10.5897	10.8031	10.7898	10.6831	10.999	10.5138
ENSMUSG00000111292	6.71685	0.00261681	0.0621954	0.019539	0.682439	Gm48627	predicted gene, 48627	9	9.82456	10.0236	9.9303	9.77852	10.0056	10.0116	9.82456	9.82456	9.77852	9.83723	9.77852
ENSMUSG00000029108	12.3981	0.00142439	0.0621404	0.019606	0.683468	Pcdh7	protocadherin 7	5	9.83269	9.96875	10.2936	9.92146	9.77039	9.77039	9.83269	9.83269	9.77039	9.77039	9.77039
ENSMUSG00000029920	405.725	0.0244405	0.0685938	0.0197168	0.684777	Smarcad1	SWI/SNF-related, matrix-associated actin-dependent regulator of chromatin, subfamily a, containing DEAD/H box 1	6	10.9411	10.7937	10.7884	10.7838	10.9442	10.5378	10.5208	10.4806	10.2932	10.662	10.7791
ENSMUSG00000048970	59.0442	-0.0120453	0.063631	0.0197457	0.684777	C1galt1c1	C1GALT1-specific chaperone 1	X	10.0496	9.93573	10.1202	10.1436	10.1422	9.98038	10.2051	10.3496	10.3386	10.0774	10.1427
ENSMUSG00000025912	11.0608	-0.00281212	0.0622063	0.0197564	0.684777	Mybl1	myeloblastosis oncogene-like 1	1	9.80083	9.80083	9.80225	9.80225	9.92162	9.80225	9.9335	10.0477	9.80225	10.2221	9.91731
ENSMUSG00000036840	32.2215	0.00633752	0.062529	0.0198166	0.685558	Siah1a	siah E3 ubiquitin protein ligase 1A	8	10.285	10.0951	10.077	10.0177	10.127	10.0251	9.85958	9.85958	9.88794	10.0024	10.0364
ENSMUSG00000074802	11.2005	-0.00328056	0.0622412	0.019898	0.686246	Gas2l3	growth arrest-specific 2 like 3	10	9.87084	9.87084	9.80518	9.73224	9.73224	9.79694	9.87084	9.87084	10.179	9.89295	9.95734
ENSMUSG00000047153	997.802	0.0555368	0.0980681	0.0199559	0.686246	Khnyn	KH and NYN domain containing	14	11.268	11.419	11.31	11.2946	11.1242	11.2916	11.1189	10.9624	11.2781	11.024	11.0219
ENSMUSG00000040463	1410.54	-0.0287738	0.0709935	0.0199813	0.686246	Mybbp1a	MYB binding protein (P160) 1a	11	11.0205	11.1431	11.4752	11.1122	11.5096	11.6606	11.8181	12.0022	11.3631	11.7292	11.6219
ENSMUSG00000115810	22.4003	-0.00318948	0.0622189	0.0199874	0.686246	Gm49066	predicted gene, 49066	15	9.79506	9.79506	9.80802	9.8908	9.91141	9.98513	9.79506	10.3985	9.86963	10.0236	10.1328
ENSMUSG00000035575	518.465	0.0389539	0.0788688	0.0200953	0.688105	Utp6	UTP6 small subunit processome component	11	10.9134	10.732	11.0829	10.9009	10.8973	10.765	10.788	10.7242	10.7464	10.4895	10.6438
ENSMUSG00000099471	6.13067	0.00449068	0.0623276	0.0201171	0.688105	Gm8451	predicted gene 8451	1	9.90336	9.9233	9.98446	9.89969	9.90925	10.0201	9.82044	9.91171	9.78264	9.78264	9.84908
ENSMUSG00000034708	1209.61	-0.0428683	0.0826178	0.0202383	0.690951	Grn	granulin	11	11.2851	10.9634	11.4449	11.3407	11.1956	11.1897	11.6974	11.4866	11.583	11.39	11.3631
ENSMUSG00000046873	235.715	-0.0182537	0.0656799	0.0203656	0.693586	Mbtps2	membrane-bound transcription factor peptidase, site 2	X	10.1418	10.475	10.4063	10.2932	10.525	10.5271	10.6441	10.7938	10.3891	10.9573	10.4977
ENSMUSG00000109511	273.486	-0.0360246	0.0763319	0.0203917	0.693586	Nup62	nucleoporin 62	7	10.4161	10.472	10.5848	10.4224	10.5207	10.5464	10.7495	10.6193	10.709	10.4624	10.7037
ENSMUSG00000025269	102.839	0.00917172	0.0630177	0.0205891	0.696393	Apex2	apurinic/apyrimidinic endonuclease 2	X	10.291	10.3093	10.6433	10.3201	10.1647	10.2643	10.2664	9.91202	9.88576	9.93986	10.1447
ENSMUSG00000028869	298.6	-0.0228183	0.0677315	0.0205994	0.696393	Gnl2	guanine nucleotide binding protein-like 2 (nucleolar)	4	10.5555	10.6432	10.673	10.322	10.336	10.4986	10.718	10.5525	10.7868	10.9816	10.723
ENSMUSG00000048534	250.405	0.0192371	0.0660921	0.0206103	0.696393	Jaml	junction adhesion molecule like	9	10.6075	10.8652	10.6626	10.7732	10.4137	10.6041	10.1651	10.4983	10.3816	10.2932	10.61
ENSMUSG00000022911	236.364	0.00982769	0.0631237	0.0206273	0.696393	Arl13b	ADP-ribosylation factor-like 13B	16	11.1423	10.6454	10.4202	10.2215	10.8964	10.4704	10.1361	9.94256	10.4991	10.2638	10.4949
ENSMUSG00000036995	8.40732	-0.00175221	0.0621534	0.0207721	0.69998	Asap3	ArfGAP with SH3 domain, ankyrin repeat and PH domain 3	4	9.77943	9.77943	9.82365	9.82365	9.82365	9.82365	10.1614	9.77943	10.0498	9.82365	9.95649
ENSMUSG00000052752	277.479	0.0248622	0.0687606	0.0208144	0.70011	Traf7	TNF receptor-associated factor 7	17	10.7735	10.799	10.5797	10.6406	10.5368	10.6196	10.2531	10.4321	10.5844	10.4517	10.5384
ENSMUSG00000014418	448.442	-0.0169961	0.0651824	0.0209558	0.703567	Hps5	HPS5, biogenesis of lysosomal organelles complex 2 subunit 2	7	10.7238	10.1676	10.4558	10.773	10.4547	10.8688	10.8821	11.2394	11.1197	10.7024	10.8981
ENSMUSG00000020570	500.993	-0.0272836	0.0701412	0.0209974	0.703665	Sypl	synaptophysin-like protein	12	10.6459	10.7049	10.6901	10.8696	10.8355	10.6991	11.4223	10.6431	11.0651	10.8156	11.0033
ENSMUSG00000041353	138.02	0.00990109	0.0631767	0.0210986	0.704649	Tmem29	transmembrane protein 29	X	10.8523	10.1102	10.5666	10.0505	10.1074	10.7339	10.22	9.99217	10.1799	10.227	10.1905
ENSMUSG00000115463	5.85167	-0.00246435	0.062187	0.0211042	0.704649	Gm49356	predicted gene, 49356	15	9.7752	9.7752	9.82788	9.82788	9.82788	9.82788	9.7752	10.1318	9.915	9.92955	9.89432
ENSMUSG00000034292	78.1531	-0.00579238	0.0624269	0.021202	0.705876	Traf3ip1	TRAF3 interacting protein 1	1	9.80669	9.9217	10.2577	10.0099	10.2253	10.0667	10.6228	10.323	10.2774	10.1329	10.2099
ENSMUSG00000030424	59.2527	0.00576451	0.0624462	0.0212186	0.705876	Zfp939	zinc finger protein 939	7	10.323	10.3836	10.1782	10.2739	10.0984	10.0357	9.86685	9.86685	10.0114	10.1438	10.0291
ENSMUSG00000032449	526.455	0.0200505	0.0664417	0.0214313	0.711652	Slc25a36	solute carrier family 25, member 36	9	11.5643	10.5718	10.7404	11.1963	10.885	10.9844	10.4349	10.8309	10.7506	10.701	10.6956
ENSMUSG00000002732	8.26878	-0.00356294	0.0622588	0.0216176	0.715917	Fkbp7	FK506 binding protein 7	2	9.78961	9.86236	9.81347	9.89624	9.81347	9.81347	10.1229	9.78961	9.92017	9.90629	10.0747
ENSMUSG00000056220	76.2915	0.00661322	0.0625705	0.0216778	0.715917	Pla2g4a	phospholipase A2, group IVA (cytosolic, calcium-dependent)	1	10.2437	10.0874	10.8276	9.91594	10.1584	10.0923	9.99293	10.187	10.0263	10.0072	9.86656
ENSMUSG00000051469	417.931	-0.0336108	0.0744278	0.0217488	0.716797	Zfp24	zinc finger protein 24	18	10.6075	10.5713	10.7016	10.6652	10.3221	10.7314	10.8601	10.7324	10.7118	10.9084	10.8094
ENSMUSG00000014599	29.4985	-0.00343083	0.0622329	0.0218175	0.716797	Csf1	colony stimulating factor 1 (macrophage)	3	9.8024	9.8024	9.80068	9.88345	10.1376	9.80068	10.2665	10.1136	10.0892	10.2266	10.0353
ENSMUSG00000040524	272.723	0.0262254	0.0695456	0.0218226	0.716797	Zfp609	zinc finger protein 609	9	10.7252	10.8147	10.7652	10.5741	10.4644	10.7703	10.3895	10.4339	10.3882	10.6497	10.5237
ENSMUSG00000033047	1017.31	-0.114426	0.158685	0.0219359	0.71922	Eif3l	eukaryotic translation initiation factor 3, subunit L	15	11.25	11.112	11.2256	11.1925	11.3074	11.2307	11.3411	11.422	11.3196	11.3771	11.3161
ENSMUSG00000002984	176.71	-0.019313	0.0661039	0.0220885	0.7207	Tomm40	translocase of outer mitochondrial membrane 40	7	10.4603	10.091	10.229	10.4806	10.3357	10.3322	10.7375	10.4163	10.5568	10.3931	10.6565
ENSMUSG00000036352	253.073	0.0257312	0.0691935	0.0221546	0.7207	Ubac1	ubiquitin associated domain containing 1	2	10.5049	10.6728	10.6638	10.8067	10.5619	10.6663	10.4023	10.6904	10.3792	10.4852	10.4104
ENSMUSG00000005078	64.3655	-0.0132329	0.0639886	0.0222499	0.7207	Jkamp	JNK1/MAPK8-associated membrane protein	12	10.0348	10.0874	10.121	10.0657	10.0574	10.1351	10.3009	10.1835	10.1948	9.94819	10.5394
ENSMUSG00000020629	304.396	0.0349071	0.0754566	0.0223183	0.7207	Adi1	acireductone dioxygenase 1	12	10.7083	10.9103	10.543	10.7916	10.672	10.6782	10.4448	10.4892	10.6216	10.6225	10.5381
ENSMUSG00000034285	74.5264	-0.00969081	0.0630593	0.0223291	0.7207	Nipsnap1	nipsnap homolog 1	11	9.96161	9.95631	9.96907	10.2787	10.2421	10.1304	10.4195	10.4154	10.2599	10.2452	10.1921
ENSMUSG00000044477	523.87	0.0359543	0.0762782	0.0224234	0.7207	Zfand3	zinc finger, AN1-type domain 3	17	10.9515	11.0051	10.9152	10.8398	11.1512	10.7578	10.5777	10.8392	10.8366	10.7307	10.6722
ENSMUSG00000039168	173.37	-0.0169722	0.0651756	0.0224548	0.7207	Dap	death-associated protein	15	10.0277	10.3644	10.2151	10.2507	10.4424	10.4507	10.7537	10.4826	10.4299	10.592	10.4691
ENSMUSG00000080981	8.72423	-0.00323536	0.0622285	0.0224581	0.7207	Gm12161	predicted gene 12161	11	9.80391	9.93997	9.79917	9.79917	9.79917	9.86387	10.0459	9.80391	9.92983	10.0374	10.0604
ENSMUSG00000021916	28.3103	0.00864301	0.0629184	0.0224604	0.7207	Glt8d1	glycosyltransferase 8 domain containing 1	14	10.2178	9.97782	10.2	10.1545	9.88373	10.1303	9.91358	10.0158	9.88608	10.0052	9.95913
ENSMUSG00000031112	249.034	0.0243258	0.0684563	0.0224803	0.7207	Stk26	serine/threonine kinase 26	X	10.754	10.7237	10.5497	10.769	10.4102	10.5338	10.3199	10.341	10.5204	10.55	10.4091
ENSMUSG00000020537	136.578	0.0147866	0.0644222	0.022484	0.7207	Drg2	developmentally regulated GTP binding protein 2	11	10.4506	10.6594	10.4574	10.3594	10.3644	10.2988	10.0378	10.1739	10.4453	10.1767	10.2109
ENSMUSG00000039182	96.8162	-0.0137345	0.06406	0.0224948	0.7207	AW209491	expressed sequence AW209491	13	10.0021	10.1076	10.0941	10.2431	10.139	10.3692	10.482	10.3903	10.3195	10.3135	10.2399
ENSMUSG00000052395	91.7868	-0.0126489	0.0637977	0.0224959	0.7207	Rft1	RFT1 homolog	14	9.90849	10.155	10.2778	10.2032	10.1773	10.0703	10.4036	10.4576	10.3162	10.4393	10.1342
ENSMUSG00000061510	5.01508	0.00442054	0.062332	0.0227614	0.723456	Gm10101	predicted gene 10101	14	9.85007	9.90152	9.99466	9.90408	9.92178	9.8553	9.85007	9.85007	9.75301	9.81172	9.79999
ENSMUSG00000032740	33.8495	0.00406514	0.0622933	0.0227618	0.723456	Ccdc88a	coiled coil domain containing 88A	11	10.279	10.0547	10.0025	9.7839	10.3753	10.1003	9.87336	9.81918	9.99267	10.0073	9.7839
ENSMUSG00000005804	268.989	0.0202149	0.0664957	0.0228058	0.723456	Bloc1s6	biogenesis of lysosomal organelles complex-1, subunit 6, pallidin	2	10.9553	10.4417	10.7454	10.3603	10.8623	10.6288	10.5429	10.3179	10.4718	10.3992	10.4835
ENSMUSG00000005813	328.017	-0.0192944	0.0659673	0.0228419	0.723456	Metap1	methionyl aminopeptidase 1	3	10.3508	10.2867	10.7992	10.5714	10.5282	10.613	11.0463	10.9051	10.678	10.6733	10.6673
ENSMUSG00000002486	156.115	0.0159556	0.0648308	0.0228933	0.723456	Tchp	trichoplein, keratin filament binding	5	10.4782	10.3925	10.8275	10.4435	10.3471	10.2053	10.2458	10.2943	10.2652	10.0414	10.3389
ENSMUSG00000024169	1699.81	0.055118	0.0955556	0.0229046	0.723456	Ift140	intraflagellar transport 140	17	11.7598	11.7251	12.0296	11.8007	11.53	11.5868	11.5813	11.4794	11.4282	11.5277	11.5517
ENSMUSG00000005881	398.967	0.0222169	0.0674006	0.0229733	0.723456	Ergic3	ERGIC and golgi 3	2	11.1766	10.9037	10.7058	10.8438	10.7132	10.9338	10.1965	10.695	10.7709	10.6307	10.6024
ENSMUSG00000014778	235.882	-0.0189016	0.0658902	0.0229952	0.723456	Fhod1	formin homology 2 domain containing 1	8	10.4261	10.1222	10.4678	10.453	10.3697	10.5981	11.052	10.4856	10.4639	10.6046	10.6931
ENSMUSG00000025047	635.751	-0.0513753	0.0918019	0.0230213	0.723456	Pdcd11	programmed cell death 11	19	10.8337	10.9369	10.924	10.9497	10.8553	10.8536	11.0845	11.0277	10.9028	11.3023	11.0072
ENSMUSG00000043468	16.9749	-0.00208626	0.0621632	0.0230637	0.723456	Adam30	a disintegrin and metallopeptidase domain 30	3	9.75149	9.75149	9.85159	9.85159	9.85159	9.93084	9.75149	10.3594	9.85159	9.9103	10.0767
ENSMUSG00000090659	47.5976	0.00443172	0.0623207	0.0230954	0.723456	Zfp493	zinc finger protein 493	13	9.91645	10.3513	10.2341	9.81305	10.3365	9.94913	9.91645	9.91645	10.0149	9.93196	9.89657
ENSMUSG00000024270	569.463	0.0314203	0.0728114	0.0231123	0.723456	Slc39a6	solute carrier family 39 (metal ion transporter), member 6	18	11.2263	10.9131	10.8695	11.1642	10.8003	10.867	10.7173	10.6398	10.8497	10.6871	10.8811
ENSMUSG00000050954	194.608	-0.0219838	0.0671616	0.0231315	0.723456	Zfp169	zinc finger protein 169	13	10.2713	10.2341	10.3897	10.4762	10.3594	10.3847	10.5283	10.66	10.3828	10.5551	10.4161
ENSMUSG00000099632	14.9777	0.00259607	0.0621899	0.0232083	0.723456	2900093K20Rik	RIKEN cDNA 2900093K20 gene	2	10.2799	9.79163	9.90561	9.87904	9.93082	10.1311	9.79163	9.79163	9.81145	9.81145	9.92651
ENSMUSG00000046876	1381.71	0.0139751	0.0641408	0.0232753	0.723456	Atxn1	ataxin 1	13	12.4301	12.0129	11.2067	11.6301	11.4855	11.4167	10.272	10.8717	11.2709	11.26	11.507
ENSMUSG00000028114	246.494	-0.0250656	0.068841	0.0232831	0.723456	Mettl14	methyltransferase like 14	3	10.4229	10.413	10.3519	10.5769	10.4165	10.5287	10.3945	10.9297	10.6173	10.5934	10.6954
ENSMUSG00000096977	23.958	0.00303546	0.06222	0.0232854	0.723456	Gm10827	predicted gene 10827	10	9.87531	9.97817	9.72777	10.4467	9.94284	9.83007	9.87531	9.87531	9.77134	9.72777	9.86062
ENSMUSG00000044751	18.4834	-0.0039083	0.062278	0.0233534	0.723456	Atp5pb-ps	ATP synthase peripheral stalk-membrane subunit b, pseudogene	11	9.83706	9.83706	9.90565	9.76602	9.98518	9.87808	10.1021	9.95488	9.76602	10.2932	9.93533
ENSMUSG00000019960	501.605	0.0352236	0.0756437	0.0233752	0.723456	Dusp6	dual specificity phosphatase 6	10	10.7077	11.1285	11.0527	10.9202	10.8204	10.7738	10.69	10.7288	10.6451	10.7827	10.7012
ENSMUSG00000014551	274.733	0.0176322	0.0654326	0.0234035	0.723456	Mrps25	mitochondrial ribosomal protein S25	6	10.6973	10.7476	10.8667	10.8672	10.4184	10.235	10.4374	10.2434	10.5089	10.4582	10.3657
ENSMUSG00000029402	25.9113	-0.00447345	0.06231	0.0234168	0.723456	Snrnp35	small nuclear ribonucleoprotein 35 (U11/U12)	5	9.8711	9.8711	9.87161	9.9346	9.9986	9.93128	10.3129	9.8711	10.0742	10.0393	10.0211
ENSMUSG00000022682	211.032	0.0194205	0.0661018	0.0234831	0.724273	Rrn3	RRN3 RNA polymerase I transcription factor homolog (yeast)	16	10.6614	10.5744	10.3897	10.4828	10.5484	10.4229	10.2996	10.188	10.4021	10.2854	10.4846
ENSMUSG00000008035	242.128	-0.0159278	0.0647518	0.0235265	0.724387	Mid1ip1	Mid1 interacting protein 1 (gastrulation specific G12-like (zebrafish))	X	10.3375	10.1213	10.4596	10.3176	10.5361	10.5877	10.4843	11.132	10.6581	10.5976	10.4747
ENSMUSG00000036067	16.4099	-0.00521636	0.0624108	0.023639	0.725969	Slc2a6	solute carrier family 2 (facilitated glucose transporter), member 6	2	9.87969	9.87969	9.72339	9.95238	9.79651	9.84442	10.0421	9.87969	9.95776	10.0307	10.1369
ENSMUSG00000039304	253.037	0.0101114	0.0631981	0.0236577	0.725969	Tnfsf10	tumor necrosis factor (ligand) superfamily, member 10	3	11.4941	10.1244	10.3781	10.7085	10.5566	10.406	9.89128	10.3044	10.3334	10.3868	10.4053
ENSMUSG00000069135	170.922	-0.03077	0.0722246	0.0237046	0.725972	Cep43	centrosomal protein 43	17	10.3159	10.2561	10.4125	10.4026	10.4251	10.3349	10.4756	10.6324	10.5302	10.4258	10.4087
ENSMUSG00000035378	87.7767	0.0085288	0.0628844	0.0237653	0.725972	Shq1	SHQ1 homolog (S. cerevisiae)	6	10.6248	10.2333	10.3588	10.3958	10.0856	10.1627	10.0866	9.83281	10.0684	10.208	10.0813
ENSMUSG00000060427	108.946	0.0141516	0.0642443	0.0237775	0.725972	Zfp868	zinc finger protein 868	8	10.6089	10.1917	10.4734	10.2399	10.1291	10.3913	10.0848	10.1481	10.114	10.2892	10.1718
ENSMUSG00000047604	17.3713	0.00392705	0.0622871	0.0238272	0.72627	Frat2	frequently rearranged in advanced T cell lymphomas 2	19	9.83526	10.1212	9.84076	10.2799	9.82752	10.0097	9.91187	9.83526	9.85495	9.76782	9.90067
ENSMUSG00000093894	192.393	-0.0170144	0.0651233	0.023869	0.726328	Ighv1-53	immunoglobulin heavy variable 1-53	12	10.3386	10.0211	10.3376	10.4615	10.4888	10.3784	10.605	10.8421	10.4821	10.5692	10.4442
ENSMUSG00000045763	4.03266	-0.00218375	0.0621728	0.0239595	0.726895	Basp1	brain abundant, membrane attached signal protein 1	15	9.81428	9.81428	9.7888	9.7888	9.7888	9.7888	9.96745	9.81428	10.0191	9.93843	9.85524
ENSMUSG00000040415	32.7317	0.00739756	0.0626918	0.0239957	0.726895	Dtx3	deltex 3, E3 ubiquitin ligase	10	10.1285	10.0548	9.84554	10.1672	10.0359	10.1426	9.90932	9.90932	9.81696	10.0011	9.99406
ENSMUSG00000002055	21.1069	-0.00491924	0.0623596	0.0240479	0.726895	Spag5	sperm associated antigen 5	11	9.8772	9.8772	9.88339	10	9.91454	9.81738	10.2016	9.8772	10.0869	10.0599	9.94604
ENSMUSG00000049305	307.922	0.0208267	0.0665628	0.0240593	0.726895	Ccdc71	coiled-coil domain containing 71	9	10.6876	10.8675	10.6742	10.8078	10.4579	10.9142	10.3171	10.6587	10.493	10.6146	10.4674
ENSMUSG00000022362	9.9783	-0.00216973	0.0621694	0.0241478	0.726895	Gm29394	predicted gene 29394	15	9.75332	9.75332	9.84976	9.84976	9.92287	9.84976	10.0238	10.0689	9.84976	9.84976	10.1273
ENSMUSG00000018405	29.1864	0.00727495	0.0626682	0.0242605	0.726895	Mrm1	mitochondrial rRNA methyltransferase 1	11	10.1092	10.1019	10.0332	9.86415	9.9797	10.234	9.89	9.89	9.93924	9.92459	10.0097
ENSMUSG00000028221	41.9557	0.0112434	0.0634618	0.0242605	0.726895	Pip4p2	phosphatidylinositol-4,5-bisphosphate 4-phosphatase 2	4	10.0569	10.2057	10.1082	9.96265	10.2273	10.1313	10.0452	9.90186	9.93559	10.0352	9.96662
ENSMUSG00000106317	23.3037	-0.00366839	0.0622534	0.024326	0.726895	Gm43848	predicted gene 43848	3	9.86058	9.86058	9.97294	9.7425	9.97729	9.80721	9.86058	10.2395	9.92723	10.1763	10.0838
ENSMUSG00000086401	4.6734	-0.0022671	0.0621769	0.0243297	0.726895	Gm15559	predicted gene 15559	5	9.78733	9.78733	9.81575	9.81575	9.81575	9.81575	10.0786	9.78733	9.92245	9.9534	9.88219
ENSMUSG00000024437	28.2977	0.00244703	0.0621818	0.0243299	0.726895	Gm8615	predicted pseudogene 8615	5	9.78364	10.3029	10.3292	9.81944	10.1936	9.86519	9.9862	9.78364	9.81944	9.90246	9.81944
ENSMUSG00000118346	96.6742	0.0140776	0.0642264	0.0244002	0.726895	Tmem179b	transmembrane protein 179B	19	10.6096	10.114	10.4884	10.2299	10.3191	10.2335	10.2289	10.0458	10.1567	10.0674	10.2521
ENSMUSG00000070733	962.002	0.0197827	0.0662348	0.0244048	0.726895	Fryl	FRY like transcription coactivator	5	10.9896	11.4781	11.8755	11.6304	10.9866	11.23	11.0081	11.3344	10.7651	11.0728	10.8575
ENSMUSG00000055128	91.1659	-0.0154393	0.0646427	0.0244266	0.726895	Cgrrf1	cell growth regulator with ring finger domain 1	14	10.2702	9.95492	10.1817	10.2205	10.1681	10.1068	10.2275	10.502	10.4208	10.1902	10.3824
ENSMUSG00000005803	8.76406	-0.00179116	0.0621547	0.0244469	0.726895	Sqor	sulfide quinone oxidoreductase	2	9.75163	9.75163	9.85145	9.85145	9.85145	9.85145	9.85997	10.1619	10.0602	9.85145	9.85145
ENSMUSG00000030257	296.399	-0.0248507	0.0687104	0.0246483	0.731688	Srgap3	SLIT-ROBO Rho GTPase activating protein 3	6	10.4147	10.502	10.3307	10.614	10.6184	10.6019	10.8875	10.646	10.8887	10.4894	10.7448
ENSMUSG00000059554	39.9327	-0.00597936	0.0624612	0.024814	0.733034	Ccdc28a	coiled-coil domain containing 28A	10	9.92047	9.92047	10.0366	9.95677	9.96847	10.015	10.287	9.99499	10.0759	9.99818	10.1641
ENSMUSG00000097601	11.8506	-0.00211299	0.0621627	0.0248344	0.733034	Gm26660	predicted gene, 26660	14	9.75917	9.75917	9.84391	9.9115	9.84391	9.84391	9.75917	10.2755	9.98164	9.84391	9.94895
ENSMUSG00000043541	10.4663	-0.00144325	0.0621418	0.024852	0.733034	Casc1	cancer susceptibility candidate 1	6	9.77248	9.77248	9.8306	9.8306	9.8306	9.8306	10.1837	9.77248	9.8306	10.1434	9.8306
ENSMUSG00000025271	14.1558	-0.00297835	0.0622075	0.0248547	0.733034	Pfkfb1	6-phosphofructo-2-kinase/fructose-2,6-biphosphatase 1	X	9.78332	9.78332	9.94607	9.81976	9.93913	9.81976	9.90444	10.2257	10.0239	10.1009	9.81976
ENSMUSG00000096449	38.171	0.00857311	0.0629038	0.0249545	0.734083	Gm4076	predicted gene 4076	13	10.2354	10.2116	10.1965	10.2651	10.0948	9.93179	9.80471	10.0481	9.99699	9.97706	10.0625
ENSMUSG00000039450	50.3308	0.00591876	0.062468	0.024971	0.734083	Dcxr	dicarbonyl L-xylulose reductase	11	10.3722	10.3186	10.1992	9.96423	10.2554	10.0767	9.80433	9.87886	10.1093	9.9364	10.1133
ENSMUSG00000025374	500.029	0.0258914	0.0692896	0.0250751	0.735031	Nabp2	nucleic acid binding protein 2	10	11.2487	10.7545	10.9435	11.2872	10.7371	10.7738	10.6373	10.7656	10.7218	10.7292	10.768
ENSMUSG00000030203	1212.02	0.0362056	0.0762619	0.0251119	0.735031	Dusp16	dual specificity phosphatase 16	6	11.6351	11.3842	11.653	11.4076	11.3624	11.5337	11.4739	10.9654	11.0201	11.2792	11.2966
ENSMUSG00000020528	192.417	-0.0250221	0.0687321	0.0251244	0.735031	Prpsap2	phosphoribosyl pyrophosphate synthetase-associated protein 2	11	10.3415	10.2609	10.2901	10.3415	10.5164	10.4135	10.4506	10.6826	10.5585	10.3967	10.5203
ENSMUSG00000055866	339.646	0.00684407	0.0625812	0.0251673	0.735102	Per2	period circadian clock 2	1	11.9426	10.1595	10.5792	10.3874	10.5327	10.4532	9.78792	9.9454	10.3896	10.4435	10.4265
ENSMUSG00000067194	615.348	-0.0156214	0.0647087	0.0254421	0.738787	Eif1ax	eukaryotic translation initiation factor 1A, X-linked	X	10.7521	10.7833	10.9262	10.305	10.743	10.8158	10.3524	11.7218	11.3338	11.1599	11.0331
ENSMUSG00000044149	117.775	0.0160281	0.0648377	0.0254435	0.738787	Nkrf	NF-kappaB repressing factor	X	10.3504	10.4091	10.3155	10.5752	10.4256	10.214	10.3456	10.0641	10.2376	10.0525	10.2257
ENSMUSG00000022800	308.424	0.0146605	0.0644006	0.0254975	0.738787	Fyttd1	forty-two-three domain containing 1	16	10.8099	10.8544	10.9079	10.9891	10.5759	10.3318	10.0901	10.6206	10.3207	10.6056	10.4252
ENSMUSG00000038368	232.143	-0.00921133	0.0629832	0.0255196	0.738787	Focad	focadhesin	4	9.85865	10.2317	10.6733	10.1844	10.5146	10.1341	11.0832	10.6804	10.3714	10.7144	10.6523
ENSMUSG00000028857	97.221	-0.012396	0.0637215	0.0255587	0.738787	Tmem222	transmembrane protein 222	4	9.98762	10.1603	10.1448	10.2408	10.0385	10.2595	10.4627	10.2927	10.5049	10.0184	10.3737
ENSMUSG00000059323	54.1202	0.00541402	0.0624276	0.0255806	0.738787	Tonsl	tonsoku-like, DNA repair protein	15	9.98698	10.3189	10.0433	10.4132	10.152	9.81937	9.92834	9.92834	9.81918	9.90191	10.1355
ENSMUSG00000029106	841.722	-0.0318563	0.0727937	0.0255839	0.738787	Add1	adducin 1 (alpha)	5	10.8673	10.8881	11.1928	11.0285	11.1093	11.0997	11.6256	11.2063	11.17	11.3971	11.0304
ENSMUSG00000081152	13.8475	-0.00559408	0.0624305	0.0257113	0.738787	Gm12430	predicted gene 12430	4	9.80483	9.85627	9.95576	9.94158	9.90164	9.92763	9.97607	10.1536	10.1207	9.83977	9.94676
ENSMUSG00000030103	339.361	-0.0270304	0.0699275	0.0257485	0.738787	Bhlhe40	basic helix-loop-helix family, member e40	6	10.3553	10.5692	10.3439	10.3782	10.5248	10.3552	10.5685	10.5743	10.4253	10.7993	10.7909
ENSMUSG00000029404	299.133	-0.0171211	0.0651791	0.0258501	0.738787	Arl6ip4	ADP-ribosylation factor-like 6 interacting protein 4	5	10.2361	10.4584	10.3862	10.8218	10.4313	10.4484	10.5902	11.0915	10.8875	10.5931	10.5902
ENSMUSG00000025907	668.393	-0.0450012	0.0841705	0.0258606	0.738787	Rb1cc1	RB1-inducible coiled-coil 1	1	10.8023	10.8944	11.0654	10.9888	10.9083	10.9387	10.9999	11.3792	11.0627	11.1089	11.0599
ENSMUSG00000051335	23.227	0.00473688	0.06235	0.0258984	0.738787	Gfod1	glucose-fructose oxidoreductase domain containing 1	13	9.87459	10.2445	10.0316	9.89397	9.98146	10.1464	9.87459	9.87459	9.95879	9.86614	9.89116
ENSMUSG00000031521	72.2099	0.0102396	0.0632407	0.0259203	0.738787	Aga	aspartylglucosaminidase	8	10.4799	10.2684	10.3136	10.3298	10.152	10.1742	9.78538	10.1715	10.0677	10.1222	10.0747
ENSMUSG00000036282	471.722	0.0125687	0.0637398	0.0259591	0.738787	Naa30	N(alpha)-acetyltransferase 30, NatC catalytic subunit	14	11.7626	10.7373	10.6579	10.7683	10.9708	10.73	10.2523	10.2621	10.5798	10.7599	10.8084
ENSMUSG00000022698	536.765	0.0461367	0.0855078	0.0259635	0.738787	Naa50	N(alpha)-acetyltransferase 50, NatE catalytic subunit	16	11.0738	10.9385	10.9452	11.0232	11.0478	10.7671	10.7088	10.8401	10.7492	10.8956	10.8041
ENSMUSG00000040928	247.893	0.0237296	0.0681096	0.0260159	0.738787	S100pbp	S100P binding protein	4	10.8028	10.5394	10.643	10.4637	10.5634	10.6752	10.4714	10.2838	10.5181	10.2728	10.534
ENSMUSG00000032122	435.476	0.0357266	0.0758994	0.0260215	0.738787	Slc37a2	solute carrier family 37 (glycerol-3-phosphate transporter), member 2	9	10.8205	10.9569	10.7711	10.959	10.6058	10.8385	10.5463	10.6654	10.6175	10.7018	10.7371
ENSMUSG00000024594	374.33	-0.0155147	0.0645849	0.026151	0.738787	Prrc1	proline-rich coiled-coil 1	18	10.4264	10.2748	10.4557	10.8533	10.8338	10.3275	10.8642	11.153	10.8049	10.8183	10.6637
ENSMUSG00000073008	485.452	0.0235309	0.0679951	0.0261726	0.738787	Gpr174	G protein-coupled receptor 174	X	10.841	10.7961	10.9954	10.552	10.825	11.1754	10.705	10.6233	10.824	10.3117	10.5058
ENSMUSG00000073400	6.66495	-0.0016711	0.0621501	0.0261765	0.738787	Trim10	tripartite motif-containing 10	17	9.80379	9.80379	9.79929	9.79929	9.79929	9.79929	9.80379	10.0507	10.0639	9.99824	9.79929
ENSMUSG00000061062	37.3866	0.00917154	0.0630459	0.0262258	0.738787	Hdac1-ps	histone deacetylase 1, pseudogene	17	10.1111	10.253	10.3266	10.1389	9.93537	9.97106	9.98966	9.83648	10.0312	9.89784	10.032
ENSMUSG00000026417	13.6285	-0.00804572	0.0627731	0.0262743	0.738787	Pigr	polymeric immunoglobulin receptor	1	9.86171	9.86171	9.90975	9.9201	9.88755	9.94067	9.97004	10.0723	10.0233	9.97961	9.92918
ENSMUSG00000024902	120.191	-0.0200812	0.0663842	0.0263018	0.738787	Mrpl11	mitochondrial ribosomal protein L11	19	10.1008	10.3168	10.1954	10.2919	10.3444	10.2551	10.6746	10.2076	10.4196	10.3475	10.4209
ENSMUSG00000022833	60.2728	-0.00386644	0.0622552	0.026313	0.738787	Ccdc14	coiled-coil domain containing 14	16	9.7801	9.85285	10.061	10.0971	9.91736	9.98787	9.7801	10.8083	9.97999	10.1863	10.1578
ENSMUSG00000031134	337.583	0.0282234	0.0706185	0.026432	0.738787	Rbmx	RNA binding motif protein, X chromosome	X	10.8364	10.8534	10.7027	10.6204	10.8089	10.6827	10.3433	10.598	10.7313	10.5088	10.5494
ENSMUSG00000038070	28.6899	-0.00493313	0.0623684	0.0264744	0.738787	Cntln	centlein, centrosomal protein	4	9.70582	9.85126	9.89726	10.0041	10.0494	9.96197	10.273	10.2006	9.89726	10.1529	10.0908
ENSMUSG00000001157	173.21	0.0308173	0.0722875	0.0264938	0.738787	Gmcl1	germ cell-less, spermatogenesis associated 1	6	10.4815	10.5298	10.5027	10.5368	10.4464	10.4659	10.4225	10.2851	10.2213	10.4349	10.4001
ENSMUSG00000038393	3887.18	0.0292298	0.0712008	0.0265422	0.738787	Txnip	thioredoxin interacting protein	3	12.7095	13.0409	12.2029	12.5356	12.5106	12.313	11.7011	11.9226	12.3953	11.979	12.4684
ENSMUSG00000025007	363.481	0.0133585	0.0640071	0.0265563	0.738787	Aldh18a1	aldehyde dehydrogenase 18 family, member A1	19	11.2185	10.3781	11.1677	10.6407	10.4294	10.6268	10.2344	10.5812	10.4472	10.3382	10.5712
ENSMUSG00000062410	17.0336	-0.00182272	0.0621559	0.0265864	0.738787	Hsd3b3	hydroxy-delta-5-steroid dehydrogenase, 3 beta- and steroid delta-isomerase 3	3	9.73717	9.82626	9.86591	9.86591	9.86591	9.86591	10.3242	9.73717	10.1478	9.86591	9.86591
ENSMUSG00000094772	5.10907	-0.00551664	0.0624431	0.0266646	0.738787	Rpl29-ps2	ribosomal protein L29, pseudogene 2	13	9.82469	9.82469	9.83795	9.7784	9.87278	9.86989	9.91851	9.9425	10.0358	9.83711	9.91124
ENSMUSG00000021375	80.6154	-0.00565611	0.0624435	0.0266671	0.738787	Kif13a	kinesin family member 13A	13	9.9949	9.9949	9.89337	9.94872	10.2712	9.77307	9.9949	10.2633	10.6167	10.026	9.90481
ENSMUSG00000027942	309.189	0.0217472	0.0671121	0.0266675	0.738787	4933434E20Rik	RIKEN cDNA 4933434E20 gene	3	10.818	10.7505	10.5509	10.784	10.5209	10.6727	10.3932	10.3742	10.2931	10.5563	10.71
ENSMUSG00000028184	63.1109	-0.00422122	0.0622728	0.0266927	0.738787	Adgrl2	adhesion G protein-coupled receptor L2	3	9.78345	9.83489	10.0823	9.92649	10.2567	10.1013	10.3004	10.5386	9.90676	10.2101	10.3166
ENSMUSG00000073437	69.1368	0.00713097	0.0626615	0.0267469	0.738787	D330041H03Rik	RIKEN cDNA D330041H03 gene	17	9.94057	10.3664	10.2481	10.2827	10.3669	9.93664	10.1281	9.94057	9.90481	9.97807	9.94004
ENSMUSG00000081232	15.0455	-0.0040167	0.0622708	0.0267739	0.738787	Gm14373	predicted gene 14373	X	9.79464	9.79464	9.9919	9.95177	9.89286	9.80844	9.97422	10.218	9.90585	10.0538	10.0131
ENSMUSG00000026483	13.1051	-0.00101189	0.0621288	0.0268482	0.738787	Niban1	niban apoptosis regulator 1	1	9.853	9.853	9.75008	9.75008	9.75008	9.75008	9.853	9.853	10.3013	9.75008	9.91938
ENSMUSG00000097577	8.12514	-0.00427246	0.0623171	0.0268773	0.738787	6230400D17Rik	RIKEN cDNA 6230400D17 gene	14	9.84246	9.84246	9.86377	9.76063	9.86401	9.80638	9.84246	10.0005	9.80419	10.0842	9.99056
ENSMUSG00000034297	2515.06	-0.0367347	0.0766336	0.0268864	0.738787	Med13	mediator complex subunit 13	11	11.6889	11.8215	11.8418	11.6614	11.5919	12.1472	11.7979	12.4919	11.9188	12.176	12.3135
ENSMUSG00000073000	42.7302	0.00429147	0.0623023	0.0269174	0.738787	Gm10451	predicted gene 10451	12	10.4404	10.0218	9.9224	10.1406	10.3001	10.0138	9.84371	9.84371	9.80294	9.9749	10.107
ENSMUSG00000110444	233.982	0.0147478	0.0644186	0.0271059	0.742557	Gm10033	predicted gene 10033	8	10.9847	10.3831	10.8325	10.3544	10.7575	10.4564	10.4968	10.1748	10.2708	10.5505	10.3471
ENSMUSG00000020385	373.777	0.0205663	0.0665637	0.0271364	0.742557	Clk4	CDC like kinase 4	11	10.9145	10.6367	10.9991	11.0463	10.7115	10.6699	10.6828	10.6499	10.3973	10.4704	10.7523
ENSMUSG00000006356	17.5305	-0.00304035	0.0622082	0.0271997	0.743173	Crip2	cysteine rich protein 2	12	9.81098	9.81098	9.7921	9.8399	9.83432	10.0065	9.81098	10.3002	10.0421	9.98669	10.0314
ENSMUSG00000000711	515.048	0.0272438	0.0700186	0.0273703	0.746713	Rab5b	RAB5B, member RAS oncogene family	10	10.8253	11.13	11.0293	10.7576	10.8054	10.902	10.4701	10.7927	10.774	10.6453	10.7182
ENSMUSG00000032826	10.0207	0.00139611	0.0621398	0.0274434	0.747586	Ank2	ankyrin 2, brain	3	9.76984	10.2077	10.0712	9.83324	9.91767	9.83324	9.76984	9.76984	9.83324	9.83324	9.83324
ENSMUSG00000054604	776.755	-0.0315909	0.0727387	0.0275479	0.748478	Cggbp1	CGG triplet repeat binding protein 1	16	11.1017	10.6626	10.8696	11.0292	10.9558	10.9867	11.4073	11.0386	11.243	11.261	11.0226
ENSMUSG00000028012	5.24943	0.00189286	0.0621573	0.0275584	0.748478	Rrh	retinal pigment epithelium derived rhodopsin homolog	3	9.83408	9.92317	9.769	9.98782	9.93777	9.99293	9.83408	9.83408	9.769	9.769	9.769
ENSMUSG00000056602	127.5	-0.0194301	0.066089	0.0276913	0.750017	Fry	FRY microtubule binding protein	5	10.202	10.3574	10.3932	10.1284	10.2256	10.1009	10.3327	10.3898	10.532	10.5204	10.3429
ENSMUSG00000074277	160.45	-0.0202017	0.0664153	0.0276975	0.750017	Phldb3	pleckstrin homology like domain, family B, member 3	7	10.1435	10.3909	10.291	10.3434	10.2903	10.3807	10.2857	10.738	10.4351	10.5723	10.4138
ENSMUSG00000021843	1327.59	-0.0337649	0.0742804	0.0278084	0.751647	Ktn1	kinectin 1	14	10.8636	11.5235	11.3165	11.3359	11.2874	11.5916	11.8152	11.6793	11.5122	11.6678	11.5813
ENSMUSG00000094326	8.30201	0.0030383	0.0622163	0.0278643	0.751647	Gm10045	predicted pseudogene 10045	17	9.96673	10.0627	9.98572	9.94731	10.0313	9.81217	9.79091	9.79091	9.91887	9.81217	9.81217
ENSMUSG00000107171	17.4282	0.00405057	0.062287	0.0278816	0.751647	Gm42572	predicted gene 42572	5	10.0124	10.1661	10.1365	9.78503	9.98733	10.0435	9.81805	9.81805	9.93589	9.82655	9.96072
ENSMUSG00000102721	75.002	0.00458535	0.0623218	0.0280079	0.752492	A630081D01Rik	RIKEN cDNA A630081D01 gene	1	10.5414	10.4652	10.0301	10.1289	10.3887	10.196	9.78333	9.78333	10.1755	9.92957	10.1545
ENSMUSG00000022952	876.297	-0.0202597	0.0663924	0.0280753	0.752492	Runx1	runt related transcription factor 1	16	10.6243	10.9478	11.3368	10.8779	11.0618	10.8745	11.6093	11.2726	10.8091	11.1751	11.6593
ENSMUSG00000048439	77.9424	0.00715655	0.0626405	0.0281165	0.752492	Nupl2	nucleoporin like 2	5	10.4573	10.1545	10.1676	9.89219	10.3551	10.3361	10.0346	9.91351	10.2078	10.0386	9.98249
ENSMUSG00000048087	47.2495	0.00571878	0.0624574	0.028152	0.752492	Gm4737	predicted gene 4737	16	10.3494	10.2367	9.89748	10.2956	10.226	10.1506	9.89966	9.85307	10.1131	9.82454	10.0858
ENSMUSG00000020573	856.962	-0.0869063	0.135403	0.0281604	0.752492	Pik3cg	phosphatidylinositol-4,5-bisphosphate 3-kinase catalytic subunit gamma	12	11.1278	11.0491	11.2114	11.0042	11.046	11.0876	11.1691	11.2486	11.2078	11.272	11.2117
ENSMUSG00000022020	155.534	0.0119708	0.0636076	0.0281611	0.752492	Naa16	N(alpha)-acetyltransferase 16, NatA auxiliary subunit	14	10.625	10.6072	10.6959	10.3179	10.2874	10.245	10.0414	10.1405	10.3192	10.1439	10.4654
ENSMUSG00000038279	355.565	-0.0265868	0.0694788	0.0283491	0.754802	Nop2	NOP2 nucleolar protein	6	10.4433	10.4758	10.6327	10.7531	10.6633	10.6206	10.8602	10.9745	10.6694	10.8811	10.5989
ENSMUSG00000021366	687.77	-0.0218184	0.0671465	0.0283867	0.754802	Hivep1	human immunodeficiency virus type I enhancer binding protein 1	13	10.6743	11.0745	10.6542	11.087	10.8754	10.5857	10.9946	11.1787	11.635	10.83	11.1965
ENSMUSG00000005360	28.3864	0.00244987	0.0621823	0.0283879	0.754802	Slc1a3	solute carrier family 1 (glial high affinity glutamate transporter), member 3	15	9.84059	10.221	9.76249	10.4676	9.76249	9.92738	9.84059	9.84059	9.95227	9.8212	9.85644
ENSMUSG00000107092	55.0091	0.012842	0.0638592	0.0284222	0.754802	Gm7993	predicted gene 7993	5	10.0034	10.1184	10.1793	10.1247	10.0098	10.0901	10.0034	10.0034	9.90097	10.0431	9.87719
ENSMUSG00000056919	136.473	-0.0208324	0.0666894	0.0284549	0.754802	Cep162	centrosomal protein 162	9	10.2697	10.3317	10.3649	10.3058	10.2188	10.2169	10.6467	10.1747	10.5027	10.4765	10.4043
ENSMUSG00000020311	299.177	-0.0116772	0.0634928	0.0286156	0.757774	Erlec1	endoplasmic reticulum lectin 1	11	10.2725	10.1601	10.3424	10.7265	10.6451	10.3321	10.428	11.3997	10.6401	10.7704	10.4989
ENSMUSG00000113691	7.88385	-0.0017052	0.0621512	0.0286503	0.757774	Gm38699	predicted gene, 38699	12	9.77343	9.77343	9.82965	9.82965	9.82965	9.82965	9.77343	10.1666	9.93635	9.82965	10.0175
ENSMUSG00000052298	1834.54	0.0571878	0.0990039	0.0287141	0.758361	Cdc42se2	CDC42 small effector 2	11	11.5609	12.07	11.7738	11.8418	11.8705	11.6955	11.4835	11.6868	11.5055	11.6148	11.6
ENSMUSG00000040734	8.5287	-0.00203152	0.0621626	0.0288554	0.759662	Ppp1r13l	protein phosphatase 1, regulatory subunit 13 like	7	9.77609	9.77609	9.82699	9.82699	9.88669	9.82699	10.1766	9.77609	9.8886	10.0503	9.82699
ENSMUSG00000093908	18.3246	0.00755704	0.0627232	0.0288613	0.759662	Gm5784	predicted gene 5784	12	9.90435	10.0303	10.0243	9.92269	10.0357	10.0118	9.90435	9.90435	9.78586	9.94753	9.823
ENSMUSG00000026718	198.981	0.00988104	0.0631274	0.0289423	0.759662	Stam	signal transducing adaptor molecule (SH3 domain and ITAM motif) 1	2	11.1943	10.2252	10.5806	10.3495	10.3358	10.537	9.96456	10.2231	10.3369	10.2532	10.4196
ENSMUSG00000042508	323.171	0.0202649	0.0664387	0.0289574	0.759662	Dmtf1	cyclin D binding myb-like transcription factor 1	5	10.6852	11.0575	10.8159	10.5351	10.527	10.8852	10.5581	10.2587	10.5011	10.6225	10.5923
ENSMUSG00000079003	123.815	0.0154797	0.0646059	0.0291294	0.759662	Samd1	sterile alpha motif domain containing 1	8	10.4591	10.4865	10.4418	10.3165	10.186	10.342	10.0533	10.1805	10.3379	10.2402	10.1994
ENSMUSG00000052512	14.2964	-0.00290442	0.0621972	0.0291335	0.759662	Nav2	neuron navigator 2	7	9.738	9.738	9.9072	9.96066	9.86508	9.86508	9.92555	10.275	9.98828	9.98248	9.86508
ENSMUSG00000047996	12.0725	0.00184287	0.0621559	0.0291948	0.759662	Prrg1	proline rich Gla (G-carboxyglutamic acid) 1	X	9.75713	10.2293	9.84595	10.0985	9.95762	9.84595	9.75713	9.8484	9.84595	9.84595	9.84595
ENSMUSG00000031016	64.9482	0.0151998	0.0645415	0.0291983	0.759662	Wee1	WEE 1 homolog 1 (S. pombe)	7	10.4735	10.0726	10.1913	10.3007	10.1522	10.1818	10.0707	10.0635	10.1256	10.1236	10.1154
ENSMUSG00000024581	246.655	0.020547	0.0665675	0.0292138	0.759662	Napg	N-ethylmaleimide sensitive fusion protein attachment protein gamma	18	10.4868	10.8039	10.7214	10.7301	10.4873	10.5182	10.2232	10.5881	10.2969	10.477	10.4476
ENSMUSG00000085156	121.161	-0.0162514	0.0648341	0.0292424	0.759662	Snhg15	small nucleolar RNA host gene 15	11	10.159	10.1307	10.1053	10.2996	10.2798	10.3581	10.5509	10.3441	10.5169	10.2478	10.2657
ENSMUSG00000040363	951.665	-0.0361038	0.0759711	0.0292623	0.759662	Bcor	BCL6 interacting corepressor	X	11.1277	10.8642	11.1307	11.285	11.265	10.9214	11.3192	11.5424	11.2936	11.3996	11.1982
ENSMUSG00000016028	34.8226	-0.00441651	0.0623298	0.0292859	0.759662	Celsr1	cadherin, EGF LAG seven-pass G-type receptor 1	15	9.99085	9.71621	9.88687	9.93467	9.97129	9.96612	9.71621	10.5287	10.0101	10.2131	9.93385
ENSMUSG00000060397	63.5094	0.0133206	0.063983	0.0293324	0.759662	Zfp128	zinc finger protein 128	7	10.2725	10.2504	10.31	10.0989	10.2184	10.2658	10.1942	9.91896	10.1093	10.0207	10.0899
ENSMUSG00000046417	48.1641	0.0087529	0.0629014	0.0294062	0.759662	Lrrc75a	leucine rich repeat containing 75A	11	10.2944	10.2617	9.99552	10.2114	10.2478	10.1807	10.0239	9.8672	10.1467	10.0794	9.9211
ENSMUSG00000002546	336.318	-0.0267474	0.0696578	0.0294421	0.759662	Golga2	golgi autoantigen, golgin subfamily a, 2	2	10.4433	10.6025	10.5546	10.7858	10.5459	10.4811	10.746	10.8527	10.5866	10.6767	10.997
ENSMUSG00000049577	237.932	-0.0148638	0.064429	0.029461	0.759662	Zfpm1	zinc finger protein, multitype 1	8	10.0378	10.491	10.4629	10.6259	10.2317	10.426	10.6613	10.8828	10.6485	10.3851	10.8477
ENSMUSG00000038301	141.832	-0.0102925	0.0631584	0.0294786	0.759662	Snx10	sorting nexin 10	6	10.0451	10.1217	10.2924	10.2747	10.3506	10.2984	10.3269	10.7823	10.1221	10.4814	10.4133
ENSMUSG00000023883	167.606	0.0130468	0.0638798	0.0295954	0.759662	Phf10	PHD finger protein 10	17	10.8131	10.4971	10.3941	10.4469	10.3164	10.5376	9.97898	10.2562	10.3565	10.3899	10.2631
ENSMUSG00000022620	54.9495	0.00584438	0.0624674	0.0296438	0.759662	Arsa	arylsulfatase A	15	9.96766	10.2842	10.3172	10.0666	9.93042	10.1022	9.96766	9.96766	10.0142	9.93995	9.95686
ENSMUSG00000033720	89.0251	0.011422	0.0634909	0.029649	0.759662	Sfxn5	sideroflexin 5	6	10.4943	10.1759	10.0879	10.3019	10.1485	10.5758	10.1394	10.0347	10.0926	9.99052	10.2803
ENSMUSG00000079297	389.505	-0.017036	0.065105	0.0296651	0.759662	Gm2223	predicted pseudogene 2223	X	10.1745	10.6319	10.6454	10.6341	10.7139	10.5348	10.7475	11.2197	10.845	10.7697	10.7106
ENSMUSG00000031389	868.716	-0.0381301	0.0775733	0.0296818	0.759662	Arhgap4	Rho GTPase activating protein 4	X	11.0706	10.9222	11.2342	11.0512	10.9056	11.1574	11.1004	11.5449	11.2687	11.3063	11.1932
ENSMUSG00000050017	312.872	-0.0145289	0.0643136	0.0298044	0.761719	Pitpnb	phosphatidylinositol transfer protein, beta	5	10.363	10.5235	10.5618	10.4723	10.3892	10.3699	11.1931	10.1981	10.6233	10.6247	10.9446
ENSMUSG00000090015	423.632	0.00810879	0.0628054	0.0299659	0.761719	Gm15446	predicted gene 15446	5	11.9859	10.0099	10.4165	10.4508	11.0659	10.4123	9.88342	10.3051	10.4711	10.6021	10.4039
ENSMUSG00000088185	2742.57	0.046622	0.0843223	0.0299951	0.761719	Scarna2	small Cajal body-specific RNA 2	3	12.3013	11.9578	11.9857	12.1828	12.0912	11.979	11.7545	11.8466	11.5853	12.0738	11.8577
ENSMUSG00000003360	823.594	0.0231535	0.0677658	0.0300156	0.761719	Ddx23	DEAD box helicase 23	15	10.8619	11.7703	11.2851	11.1384	11.2196	11.3278	11.2477	10.6138	11.0205	11.0009	10.8715
ENSMUSG00000080712	14.6743	-0.0029643	0.0622035	0.0300902	0.761719	H2bu1-ps	H2B.U histone 1, pseudogene	11	9.80219	9.80219	9.9584	9.8009	9.90428	9.84665	9.80219	10.2657	9.84446	9.96688	10.1048
ENSMUSG00000023034	275.297	-0.0192345	0.0658843	0.0300904	0.761719	Nr4a1	nuclear receptor subfamily 4, group A, member 1	15	10.2851	10.3694	10.5952	10.4713	10.3298	10.5857	10.6383	10.7878	10.5139	10.5244	10.6207
ENSMUSG00000025921	70.6395	0.0086623	0.0629123	0.0300923	0.761719	Rdh10	retinol dehydrogenase 10 (all-trans)	1	10.3892	10.2366	10.1998	10.4237	10.0236	10.302	9.83932	10.1415	9.95354	9.97117	10.1877
ENSMUSG00000042462	58.9251	-0.00688233	0.0626022	0.030097	0.761719	Dctpp1	dCTP pyrophosphatase 1	7	9.94244	10.0464	9.96093	10.1531	9.95782	9.99341	9.8838	10.5048	10.2446	10.248	10.1027
ENSMUSG00000034602	651.074	0.0254156	0.0689005	0.0302097	0.762144	Mon2	MON2 homolog, regulator of endosome to Golgi trafficking	10	11.2698	11.2297	11.1783	10.7089	11.0744	11.2139	10.902	10.5483	10.8406	10.901	10.9949
ENSMUSG00000087213	14.2834	0.00423457	0.0623114	0.030303	0.762144	2810408I11Rik	RIKEN cDNA 2810408I11 gene	1	9.80174	10.1957	9.87428	10.0916	10.008	10.0108	9.80174	9.94113	9.80134	9.91116	9.84832
ENSMUSG00000074733	331.801	0.00993243	0.063155	0.0303096	0.762144	Zfp950	zinc finger protein 950	19	10.3517	11.4887	10.468	11.2495	10.2977	10.4783	10.0332	10.4135	10.4834	10.4785	10.5468
ENSMUSG00000026458	17.2367	-0.00335667	0.0622281	0.0303105	0.762144	Ppfia4	protein tyrosine phosphatase, receptor type, f polypeptide (PTPRF), interacting protein (liprin), alpha 4	1	9.72485	9.7763	9.87823	9.87823	10.0117	9.87823	10.2528	10.0225	10.087	9.95013	9.92521
ENSMUSG00000076432	783.323	-0.0418679	0.0807883	0.0303648	0.762144	Ywhaq	tyrosine 3-monooxygenase/tryptophan 5-monooxygenase activation protein theta	12	10.8717	10.9105	11.1279	11.016	11.1876	11.0505	11.4316	11.2744	11.2108	11.2211	11.0405
ENSMUSG00000089847	243.589	0.0194067	0.0660509	0.0303651	0.762144	Timm10b	translocase of inner mitochondrial membrane 10B	7	10.977	10.47	10.6141	10.6594	10.5422	10.394	10.3138	10.3143	10.4912	10.4697	10.461
ENSMUSG00000072692	183.667	0.0175259	0.0653262	0.0304259	0.762491	Rpl37rt	ribosomal protein L37, retrotransposed	5	10.3053	10.9528	10.4659	10.3577	10.4912	10.559	10.2626	10.2096	10.4015	10.3666	10.3861
ENSMUSG00000055733	44.061	-0.00637	0.0625199	0.0305081	0.762491	Nap1l3	nucleosome assembly protein 1-like 3	X	9.99325	9.93461	9.93113	10.0671	9.94166	9.97143	9.93461	10.2834	10.1215	10.1676	10.0548
ENSMUSG00000048732	127.238	0.0138157	0.0640805	0.030529	0.762491	Klhl11	kelch-like 11	11	10.4951	10.4333	10.3393	10.4164	10.1595	10.3439	10.1338	10.0866	10.1086	10.269	10.3737
ENSMUSG00000029202	1228.29	-0.0278699	0.0693119	0.0305466	0.762491	Pds5a	PDS5 cohesin associated factor A	5	11.0868	11.4229	11.2539	11.3603	11.314	11.24	11.8837	11.1978	11.414	11.6267	11.5759
ENSMUSG00000091515	18.5416	-0.00146243	0.0621419	0.030705	0.765396	Zfp422-ps	zinc finger protein 422, pseudogene	17	9.73072	9.73072	9.87236	9.87236	9.87236	9.87236	9.73072	10.3936	10.041	9.87236	9.87236
ENSMUSG00000007411	538.031	0.0214585	0.0669359	0.0307752	0.766095	Mark3	MAP/microtubule affinity regulating kinase 3	12	11.2959	11.0787	11.1399	10.6261	11.0583	10.8743	10.7019	10.4413	10.9191	10.6787	10.8597
ENSMUSG00000021728	52.6986	-0.00379466	0.0622488	0.0308769	0.767241	Emb	embigin	13	9.91551	9.91551	9.83936	9.83865	9.9575	10.2277	9.91551	10.4075	9.96271	10.3586	10.085
ENSMUSG00000112442	52.4796	0.00522812	0.0623807	0.0309055	0.767241	Gm47992	predicted gene, 47992	10	10.4404	10.2577	10.0102	10.0704	10.1391	10.2554	9.83813	9.83813	10.0599	10.0336	10.0864
ENSMUSG00000021714	20.7024	0.00384398	0.0622753	0.0309975	0.767621	Cenpk	centromere protein K	13	10.105	9.87808	10.0252	10.2349	9.95979	9.8165	9.87808	9.87808	9.725	9.95217	9.83004
ENSMUSG00000094117	43.0004	0.00629218	0.0625127	0.0310102	0.767621	Igkv3-12	immunoglobulin kappa variable 3-12	6	10.4834	10.1458	10.1659	10.0565	10.0871	10.0921	9.76542	9.89448	10.1023	9.93933	10.0628
ENSMUSG00000040945	1588.1	-0.0181953	0.0654928	0.0310788	0.767621	Rcc2	regulator of chromosome condensation 2	4	10.9849	11.0911	11.993	11.2559	11.2781	11.2432	11.6441	12.3462	11.2346	11.8153	11.7961
ENSMUSG00000020069	216.996	0.0143675	0.0642765	0.0310896	0.767621	Hnrnph3	heterogeneous nuclear ribonucleoprotein H3	10	10.8112	10.5164	10.6302	10.7195	10.3218	10.5157	10.0389	10.4807	10.2399	10.3655	10.4399
ENSMUSG00000097746	162.85	-0.00778505	0.0626761	0.0312242	0.769901	Gm6225	predicted gene 6225	18	10.0695	10.1126	10.0103	10.3711	10.2624	10.5093	10.5199	10.5286	10.3652	10.2558	10.3796
ENSMUSG00000005043	345.405	-0.00973859	0.0630322	0.0312665	0.769901	Sgsh	N-sulfoglucosamine sulfohydrolase (sulfamidase)	11	10.0191	10.3151	10.5077	10.4018	10.5715	10.8805	11.201	10.9398	10.7636	10.5273	10.6789
ENSMUSG00000116842	29.8639	0.00378201	0.0622659	0.0313551	0.770164	Gm49588	predicted gene, 49588	16	10.4444	9.95744	10.0482	9.86966	10.2245	9.86966	9.82725	9.73342	9.97636	9.97134	9.9747
ENSMUSG00000024370	285.631	0.0154188	0.0646092	0.0313618	0.770164	Cdc23	CDC23 cell division cycle 23	18	10.6852	10.7718	10.9104	10.6589	10.5184	10.5832	10.6233	10.1143	10.2352	10.568	10.3665
ENSMUSG00000095891	46.4683	-0.00601779	0.062479	0.0314842	0.77046	Gm10717	predicted gene 10717	9	10.136	10.0148	10.032	10.032	10.032	10.0778	10.3041	9.85925	10.2062	10.0907	10.079
ENSMUSG00000034432	305.356	0.016161	0.0648534	0.0314952	0.77046	Cops8	COP9 signalosome subunit 8	1	11.0819	10.4595	10.4889	10.909	10.4676	10.909	10.2577	10.6029	10.3548	10.4706	10.6038
ENSMUSG00000051037	27.1205	-0.00435267	0.0622801	0.0315487	0.77046	Zfp455	zinc finger protein 455	13	9.80905	9.80905	10.0044	10.0128	10.0399	9.89632	10.3504	10.0615	10.044	10.0358	10.0191
ENSMUSG00000034006	106.537	0.0141545	0.0642097	0.0315544	0.77046	Slc66a2	solute carrier family 66 member 2	18	10.2415	10.4885	10.1491	10.5269	10.148	10.3889	10.1196	10.145	10.2144	10.2851	10.0281
ENSMUSG00000032420	59.1541	-0.00751552	0.0627099	0.0316168	0.77046	Nt5e	5' nucleotidase, ecto	9	9.94392	10.0699	10.0972	9.83139	9.99874	9.88771	10.29	9.94392	10.2812	10.3534	9.98399
ENSMUSG00000040520	280.204	-0.0209423	0.0667108	0.0316566	0.77046	Manea	mannosidase, endo-alpha	4	10.4537	10.5446	10.2916	10.4821	10.4559	10.489	10.5453	10.6477	10.5416	11.1315	10.4432
ENSMUSG00000110615	7.95179	0.00401215	0.0622826	0.0316703	0.77046	Gm45890	predicted gene 45890	8	10.1422	9.85254	9.92829	9.89756	10.0043	9.84774	9.8011	9.8011	9.87744	9.8435	9.89593
ENSMUSG00000024392	748.839	0.0212447	0.0668591	0.0318012	0.771754	Bag6	BCL2-associated athanogene 6	17	11.6093	11.0466	10.9949	10.8108	11.0109	11.3991	10.7122	10.6822	11.0317	10.8184	11.0221
ENSMUSG00000019428	599.172	0.0317124	0.0727289	0.0318106	0.771754	Fkbp8	FK506 binding protein 8	8	11.2304	10.9205	10.949	11.2702	10.978	10.9196	10.6568	10.9804	10.8495	10.9158	10.747
ENSMUSG00000105755	11.1257	0.00120861	0.0621341	0.0318975	0.771754	Gm43514	predicted gene 43514	5	9.76572	10.2153	9.83736	9.83736	9.83736	10.1227	9.76572	9.76572	9.83736	9.83736	9.83736
ENSMUSG00000027822	99.9356	-0.0081339	0.0627488	0.0319366	0.771754	Slc33a1	solute carrier family 33 (acetyl-CoA transporter), member 1	3	10.0264	9.99732	9.94213	10.2673	10.2511	10.3172	10.5769	10.2947	10.1615	10.3736	10.2542
ENSMUSG00000107944	12.749	0.00121754	0.0621343	0.0319668	0.771754	Gm44280	predicted gene, 44280	6	9.75677	10.2634	9.84631	9.84631	10.1062	9.84631	9.75677	9.75677	9.84631	9.84631	9.84631
ENSMUSG00000019948	105.932	-0.00796867	0.0627407	0.0319779	0.771754	Actr6	ARP6 actin-related protein 6	10	9.94704	9.95915	10.113	9.9972	10.2598	10.4582	10.5373	10.5769	10.1585	10.3222	10.4769
ENSMUSG00000021048	413.575	-0.0243124	0.0682163	0.0321088	0.77198	Mthfd1	methylenetetrahydrofolate dehydrogenase (NADP+ dependent), methenyltetrahydrofolate cyclohydrolase, formyltetrahydrofolate synthase	12	10.4183	10.595	10.5616	10.7045	10.9059	10.6691	10.993	10.9753	10.7755	10.9117	10.6895
ENSMUSG00000095127	181.279	0.0178381	0.0654241	0.0321211	0.77198	Ighv1-82	immunoglobulin heavy variable 1-82	12	10.6748	10.6043	10.5617	10.4485	10.39	10.4483	10.3563	10.0676	10.3396	10.4508	10.3413
ENSMUSG00000064302	862.504	0.0201039	0.0663442	0.0322649	0.77198	Clasp1	CLIP associating protein 1	1	11.9285	10.9208	10.9344	11.2662	11.2626	11.3933	10.939	10.7233	10.7789	11.0811	11.1789
ENSMUSG00000087305	21.6397	0.00775018	0.0627506	0.0322735	0.77198	A430035B10Rik	RIKEN cDNA A430035B10 gene	6	9.90357	10.2428	9.98927	10.0793	10.0838	10.0429	9.98958	9.85472	9.86267	9.92557	10.0002
ENSMUSG00000027175	24.4424	-0.00341209	0.0622346	0.0323234	0.77198	Tcp11l1	t-complex 11 like 1	2	9.87024	9.87024	9.73284	9.99858	9.95601	9.7786	10.1855	9.87024	10.1538	10.1969	9.82679
ENSMUSG00000054381	135.691	-0.0139054	0.0640825	0.0323364	0.77198	Zfp747	zinc finger protein 747	7	10.0011	10.2506	10.1834	10.3931	10.3455	10.2362	10.675	10.3963	10.4685	10.2966	10.3919
ENSMUSG00000118590	35.1847	-0.0116757	0.063556	0.0323471	0.77198	Gm15433	predicted pseudogene 15433	1	9.96439	9.96439	9.94473	9.79713	9.89166	9.95507	9.96439	10.0171	10.0174	10.1769	10.06
ENSMUSG00000025870	20.9585	-0.00433322	0.0622865	0.0323996	0.77198	Arl10	ADP-ribosylation factor-like 10	13	9.82345	9.82345	10.0176	9.93807	9.88302	9.99406	9.99468	10.2564	10.1534	9.95072	9.88467
ENSMUSG00000043487	16.7646	0.00449663	0.0623249	0.0324259	0.77198	Acot6	acyl-CoA thioesterase 6	12	10.0243	10.0959	9.8904	10.1394	9.91623	10.0457	9.83899	9.83899	9.98603	9.76409	9.90498
ENSMUSG00000070972	78.8375	-0.00526468	0.0623665	0.0324397	0.77198	Dnajc25	DnaJ heat shock protein family (Hsp40) member C25	4	9.841	9.95601	10.2455	9.86893	10.1743	10.2109	10.2695	10.5783	10.1098	10.3706	10.1484
ENSMUSG00000005882	200.325	-0.0153207	0.0645661	0.032454	0.77198	Uqcc1	ubiquinol-cytochrome c reductase complex assembly factor 1	2	10.0905	10.5024	10.1329	10.2509	10.379	10.4329	10.3402	10.754	10.5472	10.6163	10.5933
ENSMUSG00000058569	439.423	0.0335665	0.0740071	0.0325993	0.77355	Tmed9	transmembrane p24 trafficking protein 9	13	10.9381	10.9259	10.7846	10.9167	10.6842	10.8444	10.6953	10.5125	10.5934	10.7626	10.7898
ENSMUSG00000042548	520.369	-0.0290644	0.0709864	0.032605	0.77355	Asxl1	ASXL transcriptional regulator 1	2	10.5126	10.9641	10.7894	10.5926	10.9015	10.7176	11.0872	10.8623	11.0485	10.9986	10.9475
ENSMUSG00000112743	21.6312	-0.00355896	0.0622528	0.0326632	0.773923	Gm49358	predicted gene, 49358	10	9.87287	9.87287	9.73022	9.73022	9.84959	9.98052	9.87287	10.0768	9.98763	10.3177	9.87111
ENSMUSG00000026490	20.9087	0.00205265	0.062163	0.0327326	0.774559	Cdc42bpa	CDC42 binding protein kinase alpha	1	10.3768	9.92406	9.90884	9.90884	10.0032	9.90884	9.69424	9.69424	9.90884	9.90884	9.90884
ENSMUSG00000025616	403.103	-0.0384182	0.0776972	0.0328081	0.774814	Usp16	ubiquitin specific peptidase 16	16	10.6509	10.7543	10.6652	10.5699	10.7205	10.7683	10.9234	10.7071	10.9917	10.7477	10.8494
ENSMUSG00000110142	24.7623	-0.0045172	0.0623104	0.0328286	0.774814	Gm45872	predicted gene 45872	8	9.88607	9.88607	9.99277	9.82386	9.96998	9.92147	9.88607	10.2426	10.0276	10.0326	10.0583
ENSMUSG00000005107	105.78	0.0139404	0.0641453	0.0329832	0.775045	Slc2a9	solute carrier family 2 (facilitated glucose transporter), member 9	5	10.4376	10.3895	10.2025	10.5993	10.4239	10.1341	10.2695	10.0518	10.2133	10.2142	10.2227
ENSMUSG00000063646	715.15	-0.0703371	0.12027	0.0330185	0.775045	Jakmip1	janus kinase and microtubule interacting protein 1	5	10.997	10.8921	10.9708	11.1016	11.0158	11.0424	11.0754	11.3203	11.0755	11.1103	11.1819
ENSMUSG00000059208	2304.01	0.0673899	0.107816	0.0330229	0.775045	Hnrnpm	heterogeneous nuclear ribonucleoprotein M	17	11.9841	11.8778	12.0281	12.0262	12.0857	12.0635	12.0392	11.7846	11.6629	11.7855	11.798
ENSMUSG00000000804	542.707	-0.00987538	0.0630809	0.0330286	0.775045	Usp32	ubiquitin specific peptidase 32	11	10.0309	10.484	10.6929	10.5524	11.1409	10.5391	10.763	11.894	11.1866	10.84	10.5989
ENSMUSG00000086922	83.9497	0.00700052	0.0626278	0.0330513	0.775045	Gm13835	predicted gene 13835	6	10.8371	9.88685	10.484	10.0378	10.0389	10.216	9.89591	10.0185	10.1881	10.09	10.0624
ENSMUSG00000031666	871.231	-0.0339739	0.0742741	0.0331347	0.77528	Rbl2	RB transcriptional corepressor like 2	8	11.1147	11.0322	11.1211	11.0921	11.1223	11.0303	10.9057	11.6898	11.3994	11.3131	11.221
ENSMUSG00000039914	54.7808	0.00454158	0.0623266	0.0331804	0.77528	Coq10a	coenzyme Q10A	10	10.1833	10.1667	9.6881	10.4752	10.1956	9.97339	9.91498	9.91498	10.0718	9.92991	9.98101
ENSMUSG00000051497	37.6503	0.00365033	0.0622479	0.0331968	0.77528	Kcnj16	potassium inwardly-rectifying channel, subfamily J, member 16	11	10.5366	10.022	10.1363	10.1535	10.0168	9.84806	9.75502	9.75502	9.95476	10.0382	9.97233
ENSMUSG00000103749	23.4494	0.0025071	0.0621822	0.0332318	0.77528	Pcdhgb5	protocadherin gamma subfamily B, 5	18	10.4266	9.7816	10.1497	9.82148	9.97936	9.97317	9.7816	9.7816	9.92818	9.82148	9.92652
ENSMUSG00000113843	4.45526	0.00255644	0.0621835	0.033462	0.778895	Gm6129	predicted gene 6129	13	9.78431	10.0924	9.903	9.86657	9.89189	9.86453	9.78431	9.78431	9.81877	9.81877	9.86576
ENSMUSG00000040813	173.164	-0.0194835	0.066071	0.0335329	0.778895	Tex264	testis expressed gene 264	9	10.4441	10.2978	10.4393	10.1927	10.3637	10.1701	10.5349	10.3493	10.5344	10.7443	10.4008
ENSMUSG00000037351	227.144	-0.017894	0.0653495	0.033554	0.778895	Actr1b	ARP1 actin-related protein 1B, centractin beta	1	10.2834	10.2341	10.3888	10.5666	10.5122	10.4933	10.9894	10.5334	10.4873	10.5991	10.523
ENSMUSG00000056938	101.974	0.0171519	0.0651754	0.0337031	0.778895	Acbd4	acyl-Coenzyme A binding domain containing 4	11	10.4311	10.2456	10.2531	10.4579	10.35	10.3319	10.1643	10.2442	10.0587	10.1114	10.336
ENSMUSG00000020289	146.252	0.0227932	0.0675148	0.0337967	0.778895	Nprl3	nitrogen permease regulator-like 3	11	10.6031	10.246	10.433	10.5015	10.4705	10.4029	10.3219	10.3576	10.2765	10.2167	10.3737
ENSMUSG00000107742	15.9038	-0.00226747	0.0621701	0.0338107	0.778895	9530085L11Rik	RIKEN cDNA 9530085L11 gene	8	9.80576	9.80576	9.79732	9.79732	9.79732	9.97442	10.2376	9.80576	9.88445	10.1921	9.95307
ENSMUSG00000027478	43.9151	0.00462994	0.0623369	0.0338552	0.778895	Dnmt3b	DNA methyltransferase 3B	2	10.243	9.9278	10.0908	10.4153	9.83316	9.88478	9.9278	9.9278	10.031	9.89081	9.90038
ENSMUSG00000050605	49.2809	-0.00501475	0.0623409	0.0338569	0.778895	Zfp61	zinc finger protein 61	7	9.90596	9.90596	10.091	10.1753	9.79151	10.0448	10.2392	10.2082	10.1481	10.0337	10.1695
ENSMUSG00000000439	252.121	0.0134299	0.0640028	0.0339152	0.778895	Mkrn2	makorin, ring finger protein, 2	6	10.5983	10.6253	10.2331	10.3919	10.2533	11.1481	10.1817	10.3787	10.287	10.4079	10.4007
ENSMUSG00000046667	158.234	-0.0163768	0.0648138	0.0339336	0.778895	Rbm12b1	RNA binding motif protein 12 B1	4	10.1694	10.2113	10.1664	10.5118	10.2499	10.387	10.514	10.5475	10.4003	10.3304	10.4781
ENSMUSG00000036565	529.612	-0.0388673	0.0781422	0.0339434	0.778895	Ttyh3	tweety family member 3	5	10.9388	10.7895	10.8087	10.7501	10.9174	10.747	10.7516	11.1261	11.0728	11.0542	10.9602
ENSMUSG00000102225	19.0136	0.00248069	0.0621824	0.0340107	0.778895	Gm37983	predicted gene, 37983	9	9.82773	10.2347	10.1823	9.82314	9.89472	10.0982	9.82773	9.82773	9.77535	9.77535	9.9572
ENSMUSG00000038418	302.318	-0.0260532	0.0691571	0.0340684	0.778895	Egr1	early growth response 1	18	10.4026	10.5558	10.5488	10.3712	10.5846	10.7684	10.8618	10.7011	10.7531	10.7173	10.6691
ENSMUSG00000101026	7.02873	-0.00156022	0.0621457	0.034088	0.778895	Ly6g6g	lymphocyte antigen 6 complex, locus G6G	15	9.78059	9.78059	9.82249	9.82249	9.82249	9.82249	9.78059	10.1254	9.89794	9.82249	10.0571
ENSMUSG00000094694	83.9275	-0.0199766	0.0662777	0.0341144	0.778895	Ighv1-9	immunoglobulin heavy variable V1-9	12	10.2205	10.1958	10.253	10.1471	10.1965	10.1072	10.4169	10.1359	10.2688	10.3117	10.4114
ENSMUSG00000005718	177.537	-0.00828128	0.0627987	0.0342465	0.780931	Tfap4	transcription factor AP4	16	9.87176	10.2346	10.2724	10.1466	10.1861	10.5405	10.8519	10.4884	10.2909	10.579	10.5162
ENSMUSG00000053329	167.939	-0.0186106	0.0655884	0.0343544	0.782252	Gatd3a	glutamine amidotransferase like class 1 domain containing 3A	10	10.2205	10.1795	10.4308	10.4504	10.2993	10.405	10.564	10.6678	10.4216	10.4056	10.443
ENSMUSG00000039703	502.659	0.0108495	0.063328	0.0344306	0.782252	Nploc4	NPL4 homolog, ubiquitin recognition factor	11	11.6813	10.5367	11.2177	10.5731	10.8856	10.6271	10.1489	10.6084	10.6712	10.7566	10.4754
ENSMUSG00000039485	78.458	0.00571908	0.0624237	0.034438	0.782252	Tspyl4	TSPY-like 4	10	10.5023	10.3122	10.0312	10.2087	10.3037	10.1922	9.94058	9.8864	10.1486	10.1771	10.0611
ENSMUSG00000036529	635.537	-0.0222259	0.0672636	0.0345476	0.782252	Sbf1	SET binding factor 1	15	11.1582	10.5438	11.0123	10.6189	10.7595	10.9576	10.8536	11.3734	11.0092	11.25	11.2683
ENSMUSG00000086158	24.9956	0.00627881	0.0625216	0.0345481	0.782252	Ccpg1os	cell cycle progression 1, opposite strand	9	10.261	9.97167	10.0527	10.121	10.0341	9.97193	9.83561	9.92688	9.84292	10.0605	9.90836
ENSMUSG00000049744	902.632	0.0504174	0.0889956	0.034587	0.782252	Arhgap15	Rho GTPase activating protein 15	2	11.3906	11.3194	11.178	11.2936	11.3472	11.1653	10.9554	11.1362	11.015	11.2412	11.1625
ENSMUSG00000109645	11.3392	-0.00422465	0.0622909	0.0346715	0.782252	Gm45246	predicted gene 45246	8	9.84102	9.84102	9.84628	9.82965	9.95073	9.89144	10.1469	9.84102	9.91292	10.0143	9.97717
ENSMUSG00000073016	159.771	0.0111206	0.0633612	0.0346815	0.782252	Uprt	uracil phosphoribosyltransferase	X	10.4379	10.7188	10.3502	10.596	10.2655	10.2535	10.0597	10.1604	10.2222	10.2947	10.4276
ENSMUSG00000001482	182.919	0.0265813	0.0694519	0.0346913	0.782252	Def8	differentially expressed in FDCP 8	8	10.3956	10.3065	10.2757	10.5023	10.3495	10.5035	10.2542	10.3558	10.2423	10.2221	10.2008
ENSMUSG00000029192	755.14	0.0320027	0.0727942	0.0347578	0.782782	Tbc1d14	TBC1 domain family, member 14	5	11.084	11.4575	11.2938	11.0286	11.0108	11.0511	10.7877	10.8936	10.9987	10.9189	11.088
ENSMUSG00000028982	24.8336	-0.00441789	0.0622997	0.034889	0.78281	Slc25a33	solute carrier family 25, member 33	4	9.88409	9.88409	9.87649	9.93781	10.0257	9.89009	10.2506	9.88409	9.99753	9.99707	10.1053
ENSMUSG00000039686	320.182	-0.0252052	0.0686968	0.0349234	0.78281	Zer1	zyg-11 related, cell cycle regulator	2	10.4866	10.4771	10.4173	10.3912	10.4407	10.825	10.6028	10.8171	10.7232	10.6433	10.7306
ENSMUSG00000106288	10.1319	0.00121981	0.0621344	0.0349303	0.78281	Gm43593	predicted gene 43593	5	10.1936	9.76824	9.83484	10.1131	9.83484	9.83484	9.76824	9.76824	9.83484	9.83484	9.83484
ENSMUSG00000091586	22.1116	0.00486424	0.0623611	0.0349438	0.78281	Cyp4f17	cytochrome P450, family 4, subfamily f, polypeptide 17	17	9.91438	9.91438	9.96446	10.2507	9.95863	9.90794	9.96856	9.91438	9.86823	9.79038	9.75514
ENSMUSG00000090030	9.64291	0.00305313	0.0622182	0.0349741	0.78281	A430072P03Rik	RIKEN cDNA A430072P03 gene	5	9.83999	10.058	9.97764	10.0494	9.99407	9.76309	9.83999	9.83999	9.76309	9.84611	9.86813
ENSMUSG00000066979	417.814	-0.0389128	0.0779678	0.0350665	0.783914	Bub3	BUB3 mitotic checkpoint protein	7	10.6839	10.5983	10.6021	10.7877	10.52	10.7132	10.8182	10.7794	10.9506	10.679	10.787
ENSMUSG00000074646	8.07762	0.00131165	0.0621371	0.0353258	0.788624	6430550D23Rik	RIKEN cDNA 6430550D23 gene	2	9.93459	10.0794	9.84431	9.84431	10.1142	9.84431	9.75877	9.75877	9.84431	9.84431	9.84431
ENSMUSG00000031557	2107.09	-0.0228175	0.0673707	0.0354166	0.788624	Plekha2	pleckstrin homology domain-containing, family A (phosphoinositide binding specific) member 2	8	11.4809	11.3935	11.4817	11.6902	11.7773	11.8855	12.7627	11.5328	11.9207	11.9925	11.7994
ENSMUSG00000097743	14.9074	0.00256966	0.062172	0.0354315	0.788624	Gm16973	predicted gene, 16973	14	9.84868	10.0641	10.0943	9.87165	10.1211	9.9509	10.0899	9.8227	9.87165	9.91317	9.87165
ENSMUSG00000026628	17.7897	-0.00397625	0.0622688	0.0354506	0.788624	Atf3	activating transcription factor 3	1	9.85718	9.85718	9.93876	9.96986	9.78812	9.89759	9.85718	10.202	9.91455	9.96538	10.1294
ENSMUSG00000037669	267.054	0.0303572	0.0717271	0.0355359	0.789087	Ldah	lipid droplet associated hydrolase	12	10.829	10.6112	10.5819	10.555	10.6783	10.6486	10.3817	10.4968	10.4897	10.6458	10.4583
ENSMUSG00000051735	186.525	-0.0151424	0.0644869	0.0355581	0.789087	Rinl	Ras and Rab interactor-like	7	10.0293	10.4678	10.4018	10.2706	10.3432	10.2172	10.6482	10.4754	10.6743	10.4024	10.527
ENSMUSG00000113842	34.4442	-0.00350808	0.0622232	0.0358217	0.792456	Gm48138	predicted gene, 48138	13	9.85305	9.85305	9.98801	9.96885	10.0133	9.92714	9.85305	10.4675	9.94473	10.1617	10.0429
ENSMUSG00000026956	151.564	0.0209322	0.0666648	0.0358406	0.792456	Uap1l1	UDP-N-acteylglucosamine pyrophosphorylase 1-like 1	2	10.2852	10.528	10.4876	10.468	10.2777	10.3825	10.2259	10.3119	10.159	10.3856	10.204
ENSMUSG00000038002	388.58	-0.010212	0.063117	0.035978	0.792591	Cramp1l	cramped chromatin regulator homolog 1	17	10.0613	10.3482	10.4458	10.6421	10.6714	10.84	10.7348	11.5374	10.814	10.609	10.6709
ENSMUSG00000112301	18.7191	0.00399859	0.0622795	0.0361435	0.792591	Gm10752	predicted gene 10752	10	10.2217	9.85643	10.0318	10.1128	9.81977	9.9752	9.85643	9.85643	9.90367	9.85647	9.93446
ENSMUSG00000021140	756.682	0.0113958	0.063432	0.036154	0.792591	Pcnx	pecanex homolog	12	11.0713	10.8864	11.0896	12.2919	10.536	10.8209	11.0257	10.8401	10.6755	10.6746	10.6026
ENSMUSG00000057370	24.0872	-0.00775073	0.0627333	0.0361631	0.792591	Gm8724	predicted pseudogene 8724	6	9.85991	9.94372	10.0022	9.97986	10.0135	9.92396	9.90165	10.3272	10.1233	9.91662	10.0974
ENSMUSG00000024104	734.463	-0.0260314	0.0691069	0.0362193	0.792591	Washc2	WASH complex subunit 2`	6	10.7926	10.9318	10.901	10.9408	11.0963	11.0382	10.8637	11.6703	11.1791	11.3107	10.9863
ENSMUSG00000018548	197.709	-0.0145753	0.0642773	0.0363114	0.792591	Trim37	tripartite motif-containing 37	11	10.2674	10.2109	10.3239	10.3551	10.6439	10.2268	10.5096	10.7691	10.8128	10.305	10.4072
ENSMUSG00000112393	9.12059	0.00283112	0.0622054	0.0363495	0.792591	Gm48655	predicted gene, 48655	12	10.024	9.83864	9.76444	10.0914	9.87611	10.0229	9.83864	9.83864	9.76444	9.80596	9.86948
ENSMUSG00000081633	13.473	0.00121058	0.062134	0.0363732	0.792591	Gm8522	predicted gene 8522	X	10.2906	9.7499	9.85318	9.85318	10.0763	9.85318	9.7499	9.7499	9.85318	9.85318	9.85318
ENSMUSG00000058833	92.6546	0.0203766	0.0664132	0.0364161	0.792591	Rex1bd	required for excision 1-B domain containing	8	10.5152	10.3015	10.2947	10.3638	10.2517	10.2538	10.0691	10.1857	10.2834	10.1808	10.2469
ENSMUSG00000024604	442.418	-0.0299332	0.0713202	0.0364226	0.792591	Rbm22	RNA binding motif protein 22	18	10.5408	10.6785	10.5938	10.8965	10.678	10.6662	11.044	10.7703	10.8773	10.8474	10.7495
ENSMUSG00000026944	349.05	0.0171804	0.0651686	0.0364871	0.792591	Abca2	ATP-binding cassette, sub-family A (ABC1), member 2	2	10.5453	11.0709	11.0286	10.6206	10.7322	10.4648	10.3663	10.546	10.3942	10.441	10.7437
ENSMUSG00000020263	118.766	0.0144426	0.0642761	0.0364921	0.792591	Appl2	adaptor protein, phosphotyrosine interaction, PH domain and leucine zipper containing 2	10	10.3465	10.5239	10.2586	10.2589	10.4936	10.5365	10.3539	10.0424	10.138	10.3465	10.1846
ENSMUSG00000039286	71.3329	0.0042036	0.062296	0.0365139	0.792591	Fndc3b	fibronectin type III domain containing 3B	3	9.96302	10.3222	9.96829	10.6181	9.97702	9.97244	9.96302	9.96302	10.0036	10.1237	9.7065
ENSMUSG00000025878	253.04	-0.0147301	0.0643197	0.0365508	0.792591	Uimc1	ubiquitin interaction motif containing 1	13	10.1065	10.4381	10.5067	10.1905	10.5276	10.6373	10.8202	10.7484	10.5379	10.7937	10.5043
ENSMUSG00000032946	370.845	-0.014745	0.0642444	0.0365703	0.792591	Rasgrp2	RAS, guanyl releasing protein 2	19	10.3627	10.3256	10.5608	10.6035	10.8424	10.6072	10.9625	10.9736	10.5526	10.8258	10.6002
ENSMUSG00000074862	12.077	0.00179484	0.06215	0.0366217	0.792591	BC025920	cDNA sequence BC025920	10	9.79866	10.2088	9.88864	9.80442	10.0111	10.086	9.79866	9.79866	9.80442	9.80442	9.90945
ENSMUSG00000024423	123.203	0.0117478	0.0635409	0.0366339	0.792591	Impact	impact, RWD domain protein	18	10.3567	10.5022	10.4976	10.3418	10.1742	10.3358	10.2287	9.99558	10.2079	10.0089	10.3293
ENSMUSG00000089768	19.4665	-0.00412459	0.0622795	0.0366575	0.792591	Tmsb15b1	thymosin beta 15b1	X	9.85568	9.85568	9.86649	9.7474	10.057	9.90583	9.94951	10.1391	9.89184	10.1812	10.0001
ENSMUSG00000110997	7.22644	-0.00234598	0.0621753	0.0367223	0.792591	2610028D06Rik	RIKEN cDNA 2610028D06 gene	9	9.79453	9.79453	9.80855	9.89132	9.85076	9.80855	9.79453	10.1271	9.80855	10.0118	9.9643
ENSMUSG00000049482	170.789	0.0190493	0.0658649	0.0367765	0.792591	Ctu2	cytosolic thiouridylase subunit 2	8	10.4911	10.5193	10.5873	10.2173	10.5704	10.2458	10.259	10.2243	10.3425	10.3517	10.2989
ENSMUSG00000095547	12.8162	-0.00495653	0.0623694	0.036794	0.792591	Gm10719	predicted gene 10719	9	9.79017	10.0129	9.87155	9.95433	9.87155	9.87155	9.88471	10.1069	10.0757	10.0092	9.98661
ENSMUSG00000063663	307.789	-0.0291322	0.0708932	0.0368335	0.792591	Brwd3	bromodomain and WD repeat domain containing 3	X	10.4504	10.5441	10.4722	10.3856	10.7201	10.6091	10.7483	10.6859	10.587	10.6557	10.8204
ENSMUSG00000102193	27.2209	0.0104348	0.0632329	0.0368782	0.792591	Gm7299	predicted gene 7299	1	10.2247	10.1392	9.99173	10.0939	10.0069	10.1348	9.91795	9.88932	9.98703	10.0356	10.0496
ENSMUSG00000107283	56.3636	0.00907739	0.0629742	0.036892	0.792591	Mpv17	MpV17 mitochondrial inner membrane protein	5	10.1186	10.3039	10.055	9.98452	10.2514	10.359	9.8843	10.0949	9.93642	10.0261	10.0907
ENSMUSG00000024749	12.119	-0.00230649	0.06217	0.0369643	0.793206	Tmc1	transmembrane channel-like gene family 1	19	9.77696	9.77696	9.82612	9.82612	9.93778	9.82612	9.77696	10.2634	9.94136	10.0251	9.90748
ENSMUSG00000042129	560.98	-0.0144978	0.0642486	0.0370335	0.793392	Rassf4	Ras association (RalGDS/AF-6) domain family member 4	6	10.6896	10.4635	10.8563	10.5343	10.6357	10.9592	10.5342	11.6573	11.0593	11.1283	10.6799
ENSMUSG00000030986	229.416	-0.012337	0.0636149	0.0370601	0.793392	Dhx32	DEAH (Asp-Glu-Ala-His) box polypeptide 32	7	10.1845	10.2546	10.7181	10.407	10.2083	10.3656	10.5255	10.8806	10.6633	10.3897	10.4771
ENSMUSG00000027332	394.537	0.0212402	0.0667836	0.0372793	0.794174	Ivd	isovaleryl coenzyme A dehydrogenase	2	10.537	11.1854	10.7552	11.0681	10.76	10.6203	10.67	10.5028	10.6574	10.5519	10.6537
ENSMUSG00000032012	16.7913	-0.00222975	0.0621656	0.0372884	0.794174	Nectin1	nectin cell adhesion molecule 1	9	9.77089	9.77089	9.83219	9.83219	9.91661	9.93449	9.77089	10.3468	10.0364	9.83219	10.02
ENSMUSG00000028455	256.31	0.0246462	0.0684019	0.0373109	0.794174	Stoml2	stomatin (Epb7.2)-like 2	4	10.7245	10.5274	10.4237	10.754	10.777	10.5689	10.4967	10.468	10.3386	10.5583	10.4586
ENSMUSG00000008845	8.64236	-0.00189619	0.0621583	0.0373182	0.794174	Cd163	CD163 antigen	6	9.85422	9.85422	9.74886	9.74886	9.80856	9.74886	9.85422	9.85422	10.1742	9.91994	9.83023
ENSMUSG00000050592	322.062	0.0272709	0.0697788	0.0373345	0.794174	Fam78a	family with sequence similarity 78, member A	2	10.6802	10.7296	10.7165	10.645	10.9239	10.5663	10.6835	10.4321	10.4174	10.5731	10.5772
ENSMUSG00000029765	4.32093	0.00328282	0.0622297	0.0374138	0.794174	Plxna4	plexin A4	6	9.78188	10.0724	9.88076	9.869	9.91558	9.90045	9.83606	9.78188	9.8212	9.8212	9.86818
ENSMUSG00000076583	135.428	-0.0155899	0.0645816	0.0374173	0.794174	Igkv8-24	immunoglobulin kappa chain variable 8-24	6	10.083	10.259	10.3878	10.3499	10.2666	10.1664	10.6338	10.3555	10.2763	10.556	10.3267
ENSMUSG00000042104	46.4962	-0.0120404	0.063611	0.0374715	0.794174	Uggt2	UDP-glucose glycoprotein glucosyltransferase 2	14	10.1054	9.89419	10.1094	9.94279	9.9853	9.98302	10.1904	10.1113	10.1342	10.2198	10.1529
ENSMUSG00000035842	185.584	-0.00900161	0.0629076	0.0376142	0.794174	Ddx11	DEAD/H box helicase 11	17	9.88029	10.2269	10.157	10.3638	10.5385	10.3359	10.4028	11.0763	10.5076	10.4513	10.4218
ENSMUSG00000020284	51.3679	-0.00556164	0.0624091	0.0378006	0.794174	Cfap410	cilia and flagella associated protein 410	10	9.78509	9.93935	10.124	10.0261	9.92138	10.1802	10.5026	10.1455	10.2648	9.94251	10.1928
ENSMUSG00000029735	73.3165	0.00501304	0.0623518	0.0378046	0.794174	Tpk1	thiamine pyrophosphokinase	6	10.5323	10.2198	10.152	10.126	10.0553	10.3354	9.89507	9.89507	10.0767	10.1952	10.0083
ENSMUSG00000032479	689.465	-0.023609	0.0678483	0.0378227	0.794174	Map4	microtubule-associated protein 4	9	11.0803	10.565	10.9772	10.7003	11.0837	10.999	11.5079	10.984	11.0098	11.3392	11.1308
ENSMUSG00000039840	383.898	-0.0184397	0.0655771	0.0378521	0.794174	Epg5	ectopic P-granules autophagy protein 5 homolog (C. elegans)	18	10.4224	10.5145	10.5157	10.8787	10.7007	10.412	10.6487	11.1621	10.6358	10.9024	10.7632
ENSMUSG00000024359	1323.76	-0.063938	0.10286	0.0378716	0.794174	Hspa9	heat shock protein 9	18	11.3526	11.2778	11.3785	11.4774	11.4245	11.3683	11.6336	11.5474	11.6425	11.3524	11.5262
ENSMUSG00000097061	23.5783	-0.00712173	0.0626318	0.0378805	0.794174	9330151L19Rik	RIKEN cDNA 9330151L19 gene	12	9.85043	10.1065	9.92848	10.0112	9.98817	9.92848	10.1688	9.92151	10.0352	10.114	10.077
ENSMUSG00000035673	474.874	-0.0157386	0.0645616	0.0378886	0.794174	Sbno2	strawberry notch 2	10	10.4088	10.4539	10.7418	10.5001	10.978	10.8742	11.1711	11.1409	10.8441	10.6433	10.9742
ENSMUSG00000062931	62.7318	0.00703812	0.0626162	0.0378991	0.794174	Zfp938	zinc finger protein 938	10	10.5039	10.2529	9.95729	10.2906	10.1451	10.2634	9.79757	9.99462	10.0973	10.0836	10.1235
ENSMUSG00000044991	35.3903	-0.00420925	0.0622644	0.0379143	0.794174	Shld1	shieldin complex subunit 1	2	9.77148	9.82293	10.1318	9.95801	10.0626	9.95262	10.4074	10.1541	9.98246	10.0125	10.1728
ENSMUSG00000027014	671.614	-0.0198076	0.0661239	0.0379259	0.794174	Cwc22	CWC22 spliceosome-associated protein	2	10.8906	10.5425	11.1822	10.5219	11.035	10.8871	11.5042	11.0703	11.2575	11.0815	11.048
ENSMUSG00000030872	1633.32	-0.0271017	0.0690039	0.0381531	0.797417	Gga2	golgi associated, gamma adaptin ear containing, ARF binding protein 2	7	11.7538	11.2779	11.5004	11.4071	11.6027	11.5778	11.9768	11.5816	12.175	11.7256	11.5438
ENSMUSG00000030660	649.558	-0.0168856	0.0650057	0.0381731	0.797417	Pik3c2a	phosphatidylinositol-4-phosphate 3-kinase catalytic subunit type 2 alpha	7	10.5036	10.7944	10.7324	11.1995	10.9099	10.67	10.7991	11.738	10.8942	11.2694	11.0361
ENSMUSG00000115745	8.71515	-0.00174368	0.062152	0.0382364	0.797417	Gm46448	predicted gene, 46448	14	9.75928	9.75928	9.8438	9.8438	9.8438	9.8438	10.2075	9.75928	9.90541	9.97504	9.8438
ENSMUSG00000032463	201.981	-0.0219243	0.0670636	0.0382932	0.797417	Faim	Fas apoptotic inhibitory molecule	9	10.3523	10.4783	10.3232	10.4766	10.4126	10.3014	10.3243	10.7104	10.5734	10.7347	10.4424
ENSMUSG00000079242	114.001	0.00547659	0.0623993	0.0383584	0.797417	C730034F03Rik	RIKEN cDNA C730034F03 gene	15	10.7873	10.3282	10.3375	10.293	10.1741	10.2656	9.94665	9.87004	10.0698	10.1468	10.3446
ENSMUSG00000090001	7.38124	0.00397172	0.0622816	0.038375	0.797417	Gm9719	predicted gene 9719	9	10.0391	9.89221	9.98891	9.87367	9.89899	10.0451	9.92049	9.7772	9.82588	9.82588	9.89232
ENSMUSG00000028245	883.794	-0.0250881	0.068533	0.0383875	0.797417	Nsmaf	neutral sphingomyelinase (N-SMase) activation associated factor	4	10.804	10.9161	11.2783	11.176	11.1341	10.9825	11.3786	11.6066	11.4796	10.9224	11.2616
ENSMUSG00000029072	13.1134	-0.0030884	0.0622065	0.0385815	0.800099	Tas1r3	taste receptor, type 1, member 3	4	9.81357	9.81357	9.78951	9.87229	9.86263	9.97242	9.81357	10.237	9.98421	9.95023	10.0046
ENSMUSG00000101939	7.49346	0.00125078	0.0621353	0.0386046	0.800099	Gm28438	predicted gene 28438	1	9.78977	10.1104	9.93962	9.81331	10.0832	9.81331	9.78977	9.78977	9.81331	9.81331	9.81331
ENSMUSG00000034928	629.931	-0.0330188	0.073432	0.0387154	0.801483	Rnf44	ring finger protein 44	13	11.043	10.8319	10.7811	10.767	10.7832	11.071	11.14	10.8843	11.2392	11.1578	11.0242
ENSMUSG00000030042	245.637	0.0312415	0.07207	0.038919	0.804268	Pole4	polymerase (DNA-directed), epsilon 4 (p12 subunit)	6	10.5084	10.709	10.6115	10.514	10.5442	10.5591	10.4069	10.4412	10.4477	10.3657	10.5725
ENSMUSG00000086316	25.1448	0.00387405	0.0622698	0.0389383	0.804268	Nbdy	negative regulator of P-body association	X	10.197	9.92264	10.1719	9.73188	9.97411	10.1498	9.8712	9.8712	9.82929	9.93511	9.96654
ENSMUSG00000104986	9.88485	-0.00206662	0.0621648	0.0390597	0.805561	1600023N17Rik	RIKEN cDNA 1600023N17 gene	5	9.81695	9.81695	9.78613	9.78613	9.78613	9.88842	9.81695	10.0853	10.0647	10.0907	9.78613
ENSMUSG00000096722	10.4994	0.00244919	0.0621818	0.039101	0.805561	Hmgb1-ps9	high mobility group box 1, pseudogene 9	13	9.9185	9.85986	10.1118	9.9087	10.0528	9.74322	9.85986	9.85986	9.81867	9.74322	9.74322
ENSMUSG00000031428	151.07	0.0119986	0.0635467	0.0392444	0.805561	Zcchc18	zinc finger, CCHC domain containing 18	X	10.5323	10.5279	10.2674	10.4276	10.4289	10.2094	10.1096	10.1271	10.2488	10.3941	10.2933
ENSMUSG00002076601	1142.98	0.0483511	0.0858392	0.0393086	0.805561	Scarna13	small Cajal body-specific RNA 1	12	11.4285	11.2252	11.5096	11.324	11.3703	11.295	11.2436	11.2014	11.0523	11.3327	11.0388
ENSMUSG00000074355	84.7142	0.00576085	0.0624362	0.0393148	0.805561	Gm10676	predicted gene 10676	7	10.1824	10.409	9.91713	10.2698	10.1823	10.309	9.97113	9.97113	10.0682	9.94751	10.24
ENSMUSG00000112145	13.916	-0.00470613	0.0623151	0.0393248	0.805561	Gm6218	predicted gene 6218	12	9.81433	9.81433	10.0114	9.8956	9.92871	9.90978	10.0738	10.1025	10.0349	9.89043	9.98793
ENSMUSG00000039684	4.23484	-0.00350425	0.062245	0.0394847	0.805561	Gm5422	predicted pseudogene 5422	10	9.87123	9.81259	9.79049	9.79049	9.85019	9.83624	9.86677	9.90387	9.94135	10.0461	9.79049
ENSMUSG00000117345	12.7809	-0.0038391	0.062275	0.0395611	0.805561	Gm7926	predicted gene 7926	18	9.76033	9.88631	9.84275	9.84275	9.94613	9.8885	9.83695	10.2119	10.0515	9.84275	10.0527
ENSMUSG00000046269	11.5757	0.00356059	0.0622435	0.0395612	0.805561	Usp27x	ubiquitin specific peptidase 27, X chromosome	X	10.0871	10.093	9.87649	9.95927	10.0031	9.87649	9.72659	9.77929	9.87649	9.9352	9.92348
ENSMUSG00000021936	159.662	0.00956865	0.0630651	0.0395639	0.805561	Mapk8	mitogen-activated protein kinase 8	14	10.0498	10.7209	10.7296	10.3164	10.1501	10.4248	10.2445	10.1837	10.173	9.99886	10.3054
ENSMUSG00000025437	571.284	0.0144143	0.0642367	0.0396047	0.805561	Usp33	ubiquitin specific peptidase 33	3	11.7699	10.684	10.7585	11.0159	10.6769	11.267	10.6889	10.3484	10.7432	10.7115	10.9363
ENSMUSG00000104503	58.5482	0.00563419	0.0624234	0.0396628	0.805561	Gm37738	predicted gene, 37738	1	10.4728	10.1061	10.005	10.4089	10.0057	10.0521	9.87059	9.94512	10.052	10.0342	10.1326
ENSMUSG00000020152	4591.1	0.0907614	0.109337	0.0396648	0.805561	Actr2	ARP2 actin-related protein 2	11	12.7327	12.7175	12.8057	12.6236	12.6238	12.5669	12.5442	12.4239	12.4845	12.5891	12.5384
ENSMUSG00000049076	931.288	-0.0314842	0.0723206	0.0396743	0.805561	Acap2	ArfGAP with coiled-coil, ankyrin repeat and PH domains 2	16	10.7299	11.3665	11.1559	11.0802	11.0831	11.0366	11.229	11.4629	11.3348	11.3344	11.3545
ENSMUSG00000039048	254.906	-0.0132063	0.0638563	0.0396895	0.805561	Foxred1	FAD-dependent oxidoreductase domain containing 1	9	10.291	10.275	10.6097	10.2524	10.4015	10.598	10.4109	11.0737	10.581	10.7784	10.3675
ENSMUSG00000105199	26.6394	-0.00294437	0.0621903	0.0397092	0.805561	Gm43581	predicted gene 43581	3	9.74413	9.74413	10.0048	9.85896	10.0428	9.97998	10.2082	10.2683	10.0437	10.1491	9.85896
ENSMUSG00000026866	321.202	0.0284303	0.0704047	0.0398123	0.806753	Kynu	kynureninase	2	10.8386	10.7397	10.607	10.6761	10.5861	10.6842	10.4132	10.4842	10.5291	10.688	10.5618
ENSMUSG00000035545	732.311	0.0274397	0.0698269	0.0398757	0.807139	Leng8	leukocyte receptor cluster (LRC) member 8	7	11.5415	11.2392	11.0786	11.2345	11.1414	10.9326	10.662	10.8574	11.1019	11.0215	11.0148
ENSMUSG00000038374	328.184	-0.0258044	0.0688381	0.0399221	0.807181	Rbm8a	RNA binding motif protein 8a	3	10.4993	10.4113	10.711	10.5928	10.6388	10.635	10.7253	11.0183	10.7475	10.7272	10.5924
ENSMUSG00000022639	118.872	-0.0108627	0.0632909	0.0400481	0.80739	Dubr	Dppa2 upstream binding RNA	16	10.099	10.095	10.3876	10.0434	10.3372	10.209	10.7347	10.23	10.2878	10.5548	10.208
ENSMUSG00000004328	23.9762	-0.00330214	0.0622167	0.0400512	0.80739	Hif3a	hypoxia inducible factor 3, alpha subunit	7	9.85209	9.85209	9.92454	9.92971	9.7932	10.0326	9.85209	10.2819	9.82645	9.98922	10.2211
ENSMUSG00000013701	291.247	0.0155542	0.0645603	0.0400656	0.80739	Timm23	translocase of inner mitochondrial membrane 23	14	11.1832	10.6467	10.6187	10.6882	10.6386	10.4936	10.3686	10.1661	10.5983	10.5041	10.5967
ENSMUSG00000106904	8.31741	0.00323428	0.0622311	0.0401198	0.807588	Gm43029	predicted gene 43029	6	9.96697	9.84971	9.94623	9.75337	10.0824	9.95783	9.84971	9.84971	9.75337	9.82527	9.83474
ENSMUSG00000024672	53.0873	0.00805495	0.0627897	0.040493	0.814012	Ms4a7	membrane-spanning 4-domains, subfamily A, member 7	19	10.4591	10.0243	10.2059	10.2014	10.2432	10.0922	9.78882	10.182	9.99898	10.0044	10.0489
ENSMUSG00000025899	340.954	-0.0207792	0.0664825	0.0405294	0.814012	Alkbh8	alkB homolog 8, tRNA methyltransferase	9	10.4934	10.3879	10.672	10.6655	10.6916	10.5528	10.7692	11.0403	10.9845	10.5779	10.5645
ENSMUSG00000047509	6.40563	-0.00146578	0.0621424	0.0405731	0.814012	Gm6776	predicted pseudogene 6776	19	9.78495	9.78495	9.81813	9.81813	9.81813	9.81813	10.0956	9.78495	9.81813	9.87684	10.0708
ENSMUSG00000062098	43.1446	-0.00235225	0.0621617	0.0406967	0.815592	Btbd3	BTB (POZ) domain containing 3	2	9.69281	9.69281	9.95239	9.91027	9.95249	9.95603	9.69281	10.7161	9.91027	9.98218	9.97671
ENSMUSG00000095199	37.2327	-0.0121989	0.0636471	0.040763	0.816021	Zfp967	zinc finger protein 967	2	10.0183	10.0313	10.1055	9.93586	10.113	9.97411	10.0559	10.253	10.135	10.2257	10.1384
ENSMUSG00000072582	87.5453	-0.0201339	0.0662424	0.0408432	0.816372	Ptrh2	peptidyl-tRNA hydrolase 2	11	10.2581	10.0248	10.1949	10.1497	10.2604	10.2297	10.3382	10.3644	10.3211	10.2723	10.2963
ENSMUSG00000038467	929.023	-0.0444178	0.0823597	0.0409439	0.816372	Chmp4b	charged multivesicular body protein 4B	2	11.2019	11.0866	11.2447	11.1063	11.2982	11.0453	11.1493	11.5456	11.3769	11.3038	11.3457
ENSMUSG00000042308	472.559	0.0281302	0.0702193	0.0409979	0.816372	Setd1a	SET domain containing 1A	7	10.952	11.1156	10.9747	10.9154	10.8315	10.748	10.7931	10.4539	10.757	10.7311	10.8428
ENSMUSG00000042719	487.29	0.0212762	0.0667627	0.0410127	0.816372	Naa25	N(alpha)-acetyltransferase 25, NatB auxiliary subunit	5	11.1623	10.8911	10.8363	11.3528	10.6829	10.8048	10.5951	10.7572	10.716	10.7793	10.7876
ENSMUSG00000052160	1343.14	-0.0335493	0.0734867	0.0410268	0.816372	Pld4	phospholipase D family, member 4	12	11.0985	11.2978	11.252	11.4712	11.4601	11.4271	11.9387	11.4481	11.4751	11.4634	11.5715
ENSMUSG00000031370	323.192	0.0184318	0.0655527	0.04112	0.816372	Zrsr2	zinc finger (CCCH type), RNA binding motif and serine/arginine rich 2	X	10.6789	10.7299	10.6355	10.7035	10.9292	10.8648	10.3538	10.8686	10.3887	10.6149	10.4681
ENSMUSG00000033964	248.556	0.0240944	0.0680663	0.0411483	0.816372	Zbtb41	zinc finger and BTB domain containing 41	1	10.5112	10.7397	10.7662	10.383	10.5716	10.6158	10.3651	10.4891	10.5021	10.3467	10.4985
ENSMUSG00000107121	8.62545	0.00123883	0.0621349	0.0412356	0.816372	1110006O24Rik	RIKEN cDNA 1110006O24 gene	5	9.77248	10.1697	9.8306	9.8306	9.87281	10.0767	9.77248	9.77248	9.8306	9.8306	9.8306
ENSMUSG00000026915	1025.26	-0.026453	0.0693176	0.0412459	0.816372	Strbp	spermatid perinuclear RNA binding protein	2	10.8483	11.3319	11.2398	10.8329	11.1943	11.2896	11.5884	11.2789	11.5766	11.5789	11.1211
ENSMUSG00000037070	811.362	-0.0428257	0.080554	0.0412826	0.816372	Rbmxl1	RNA binding motif protein, X-linked like-1	8	10.9018	11.0359	10.9047	11.0752	11.1462	11.2076	11.3039	11.2627	11.2488	11.1829	11.1173
ENSMUSG00000004896	110.462	0.00945894	0.0630381	0.0413284	0.816372	Rrnad1	ribosomal RNA adenine dimethylase domain containing 1	3	10.4522	10.2863	9.95482	10.134	10.7645	10.4828	10.1411	10.1747	10.1842	10.1302	10.1945
ENSMUSG00000096221	4.0625	-0.0020921	0.0621673	0.041372	0.816372	1500002C15Rik	RIKEN cDNA 1500002C15 gene	4	9.77266	9.77266	9.83042	9.83042	9.83042	9.83042	9.84928	10.0461	9.90588	9.83042	9.96326
ENSMUSG00000026127	446.311	-0.0223703	0.067229	0.0414061	0.816372	Imp4	IMP4, U3 small nucleolar ribonucleoprotein	1	10.5644	10.6252	10.4047	10.7141	10.7613	10.7288	10.8809	10.8475	11.0906	10.976	10.4312
ENSMUSG00000053898	149.887	-0.0228462	0.0673973	0.0414085	0.816372	Ech1	enoyl coenzyme A hydratase 1, peroxisomal	7	10.2428	10.2834	10.4423	10.1774	10.4196	10.3387	10.4788	10.5326	10.4705	10.3983	10.4441
ENSMUSG00000061455	230.144	0.005515	0.0624083	0.0415281	0.81684	Stx17	syntaxin 17	4	10.5693	10.518	10.3644	10.8933	10.4778	9.84144	10.1307	10.0541	10.7068	9.83909	10.1034
ENSMUSG00000037499	80.3742	-0.00860472	0.0628479	0.0415963	0.81684	Nenf	neuron derived neurotrophic factor	1	9.87218	10.1186	10.0618	10.2495	10.1431	10.0538	10.1921	10.5187	10.229	10.3649	10.1256
ENSMUSG00000048924	105.222	-0.012914	0.0637558	0.0416143	0.81684	Ccdc125	coiled-coil domain containing 125	13	10.0864	10.0663	10.2121	10.2708	10.2709	10.3202	10.4461	10.514	10.5035	10.1905	10.1794
ENSMUSG00000110393	26.6765	-0.00751559	0.0626765	0.0416723	0.81684	Gm36445	predicted gene, 36445	13	9.96216	9.84491	9.83112	10.0016	9.96482	10.0778	10.1782	10.0683	10.0499	10.0922	10.0762
ENSMUSG00000052214	256.608	-0.0125135	0.0637085	0.0416825	0.81684	Opa3	optic atrophy 3	7	10.564	9.91637	10.4208	10.3682	10.5099	10.508	10.3744	11.2154	10.718	10.3785	10.7194
ENSMUSG00000030509	236.176	-0.00551705	0.0623929	0.0417315	0.81684	Asb7	ankyrin repeat and SOCS box-containing 7	7	9.96156	10.1856	10.1409	9.88495	10.3895	10.7659	10.3585	11.0417	10.5661	10.2912	10.6692
ENSMUSG00000050213	254.553	0.0334437	0.0735014	0.0417515	0.81684	Snip1	Smad nuclear interacting protein 1	4	10.6014	10.5978	10.5115	10.6879	10.5373	10.759	10.4764	10.568	10.4381	10.5162	10.4764
ENSMUSG00000031333	724.308	0.00950459	0.0629942	0.0418541	0.81684	Abcb7	ATP-binding cassette, sub-family B (MDR/TAP), member 7	X	11.6631	11.1129	10.4537	11.7196	10.8621	10.8536	10.4187	10.4621	11.3018	10.3652	10.8433
ENSMUSG00000001034	125.205	0.0114557	0.0634367	0.0418754	0.81684	Mapk7	mitogen-activated protein kinase 7	11	10.5628	10.4188	10.4638	10.4148	10.3749	9.9969	10.0661	10.1248	10.2859	10.2407	10.2752
ENSMUSG00000078768	29.3502	-0.00420867	0.0622853	0.0418811	0.81684	Zfp566	zinc finger protein 566	7	9.89249	9.89249	10.0166	9.86903	9.89448	9.9995	9.89249	10.2292	9.81729	9.95939	10.2804
ENSMUSG00000042377	29.6477	-0.00877299	0.0628875	0.0419622	0.817543	Fam83g	family with sequence similarity 83, member G	11	9.91707	9.96012	9.96633	9.85171	10.166	9.92736	10.1401	10.1076	10.0639	10.1528	10.0904
ENSMUSG00000056666	19.986	0.00535054	0.0624132	0.042186	0.821026	Retsat	retinol saturase (all trans retinol 13,14 reductase)	6	9.89564	10.0737	10.0077	10.1809	9.9266	9.85208	9.89564	9.89564	9.93361	9.9064	9.77388
ENSMUSG00000027438	8.84199	0.00234967	0.0621786	0.0423176	0.822475	Napb	N-ethylmaleimide sensitive fusion protein attachment protein beta	2	9.83266	10.018	10.1437	9.77042	9.93384	9.8998	9.83266	9.83266	9.77042	9.77042	9.86437
ENSMUSG00000041238	211.745	0.0169182	0.065004	0.0423509	0.822475	Rbbp8	retinoblastoma binding protein 8, endonuclease	18	10.3374	10.6706	10.5994	10.5711	10.5767	10.6069	10.2467	10.6131	10.2694	10.4262	10.2189
ENSMUSG00000045098	825.329	-0.0289957	0.0706438	0.0427056	0.82554	Kmt5b	lysine methyltransferase 5B	19	10.8262	11.0447	10.9961	11.0223	10.9205	11.2926	11.1474	11.4854	10.9794	11.2864	11.384
ENSMUSG00000111451	7.80611	-0.00101982	0.0621254	0.0427323	0.82554	Gm47321	predicted gene, 47321	9	9.90048	9.84184	9.76124	9.76124	9.76124	9.80699	9.84184	9.84184	10.0952	10.0484	9.76124
ENSMUSG00000015522	597.308	0.031099	0.0719453	0.0428813	0.82554	Arnt	aryl hydrocarbon receptor nuclear translocator	3	11.2722	10.8458	10.966	11.1142	10.8015	11.0739	10.7713	10.8267	10.8613	10.7622	10.9239
ENSMUSG00000000149	177.094	-0.0215893	0.066871	0.0428861	0.82554	Gna12	guanine nucleotide binding protein, alpha 12	5	10.4382	10.3021	10.3891	10.1588	10.3124	10.3635	10.2987	10.5705	10.5089	10.628	10.4561
ENSMUSG00000040761	685.948	0.0264408	0.0692569	0.042961	0.82554	Spen	spen family transcription repressor	4	11.1556	11.1772	11.074	11.4929	10.779	11.1037	10.87	10.9163	10.9744	10.8079	10.9766
ENSMUSG00000027852	461.05	0.0135263	0.0639559	0.042976	0.82554	Nras	neuroblastoma ras oncogene	3	11.5905	10.5707	10.8474	10.8678	10.6766	10.779	10.5473	10.2962	10.7913	10.6483	10.6476
ENSMUSG00000110424	81.7925	-0.00305908	0.0621914	0.0430463	0.82554	1700012D14Rik	RIKEN cDNA 1700012D14 gene	7	9.8984	9.8984	10.2631	9.88967	9.898	10.1442	10.743	9.8984	10.3297	9.98885	10.2533
ENSMUSG00000117874	23.2163	0.000955144	0.062119	0.0430516	0.82554	Gm50318	predicted gene, 50318	18	9.69012	9.95705	10.1058	10.104	9.91297	10.0153	10.2598	10.0227	9.91297	9.91297	9.91297
ENSMUSG00000027737	7.84302	-0.00143078	0.0621411	0.0430811	0.82554	Slc7a11	solute carrier family 7 (cationic amino acid transporter, y+ system), member 11	3	9.76858	9.76858	9.83451	9.83451	9.83451	9.83451	10.1581	9.76858	9.83451	9.83451	10.0547
ENSMUSG00000048899	6.83179	-0.00143489	0.0621413	0.0431187	0.82554	Rimkla	ribosomal modification protein rimK-like family member A	4	9.77622	9.77622	9.82687	9.82687	9.82687	9.82687	9.77622	10.117	9.82687	10.0687	9.82687
ENSMUSG00000115219	40.5626	0.00526824	0.0624021	0.0431393	0.82554	Eef1akmt4	EEF1A lysine methyltransferase 4	16	10.3123	10.0984	10.1994	10.3674	9.92595	9.88829	9.81709	9.95648	9.82956	10.082	10.0298
ENSMUSG00000003166	499.806	-0.0194031	0.0657906	0.0431847	0.82554	Dgcr2	DiGeorge syndrome critical region gene 2	16	10.4811	10.5165	10.7328	10.89	10.776	10.9754	11.1896	11.2029	10.886	10.7726	10.8998
ENSMUSG00000028849	170.818	-0.0165969	0.064885	0.043246	0.82554	Map7d1	MAP7 domain containing 1	4	10.2577	10.2356	10.5605	10.3952	10.2136	10.3104	10.7797	10.3981	10.4316	10.4129	10.6002
ENSMUSG00000027035	60.9665	0.00369287	0.062251	0.043262	0.82554	Cers6	ceramide synthase 6	2	9.93793	10.3698	10.2624	9.87331	10.3255	10.1253	9.93793	9.93793	9.79581	9.73705	10.2019
ENSMUSG00000025732	5.04837	-0.00190002	0.0621574	0.0432863	0.82554	Mcrip2	MAPK regulated corepressor interacting protein 2	17	9.78809	9.78809	9.81499	9.81499	9.8572	9.81499	10.0794	9.78809	9.91239	9.81499	9.99684
ENSMUSG00000033721	208.804	0.0110541	0.0633258	0.043301	0.82554	Vav3	vav 3 oncogene	3	10.666	10.8603	10.7449	10.3642	10.3479	10.3943	10.2097	10.0519	10.5414	10.4439	10.2922
ENSMUSG00000060803	381.895	-0.0148243	0.0643398	0.04331	0.82554	Gstp1	glutathione S-transferase, pi 1	19	10.0337	10.7733	10.7332	10.4588	10.6578	10.5626	10.8012	11.1838	10.803	10.8924	10.7781
ENSMUSG00000031767	94.0837	0.00859539	0.062877	0.0433524	0.82554	Nudt7	nudix (nucleoside diphosphate linked moiety X)-type motif 7	8	10.412	10.2973	10.6231	10.1632	10.0141	10.2498	10.1851	9.88395	10.1553	10.0427	10.1138
ENSMUSG00000036181	6498.46	-0.0598849	0.096596	0.0433707	0.82554	H1f2	H1.2 linker histone, cluster member	13	12.4983	12.8756	12.5932	12.6849	12.8212	12.9457	13.0692	12.9531	13.0965	12.9174	12.8844
ENSMUSG00000029238	392.82	-0.0303644	0.0714567	0.0435036	0.827206	Clock	circadian locomotor output cycles kaput	5	10.7385	10.5143	10.7888	10.6391	10.675	10.6129	10.768	10.9292	10.6263	10.8631	10.9574
ENSMUSG00000035960	176.761	0.0128781	0.0637782	0.0436099	0.82836	Apex1	apurinic/apyrimidinic endonuclease 1	14	10.7284	10.6218	10.6089	10.4904	10.2286	10.3826	10.0392	10.2457	10.4382	10.3803	10.3324
ENSMUSG00000044600	156.317	-0.0119344	0.0635328	0.0437149	0.82884	Smim7	small integral membrane protein 7	8	10.0777	10.2857	10.0861	10.3678	10.2732	10.3768	10.2351	10.7508	10.3851	10.4348	10.4376
ENSMUSG00000044167	1407.96	0.05969	0.0971879	0.0437335	0.82884	Foxo1	forkhead box O1	3	11.4641	11.6053	11.4767	11.5159	11.4946	11.5019	11.4723	11.2005	11.2648	11.3769	11.4182
ENSMUSG00000027950	18.6607	-0.00244085	0.0621725	0.0437718	0.82884	Chrnb2	cholinergic receptor, nicotinic, beta polypeptide 2 (neuronal)	3	9.80063	9.80063	9.80245	9.80245	10.0091	9.88169	9.80063	10.3248	10.0942	9.88548	10.0463
ENSMUSG00000017754	63.9391	-0.0089391	0.0628846	0.0439102	0.830597	Pltp	phospholipid transfer protein	2	9.89265	10.0632	10.0077	10.0268	10.2463	10.1183	10.2932	10.2788	10.1816	10.1763	10.1665
ENSMUSG00000074361	6.82436	-0.00162517	0.0621477	0.0440146	0.831707	C5ar2	complement component 5a receptor 2	7	9.77185	9.77185	9.83124	9.83124	9.83124	9.83124	9.77185	10.1508	9.95443	9.83124	9.9555
ENSMUSG00000004677	556.719	-0.0375676	0.0763207	0.0441203	0.83259	Myo9b	myosin IXb	8	10.7621	10.8217	10.8019	10.7959	10.9457	10.9903	10.9038	11.2238	10.9324	11.0592	10.9696
ENSMUSG00000047804	497.69	0.00828233	0.0627923	0.044197	0.83259	Akap10	A kinase (PRKA) anchor protein 10	11	10.1705	12.0307	10.3183	10.9572	11.0286	10.6839	10.3219	10.2814	10.6277	10.6459	10.6465
ENSMUSG00000045467	7.4254	-0.00231829	0.0621738	0.0443029	0.83259	Ttll13	tubulin tyrosine ligase-like family, member 13	7	9.81459	9.88733	9.78849	9.78849	9.78849	9.8532	9.97705	9.81459	10.1362	9.78849	9.97034
ENSMUSG00000073427	63.0061	0.00761927	0.0627126	0.0443392	0.83259	Gm4924	predicted gene 4924	10	10.0504	10.3729	10.1475	10.4751	10.076	10.1771	9.85607	10.2087	9.94651	9.99581	10.0362
ENSMUSG00000022827	56.8941	-0.00511551	0.0623703	0.0443511	0.83259	Rabl3	RAB, member RAS oncogene family-like 3	16	9.91012	9.98287	10.0778	10.1027	9.90802	10.0436	10.5092	9.91012	10.1161	10.1149	10.1834
ENSMUSG00000039908	15.0164	0.00595197	0.062484	0.0443531	0.83259	Slc26a11	solute carrier family 26, member 11	11	9.88873	10.0147	9.94479	10.1214	9.92941	9.90288	9.88873	9.88873	9.80147	9.79737	9.94428
ENSMUSG00000031903	143.81	0.0125804	0.0637304	0.044421	0.83259	Pla2g15	phospholipase A2, group XV	8	10.2702	10.5747	10.345	10.7525	10.1016	10.3557	10.1077	10.311	10.1943	10.1326	10.3296
ENSMUSG00000028411	267.9	0.0123472	0.0636567	0.04443	0.83259	Aptx	aprataxin	4	10.8424	10.3894	10.5995	11.1402	10.4872	10.5375	10.5903	10.378	10.1307	10.5263	10.4288
ENSMUSG00000057948	488.271	0.0152532	0.0644823	0.0446543	0.834416	Unc13d	unc-13 homolog D	11	11.2719	10.8241	10.4964	11.3125	11.0627	10.8154	10.3498	10.8532	10.873	10.6037	10.6094
ENSMUSG00000079429	10.457	0.00315313	0.0622224	0.0446624	0.834416	Mroh2a	maestro heat-like repeat family member 2A	1	10.017	10.0761	9.87877	9.87877	10.0578	9.94347	9.72431	9.8637	9.87877	9.87877	9.92575
ENSMUSG00000047557	32.1701	-0.00276044	0.062178	0.0447099	0.834447	Lxn	latexin	3	9.70903	9.70903	9.89405	10.0205	10.0462	9.89405	10.4721	10.0694	10.0982	9.97708	9.99909
ENSMUSG00000024308	2605.62	0.0447058	0.0816414	0.0447583	0.834495	Tapbp	TAP binding protein	17	12.3314	11.8492	12.0703	12.104	11.8086	12.0764	11.7642	11.8179	11.926	11.7793	11.8202
ENSMUSG00000106547	6.82288	-0.00272546	0.0621912	0.0448794	0.835593	B230303O12Rik	RIKEN cDNA B230303O12 gene	5	9.78855	9.78855	9.87409	9.81454	9.9262	9.81454	10.0748	9.89393	9.81454	10.0528	9.90849
ENSMUSG00000036902	7.16337	-0.00192739	0.0621575	0.0449557	0.835593	Neto2	neuropilin (NRP) and tolloid (TLL)-like 2	8	9.792	9.792	9.88402	9.81108	9.81108	9.81108	10.1209	9.792	10.0243	9.81108	9.96683
ENSMUSG00000035711	618.603	-0.0565794	0.0928195	0.0449561	0.835593	Dok3	docking protein 3	13	10.8646	10.8632	10.9204	11.0051	10.8313	10.9043	10.9616	11.1193	11.0361	11.0129	10.9552
ENSMUSG00000020564	408.756	-0.0315137	0.0721672	0.0450009	0.835593	Atxn7l1	ataxin 7-like 1	12	10.4422	10.8677	10.6543	10.7722	10.753	10.6346	10.9081	10.8555	10.874	10.8517	10.8391
ENSMUSG00000015839	409.033	0.027507	0.0697708	0.0450869	0.836337	Nfe2l2	nuclear factor, erythroid derived 2, like 2	2	11.0474	10.8261	10.7247	10.7757	10.7234	10.834	10.6207	10.4691	10.8109	10.6603	10.6568
ENSMUSG00000045799	15.5367	-0.00520808	0.0623846	0.0451995	0.836636	Gm9800	predicted gene 9800	14	9.80995	9.86631	9.95492	9.89957	9.97838	9.89753	10.2792	9.84258	9.89534	10.0751	9.94573
ENSMUSG00000087129	5.78717	-0.00152286	0.0621443	0.0452202	0.836636	Gm16316	predicted gene 16316	2	9.76417	9.76417	9.83891	9.83891	9.83891	9.83891	9.91734	10.0376	9.83891	10.0623	9.83891
ENSMUSG00000107035	56.636	0.00824218	0.0628023	0.0453077	0.836636	Ybx1-ps2	Y box protein 1, pseudogene 2	6	10.0293	10.4621	9.94674	10.2198	10.0601	10.3589	9.94325	10.032	10.0993	10.067	10.0648
ENSMUSG00000022427	327.978	0.0187823	0.0656665	0.0453475	0.836636	Tomm22	translocase of outer mitochondrial membrane 22	15	11.0072	10.8114	10.666	10.8872	10.7084	10.5161	10.5458	10.2647	10.4758	10.7361	10.6112
ENSMUSG00000057738	1591.44	-0.0238394	0.0679429	0.0453858	0.836636	Sptan1	spectrin alpha, non-erythrocytic 1	2	11.3752	11.3665	11.4843	11.4779	11.4528	11.5411	11.1334	12.4827	11.4176	11.8559	11.8966
ENSMUSG00000033773	183.392	-0.0140352	0.064114	0.0455999	0.836636	Rpap2	RNA polymerase II associated protein 2	5	10.4521	10.3712	10.4075	10.2453	10.2462	10.3029	10.1192	10.7458	10.3689	10.8504	10.5332
ENSMUSG00000025326	1571.87	0.029298	0.0708229	0.0456076	0.836636	Ube3a	ubiquitin protein ligase E3A	7	11.9144	11.768	11.3425	11.7203	11.7991	11.7248	11.0747	11.5355	11.7136	11.3908	11.3208
ENSMUSG00000021958	83.3551	-0.0173376	0.0651668	0.0457542	0.836636	Pinx1	PIN2/TERF1 interacting, telomerase inhibitor 1	14	10.3483	10.0681	10.1992	10.1339	10.1435	10.2466	10.2678	10.2971	10.2711	10.4289	10.294
ENSMUSG00000000959	602.976	-0.0268889	0.0692496	0.0458153	0.836636	Oxa1l	oxidase assembly 1-like	14	10.7301	10.6729	10.8174	11.0185	10.9458	10.9504	11.1825	11.2153	11.135	10.8057	10.9787
ENSMUSG00000030166	120.781	0.0127811	0.0637515	0.0458243	0.836636	Rad52	RAD52 homolog, DNA repair protein	6	10.4701	10.4861	10.3502	10.438	10.322	10.2788	10.0547	10.1855	10.0391	10.2176	10.4479
ENSMUSG00000040822	130.009	-0.00736182	0.0626104	0.0458412	0.836636	1700123O20Rik	RIKEN cDNA 1700123O20 gene	14	9.97207	10.119	10.3313	10.1559	10.1307	10.4086	10.3585	10.6435	10.342	10.1013	10.443
ENSMUSG00000057706	5.12654	0.0027782	0.0622027	0.0458501	0.836636	Mex3b	mex3 RNA binding family member B	7	9.85677	9.85677	9.93917	9.89738	9.98485	9.8486	9.85677	9.85677	9.74631	9.78782	9.79329
ENSMUSG00000014243	27.4908	0.00636404	0.0625174	0.0458947	0.836636	Zswim7	zinc finger SWIM-type containing 7	11	10.1543	10.0019	9.96675	10.1892	9.99303	9.91852	9.89898	9.89898	9.99262	9.87008	9.98942
ENSMUSG00000056310	404.975	0.0172334	0.065084	0.0459381	0.836636	Tyw1	tRNA-yW synthesizing protein 1 homolog (S. cerevisiae)	5	11.1946	10.8347	10.5525	10.9785	10.7564	10.6423	10.3845	10.4597	10.6317	10.7257	10.7414
ENSMUSG00000075029	13.3871	-0.00184639	0.0621544	0.0459576	0.836636	4930558J22Rik	RIKEN cDNA 4930558J22 gene	13	9.73875	9.73875	9.86433	9.86433	9.86433	9.86433	10.3134	9.73875	9.9079	9.94736	9.86433
ENSMUSG00000105893	13.5976	-0.00548598	0.0624204	0.0459758	0.836636	Wdr46-ps	Wdr46 retrotransposed pseudogene	5	9.77319	9.89917	9.97572	9.82989	9.903	9.95091	9.94443	10.1767	9.90534	10.0954	9.9784
ENSMUSG00000031953	47.5978	0.00533874	0.0623819	0.0460131	0.836636	Tmem170	transmembrane protein 170	8	10.3712	10.1363	10.1026	10.1673	10.0705	10.0361	9.88984	9.88984	10.061	10.0904	9.97448
ENSMUSG00000042644	2161.32	0.0473058	0.084411	0.0460378	0.836636	Itpr3	inositol 1,4,5-triphosphate receptor 3	17	11.8303	12.225	11.8237	11.903	11.9505	11.9471	11.5969	11.7378	11.6118	11.7698	11.9265
ENSMUSG00000081603	8.63526	0.00832542	0.0628245	0.0461428	0.836636	Gm14681	predicted gene 14681	X	9.90307	10.0125	9.87709	9.93401	9.99383	10.0204	9.89676	9.89467	9.87006	9.88461	9.9072
ENSMUSG00000000827	196.903	-0.011926	0.0635021	0.0462062	0.836636	Tpd52l2	tumor protein D52-like 2	2	10.0166	10.3371	10.3766	10.514	10.4227	10.2631	10.8223	10.5448	10.6251	10.3989	10.4112
ENSMUSG00000028106	1132.6	-0.0324802	0.0727499	0.0462165	0.836636	Rprd2	regulation of nuclear pre-mRNA domain containing 2	3	11.3696	11.0205	11.1258	11.2829	11.2479	11.2778	11.649	11.2691	11.67	11.5228	11.1622
ENSMUSG00000032218	24.2221	-0.00549611	0.0624082	0.0462589	0.836636	Ccnb2	cyclin B2	9	9.90908	9.90908	9.81309	9.85244	10.0176	9.96431	10.1323	9.90908	9.99842	10.0574	10.0509
ENSMUSG00000082420	5.83537	-0.00275964	0.0622	0.0463309	0.836636	Gm6517	predicted gene 6517	5	9.80189	9.85333	9.80119	9.86878	9.80119	9.84695	10.0184	9.80189	9.8628	10.1	9.80119
ENSMUSG00000029001	14.5004	-0.00282457	0.06219	0.0463694	0.836636	Fbxo44	F-box protein 44	4	9.79431	9.79431	9.80877	9.85656	10.0021	9.93815	10.1875	9.94331	9.93943	10.1553	9.80877
ENSMUSG00000007659	30.8711	0.0050365	0.0623726	0.046386	0.836636	Bcl2l1	BCL2-like 1	2	9.87207	10.1671	10.1358	10.2686	9.93331	10.0571	9.87207	10.076	9.86874	9.91656	9.79745
ENSMUSG00000083287	19.0827	0.00164952	0.0621447	0.0464211	0.836636	Idi1-ps1	isopentenyl-diphosphate delta isomerase, pseudogene 1	2	10.2984	9.73053	10.1483	9.87255	10.0304	9.87255	9.97851	9.73053	9.87255	9.87255	9.87255
ENSMUSG00000079480	94.8382	-0.00801751	0.0627232	0.046431	0.836636	Pin4	protein (peptidyl-prolyl cis/trans isomerase) NIMA-interacting, 4 (parvulin)	X	9.80814	10.1204	10.2619	10.1702	10.1185	10.2392	10.4573	10.5364	10.2417	10.2734	10.309
ENSMUSG00000037257	399.992	-0.0213701	0.066732	0.0465179	0.836636	Aagab	alpha- and gamma-adaptin binding protein	9	10.6115	10.6408	10.7793	10.5553	10.6486	10.4913	10.5318	11.0797	10.8747	10.5961	11.0662
ENSMUSG00000017176	137.689	-0.0184522	0.0654976	0.046667	0.836636	Nt5c3b	5'-nucleotidase, cytosolic IIIB	11	10.1292	10.3221	10.2022	10.208	10.3855	10.436	10.4896	10.4767	10.4144	10.4972	10.3375
ENSMUSG00000047554	154.456	-0.0117234	0.0634511	0.0467057	0.836636	Tmem41b	transmembrane protein 41B	7	10.0718	10.2141	10.4455	10.3349	10.2583	10.2429	10.4089	10.6541	10.5452	10.2096	10.3242
ENSMUSG00000021036	805.472	0.0212366	0.0666712	0.0467088	0.836636	Sptlc2	serine palmitoyltransferase, long chain base subunit 2	12	11.3498	11.4409	11.286	11.0038	11.3367	10.9692	10.7863	10.7862	11.3286	10.6842	11.0272
ENSMUSG00000024777	42.9926	-0.00427928	0.0622926	0.0467326	0.836636	Ppp2r5b	protein phosphatase 2, regulatory subunit B', beta	19	9.90726	9.93771	10.0171	9.75446	10.1191	9.96396	9.84862	10.4407	10.3367	9.98906	10.0548
ENSMUSG00000083104	13.9038	-0.00043978	0.0621186	0.0467426	0.836636	Gm12917	predicted gene 12917	4	9.75609	10.3021	9.84699	9.84699	9.84699	9.84699	9.75609	9.75609	10.0512	9.84699	9.96204
ENSMUSG00000027378	5.50939	-0.00122774	0.0621344	0.0467749	0.836636	Nphp1	nephronophthisis 1 (juvenile) homolog (human)	2	9.8439	9.8439	9.75918	9.75918	9.75918	9.75918	9.8439	9.8439	9.9162	10.0801	9.87424
ENSMUSG00000073755	83.4164	-0.00753976	0.0626632	0.0467808	0.836636	5730409E04Rik	RIKEN cDNA 5730409E04Rik gene	4	10.0465	9.74935	10.0783	10.2987	10.1898	10.115	10.6052	10.3919	10.3605	10.1297	10.2156
ENSMUSG00000028483	193.67	0.0184699	0.0655624	0.046821	0.836636	Snapc3	small nuclear RNA activating complex, polypeptide 3	4	10.6373	10.5613	10.4966	10.3909	10.6445	10.3957	10.1424	10.4195	10.447	10.4076	10.2985
ENSMUSG00000000934	112.196	-0.00887203	0.0629051	0.046843	0.836636	Top1mt	DNA topoisomerase 1, mitochondrial	15	10.1767	9.93779	10.1143	10.1023	10.186	10.3302	10.959	9.87521	10.2618	10.3396	10.3261
ENSMUSG00000024212	249.466	-0.0125585	0.0636602	0.0468502	0.836636	Mllt1	myeloid/lymphoid or mixed-lineage leukemia; translocated to, 1	17	10.1641	10.3279	10.5141	10.1585	10.691	10.534	11.039	10.5783	10.5732	10.5514	10.6691
ENSMUSG00000097885	23.2386	-0.0043558	0.0622929	0.0469105	0.836892	5031434O11Rik	RIKEN cDNA 5031434O11 gene	3	9.89089	9.89089	9.81533	10.046	9.84564	9.94968	9.89089	10.1791	10.0834	10.0732	9.9273
ENSMUSG00000055371	148.8	-0.00947847	0.0630399	0.0470272	0.838153	Stam2	signal transducing adaptor molecule (SH3 domain and ITAM motif) 2	2	9.88288	10.3605	10.2677	10.1408	10.2084	10.1667	10.6939	10.2795	10.7924	10.2768	10.2766
ENSMUSG00000020231	36.2443	-0.00433814	0.0622762	0.047192	0.839017	Dip2a	disco interacting protein 2 homolog A	10	9.88435	9.88435	10.2129	9.99699	9.8875	9.83078	10.0639	10.2485	10.0006	10.0176	10.1957
ENSMUSG00000076435	1493.5	-0.0415818	0.0793786	0.0472382	0.839017	Acsf2	acyl-CoA synthetase family member 2	11	11.6468	11.3457	11.3738	11.5626	11.3046	11.2329	11.6159	11.4512	11.6508	11.7843	11.6954
ENSMUSG00000041977	246.281	-0.0160901	0.0646457	0.0472625	0.839017	Arhgef11	Rho guanine nucleotide exchange factor (GEF) 11	3	10.2765	10.3205	10.5613	10.2493	10.345	10.631	10.6105	10.684	10.622	10.5279	10.3738
ENSMUSG00000040746	596.32	0.0303327	0.071393	0.0473517	0.839017	Rnf167	ring finger protein 167	11	11.1761	10.8349	10.9695	10.9144	10.8601	11.1803	10.757	10.8529	10.9659	10.7754	10.671
ENSMUSG00000072789	19.3303	0.0082158	0.0627878	0.047373	0.839017	Gm10420	predicted gene 10420	6	10.0177	10.1447	10.0881	9.98955	10.0272	9.92242	9.90896	9.88505	9.92159	9.99409	9.98067
ENSMUSG00000090544	34.5047	0.00367045	0.0622495	0.0474887	0.839017	Gm6576	predicted gene 6576	15	10.5953	9.74004	9.99618	9.95862	10.0822	10.0003	9.84838	9.74004	9.90661	10.0127	9.91002
ENSMUSG00000005506	1317.31	0.0111523	0.0633413	0.0474897	0.839017	Celf1	CUGBP, Elav-like family member 1	2	12.694	11.2064	11.7578	11.0326	11.102	11.543	10.4597	10.9153	11.5556	11.1379	11.1032
ENSMUSG00000082585	383.004	0.00537254	0.0623716	0.0475045	0.839017	Gm15387	predicted gene 15387	15	10.8325	11.2023	10.8284	10.5651	10.7019	10.289	10.0468	10.1862	10.7631	10.3776	10.4435
ENSMUSG00000010358	227.78	-0.0194052	0.0658386	0.0475304	0.839017	Ifi35	interferon-induced protein 35	11	10.3064	10.3492	10.47	10.3342	10.3643	10.663	10.5356	10.7785	10.6145	10.5063	10.4948
ENSMUSG00000061039	5.29714	-0.00141517	0.0621406	0.0475367	0.839017	Olfr920	olfactory receptor 920	9	9.79125	9.79125	9.81183	9.81183	9.81183	9.81183	9.79125	10.0325	9.81183	10.0899	9.81183
ENSMUSG00000039795	101.524	0.0144662	0.0642329	0.0478239	0.842823	Zfand1	zinc finger, AN1-type domain 1	3	10.5075	10.2287	10.1246	10.4262	10.248	10.4262	10.0546	10.2484	10.2164	10.1575	10.2196
ENSMUSG00000025059	93.5294	0.00711298	0.0626068	0.047845	0.842823	Gk	glycerol kinase	X	9.82266	10.5258	10.5244	10.2364	10.2351	10.3412	10.3685	10.2281	10.1638	10.1015	10.0512
ENSMUSG00000073639	324.968	-0.0196056	0.0659352	0.0479219	0.843361	Rab18	RAB18, member RAS oncogene family	18	10.4319	10.4521	10.8706	10.4637	10.5785	10.513	10.72	11.0078	10.5646	10.7859	10.7944
ENSMUSG00000029869	21.0809	-0.00218687	0.0621666	0.04806	0.844973	Ephb6	Eph receptor B6	6	9.71696	9.71696	9.88612	9.88612	9.88612	9.88612	10.4422	9.71696	9.92969	9.92764	9.88612
ENSMUSG00000024238	594.481	0.0361092	0.0751733	0.0481589	0.845307	Zeb1	zinc finger E-box binding homeobox 1	18	11.131	11.1067	10.9699	10.91	10.8848	11.1456	10.7424	10.8143	10.9351	10.806	10.9888
ENSMUSG00000047749	7.23836	0.00178415	0.062153	0.0481804	0.845307	Zc3hav1l	zinc finger CCCH-type, antiviral 1-like	6	9.85631	9.85631	10.1008	9.94938	9.78898	9.86779	9.85631	9.85631	9.74677	9.74677	9.79375
ENSMUSG00000005779	532.344	0.0219288	0.0669451	0.0482422	0.845307	Psmb4	proteasome (prosome, macropain) subunit, beta type 4	3	11.412	10.9349	11.1233	10.8794	10.9028	10.7324	10.5395	10.6596	10.8267	10.8428	10.8981
ENSMUSG00000038534	194.224	0.0111091	0.0633166	0.0483099	0.845307	Osbpl7	oxysterol binding protein-like 7	11	10.6725	10.6559	10.3173	10.4266	10.395	10.556	10.1928	10.1054	10.5686	10.391	10.192
ENSMUSG00000022972	138.747	-0.0128921	0.0637988	0.0484116	0.845307	Cfap298	cilia and flagella associate protien 298	16	9.97331	10.4555	10.1853	10.2512	10.4226	10.174	10.6699	10.2892	10.6228	10.4248	10.3482
ENSMUSG00000032470	7.86785	-0.00142442	0.0621407	0.0486106	0.845307	Mras	muscle and microspikes RAS	9	9.76501	9.76501	9.83807	9.83807	9.83807	9.83807	9.76501	10.1685	10.0328	9.83807	9.83807
ENSMUSG00000107383	91.4996	0.0181919	0.065443	0.0486187	0.845307	Gm4366	predicted gene 4366	7	10.1851	10.3274	10.2245	10.4535	10.1244	10.3054	10.2199	10.1445	10.1329	10.1261	10.1677
ENSMUSG00000070369	12.8783	0.00309981	0.0622136	0.0486717	0.845307	Itgad	integrin, alpha D	7	9.83349	10.1701	9.9271	9.83718	10.0006	10.0793	9.83349	9.83349	9.88483	9.92486	9.76959
ENSMUSG00000024949	1997.64	-0.0413937	0.0789511	0.048711	0.845307	Sf1	splicing factor 1	19	11.5784	11.5586	11.7164	12.0158	11.6988	11.5713	12.0924	11.9621	11.738	11.9168	11.928
ENSMUSG00000037270	1476.6	0.0219249	0.0669344	0.048791	0.845307	4932438A13Rik	RIKEN cDNA 4932438A13 gene	3	12.2913	11.4709	11.5032	11.9584	11.3642	11.436	11.0495	11.2624	11.4703	11.344	11.5535
ENSMUSG00000010025	300.117	-0.0285172	0.0702246	0.0487944	0.845307	Aldh3a2	aldehyde dehydrogenase family 3, subfamily A2	11	10.575	10.4305	10.6952	10.5368	10.3779	10.5921	10.772	10.639	10.7183	10.6909	10.6175
ENSMUSG00000075040	54.8199	0.00641338	0.0625376	0.0488173	0.845307	Zfp408	zinc finger protein 408	2	10.3453	10.2209	10.124	9.85023	10.2636	10.3664	9.82044	10.0311	10.108	9.93227	10.0866
ENSMUSG00000062352	205.474	0.00846631	0.0628217	0.0488239	0.845307	Itgb1bp1	integrin beta 1 binding protein 1	12	11.2886	10.1473	10.3774	10.3802	10.5328	10.5172	10.043	10.144	10.1121	10.4826	10.4377
ENSMUSG00000035062	81.1939	0.0103266	0.0631932	0.0488427	0.845307	Zc4h2	zinc finger, C4H2 domain containing	X	10.6248	10.1661	10.3372	10.2708	10.2376	10.1631	10.1735	9.87426	10.1201	10.2617	10.077
ENSMUSG00000090215	7.98167	0.0012101	0.062134	0.0488477	0.845307	Trim34b	tripartite motif-containing 34B	7	10.1601	9.77229	9.8729	9.83079	10.0579	9.83079	9.77229	9.77229	9.83079	9.83079	9.83079
ENSMUSG00000102204	19.7843	0.000242286	0.062117	0.0489323	0.845307	Gm36958	predicted gene, 36958	9	9.76003	9.76003	9.84305	10.1448	10.0317	9.84305	9.76003	10.3723	9.84305	9.84305	9.84305
ENSMUSG00000026755	845.993	-0.0291996	0.0706643	0.0489449	0.845307	Arpc5l	actin related protein 2/3 complex, subunit 5-like	2	11.0073	11.3445	11.0786	10.8416	11.0372	11.1031	11.3517	10.9688	11.4043	11.3212	11.3906
ENSMUSG00000103569	26.3548	-0.00424152	0.0622766	0.0489554	0.845307	Gm38067	predicted gene, 38067	1	9.86981	9.86981	10.0026	9.73328	9.98625	10.0529	10.0994	10.1167	10.1313	9.93223	10.084
ENSMUSG00000029034	198.088	0.0166605	0.0649391	0.0489866	0.845307	Ints11	integrator complex subunit 11	4	10.616	10.5463	10.5832	10.4485	10.7171	10.4205	10.3856	10.2902	10.1031	10.4087	10.5357
ENSMUSG00000048440	14.1007	0.0032298	0.0622214	0.0490113	0.845307	Cyp4f16	cytochrome P450, family 4, subfamily f, polypeptide 16	17	9.84566	10.1621	9.98399	10.0702	9.88403	9.97665	9.84566	9.84566	9.84455	9.75742	9.9566
ENSMUSG00000047832	211.476	-0.0188664	0.0656774	0.0490545	0.845307	Cdca4	cell division cycle associated 4	12	10.2014	10.479	10.5603	10.1865	10.4402	10.4409	10.6691	10.5517	10.5897	10.6143	10.4951
ENSMUSG00000063445	74.3217	0.006958	0.0625965	0.0491774	0.846623	Nmral1	NmrA-like family domain containing 1	16	10.0757	10.4547	10.0314	10.4457	10.1985	10.0053	9.92063	10.0696	10.0164	10.1537	10.0602
ENSMUSG00000092591	39.553	0.00397253	0.06227	0.0492341	0.846799	Gm20429	predicted gene 20429	17	9.91266	10.2931	9.88328	10.2661	10.0402	10.0828	9.91266	9.91266	10.0932	9.78324	9.90553
ENSMUSG00000021978	758.457	-0.0212981	0.0665476	0.049317	0.84709	Extl3	exostosin-like glycosyltransferase 3	14	10.7707	10.8205	10.9362	10.9727	11.0539	11.1442	10.9324	11.7358	11.067	11.1908	11.0891
ENSMUSG00000041408	1494.8	-0.0295789	0.0706428	0.0493442	0.84709	Wapl	WAPL cohesin release factor	14	11.151	11.2725	11.6789	11.3877	11.6108	11.5506	11.8756	11.9863	11.5527	11.7221	11.4967
ENSMUSG00000028992	49.301	0.00819445	0.062762	0.0494972	0.847197	Nmnat1	nicotinamide nucleotide adenylyltransferase 1	4	10.1621	10.3787	10.0881	10.2898	10.083	10.0406	9.89761	9.99569	10.0244	10.1237	10.1103
ENSMUSG00000028822	500.06	0.0310983	0.0717928	0.0496157	0.847197	Tmem50a	transmembrane protein 50A	4	11.0758	10.8202	11.0683	10.78	11.0615	10.8427	10.7521	10.8212	10.8533	10.6519	10.8135
ENSMUSG00000103439	7.06356	0.00232668	0.0621721	0.0496604	0.847197	Gm7019	predicted pseudogene 7019	12	9.84032	10.1298	9.8214	9.86919	9.95485	9.99251	9.78168	9.78168	9.8214	9.8214	9.90277
ENSMUSG00000095889	10.2744	0.00384717	0.0622731	0.0497071	0.847197	Ighv1-58	immunoglobulin heavy variable 1-58	12	9.85864	10.0041	9.93266	9.74444	9.99389	10.083	9.85864	9.85864	9.78801	9.85426	9.86871
ENSMUSG00000034990	6.91459	0.00228146	0.0621745	0.049719	0.847197	Otoa	otoancorin	7	9.8328	9.98706	9.77028	10.0794	9.91024	9.94739	9.8328	9.8328	9.77028	9.77028	9.85165
ENSMUSG00000045362	53.4833	0.00628049	0.0625143	0.0498855	0.847197	Tnfrsf26	tumor necrosis factor receptor superfamily, member 26	7	9.93064	10.3625	10.1595	10.129	10.1461	10.1097	10.0518	9.93064	9.96422	9.8958	10.078
ENSMUSG00000070923	288.082	-0.0315146	0.0719587	0.0499093	0.847197	Klhl9	kelch-like 9	4	10.5245	10.4526	10.5661	10.5845	10.5711	10.5127	10.8386	10.5517	10.5702	10.682	10.6565
ENSMUSG00000024805	171.483	0.0176654	0.0652544	0.0499539	0.847197	Pcgf5	polycomb group ring finger 5	19	10.5072	10.5488	10.3566	10.6343	10.4292	10.4117	10.1501	10.3987	10.1998	10.2971	10.4796
ENSMUSG00000095123	70.8914	-0.00821688	0.0627943	0.0499539	0.847197	Gm21781	predicted gene, 21781	10	9.76908	10.1793	10.0358	10.0774	10.1167	10.1934	10.4334	10.2906	10.0382	10.452	10.263
ENSMUSG00000024335	1642.84	-0.0324148	0.0724465	0.0500357	0.847197	Brd2	bromodomain containing 2	17	11.4292	11.2501	11.3358	11.7107	11.5314	11.8161	11.9173	11.9531	11.6686	11.7283	11.6711
ENSMUSG00000003527	192.132	0.0261511	0.0689564	0.0500523	0.847197	Ess2	ess-2 splicing factor	16	10.5699	10.5047	10.6325	10.5211	10.5172	10.4291	10.5011	10.3077	10.3723	10.3271	10.4968
ENSMUSG00000018574	266.836	-0.0132016	0.063849	0.0501027	0.847197	Acadvl	acyl-Coenzyme A dehydrogenase, very long chain	11	10.2095	10.493	10.4278	10.679	10.4293	10.2742	11.0893	10.3345	10.8192	10.6934	10.3982
ENSMUSG00000066068	36.8927	-0.00925717	0.0629671	0.0501254	0.847197	Gm13611	predicted gene 13611	2	9.80148	10.0392	9.97869	10.0109	10.0824	10.1085	10.1155	10.3461	10.1065	10.0878	10.154
ENSMUSG00000040842	1118.41	0.0170189	0.0649994	0.0501256	0.847197	Szrd1	SUZ RNA binding domain containing 1	4	12.0757	11.0559	11.4109	11.2843	11.251	11.2234	11.0834	10.7195	11.1943	11.0399	11.2317
ENSMUSG00000002205	253.582	0.0131482	0.0638496	0.0501375	0.847197	Vrk3	vaccinia related kinase 3	7	11.0387	10.5249	10.408	10.9351	10.471	10.4863	10.4449	10.1147	10.3505	10.5323	10.5321
ENSMUSG00000107881	29.9757	-0.00646598	0.0625457	0.0501736	0.847197	Gm44250	predicted gene, 44250	6	9.91787	10.0062	9.80246	9.94579	9.98146	10.0443	10.312	9.85332	10.0286	10.2037	10.1501
ENSMUSG00000078881	10.228	0.000314159	0.0621172	0.0501774	0.847197	Gm14434	predicted gene 14434	2	9.83143	9.83143	9.77165	9.94388	10.0784	10.078	10.0411	9.83143	9.77165	9.77165	9.77165
ENSMUSG00000028078	131.181	-0.00892596	0.0628848	0.0502427	0.847197	Dclk2	doublecortin-like kinase 2	3	10.0809	10.1069	9.98365	10.2414	10.5823	10.0971	10.2574	10.7368	10.3253	10.3664	10.4724
ENSMUSG00000089281	181.762	0.0216526	0.066784	0.0503126	0.847197	Scarna6	small Cajal body-specific RNA 6	1	10.3668	10.5924	10.4733	10.7041	10.4894	10.448	10.3835	10.4824	10.3039	10.4156	10.3597
ENSMUSG00000053907	880.385	-0.0232927	0.0674308	0.0503241	0.847197	Mat2a	methionine adenosyltransferase II, alpha	6	11.0386	10.84	10.8817	11.0501	11.3106	11.1512	11.0368	11.748	11.3636	11.231	11.1728
ENSMUSG00000048349	8.3283	-0.00142032	0.0621405	0.0503461	0.847197	Pou4f1	POU domain, class 4, transcription factor 1	14	9.7616	9.7616	9.84148	9.84148	9.84148	9.84148	9.7616	10.185	9.84148	9.84148	10.0233
ENSMUSG00000028013	152.4	-0.015488	0.0644854	0.0504374	0.847197	Ppa2	pyrophosphatase (inorganic) 2	3	10.3104	10.1335	10.2976	10.4526	10.2863	10.3369	10.2888	10.7923	10.5102	10.4923	10.2926
ENSMUSG00000030214	698.757	0.0236363	0.0677422	0.050463	0.847197	Plbd1	phospholipase B domain containing 1	6	11.4376	11.1762	10.9975	11.1328	10.9852	11.1177	10.7555	10.7161	10.7121	11.1982	11.006
ENSMUSG00000081434	24.7457	-0.00695997	0.0625969	0.0504677	0.847197	Gm14165	predicted gene 14165	2	9.87562	9.95943	10.0125	9.98009	9.9324	9.97365	9.82825	10.3593	10.0864	10.0846	9.96991
ENSMUSG00000052698	20.9959	-0.00200156	0.0621594	0.0506038	0.848698	Tln2	talin 2	9	9.7098	9.7098	9.89329	9.89329	9.89329	9.89329	9.76397	10.4307	9.89329	9.96519	9.89329
ENSMUSG00000024259	311.307	0.0257755	0.0687428	0.0506971	0.849481	Slc25a46	solute carrier family 25, member 46	18	10.8044	10.7958	10.768	10.5931	10.5686	10.6248	10.3668	10.519	10.6329	10.6059	10.5571
ENSMUSG00000020340	3092.74	-0.0640719	0.0974553	0.0508673	0.851548	Cyfip2	cytoplasmic FMR1 interacting protein 2	11	12.0264	12.1074	12.1965	11.9973	12.0936	12.3079	12.2562	12.4288	12.2388	12.3736	12.2253
ENSMUSG00000020740	436.104	0.0131906	0.0638347	0.0509954	0.851639	Gga3	golgi associated, gamma adaptin ear containing, ARF binding protein 3	11	11.3076	10.9661	10.5652	10.6555	11.0369	10.9094	10.2799	10.456	10.4645	10.6255	11.0097
ENSMUSG00000103200	5.20902	-0.00122606	0.0621344	0.0510217	0.851639	Gm37328	predicted gene, 37328	1	9.84381	9.84381	9.75928	9.75928	9.75928	9.75928	9.84381	9.84381	9.95878	10.0464	9.86431
ENSMUSG00000015488	212.512	-0.0100136	0.0630668	0.0510311	0.851639	Cacfd1	calcium channel flower domain containing 1	2	10.0393	10.1083	10.3134	10.4849	10.4564	10.5169	10.417	11.2233	10.4104	10.4413	10.5056
ENSMUSG00000020721	865.55	-0.0165722	0.0647697	0.05106	0.851639	Helz	helicase with zinc finger domain	11	10.6395	10.8088	11.332	10.8285	11.2363	11.071	11.6304	11.4861	11.4331	11.2911	10.7962
ENSMUSG00000034377	782.05	0.0256261	0.068697	0.0511536	0.852077	Tulp4	tubby like protein 4	17	11.5532	11.1368	11.1243	11.1765	11.2296	11.1889	10.8839	10.8877	10.7305	11.2312	11.127
ENSMUSG00000014361	11.7507	0.00233365	0.0621725	0.0512566	0.852077	Mertk	MER proto-oncogene tyrosine kinase	2	9.82069	10.1454	10.1314	9.78239	10.0056	9.78239	9.82069	9.82069	9.86952	9.86542	9.87634
ENSMUSG00000071252	60.0306	0.00574011	0.0624567	0.0512906	0.852077	2210408I21Rik	RIKEN cDNA 2210408I21 gene	13	10.5053	9.89255	10.4683	10.3633	9.89781	9.90489	9.92236	10.0826	10.1084	10.008	9.95429
ENSMUSG00000011958	557.76	-0.0154971	0.0644532	0.0513439	0.852077	Bnip2	BCL2/adenovirus E1B interacting protein 2	9	10.6729	10.443	10.642	11.1529	10.6357	10.865	11.4706	10.907	11.0248	11.105	10.6883
ENSMUSG00000068969	4.8414	-0.00506296	0.0623765	0.0513637	0.852077	Rpl32-ps	ribosomal protein L32, pseudogene	3	9.82807	9.82807	9.77501	9.85779	9.84813	9.89604	9.93641	9.91934	9.89026	10.0096	9.86896
ENSMUSG00000004633	39.476	-0.00866505	0.0628748	0.0514785	0.852077	Chn2	chimerin 2	6	9.84762	10.1336	9.98203	9.9139	9.91334	10.0618	10.0641	10.1843	10.1742	10.3121	10.0446
ENSMUSG00000030095	320.004	0.0149069	0.0643465	0.051503	0.852077	Tmem43	transmembrane protein 43	6	10.5246	10.9494	10.4777	11.1285	10.4223	10.5391	10.5222	10.3149	10.3674	10.5248	10.5847
ENSMUSG00000012296	137.554	-0.0182354	0.0654123	0.0515332	0.852077	Tjap1	tight junction associated protein 1	17	10.2566	10.3079	10.3279	10.2779	10.2207	10.3045	10.606	10.2056	10.5238	10.4838	10.2696
ENSMUSG00000000365	30.4798	0.00417873	0.062294	0.0515645	0.852077	Rnf17	ring finger protein 17	14	9.90116	10.1131	9.85943	9.88691	9.80531	10.418	9.90116	9.90116	9.85278	9.83317	10.0234
ENSMUSG00000033991	286.357	-0.0142561	0.0640457	0.0516058	0.852077	Ttc37	tetratricopeptide repeat domain 37	13	10.2671	10.3384	10.5048	10.5758	10.657	10.4717	10.6529	10.952	10.6144	10.4822	10.5625
ENSMUSG00000111259	6.0373	0.00120839	0.062134	0.0516489	0.852077	Olfr1328	olfactory receptor 1328	4	9.79506	10.0717	9.80802	9.80802	9.98701	10.0224	9.79506	9.79506	9.80802	9.80802	9.80802
ENSMUSG00000049734	83.7817	0.00675172	0.0625653	0.0517205	0.852077	Trex1	three prime repair exonuclease 1	9	10.5998	10.1058	9.98052	10.3027	10.1583	10.3893	9.88183	10.0858	10.168	10.0775	10.1018
ENSMUSG00000038722	264.913	-0.0241502	0.0678255	0.0518311	0.852077	Bud31	BUD31 homolog	5	10.3796	10.4127	10.6382	10.4669	10.509	10.6373	10.6587	10.8727	10.5976	10.5734	10.6439
ENSMUSG00000059565	9.28337	-0.00249361	0.0621846	0.0519406	0.852077	Gm5292	predicted gene 5292	5	9.82886	9.79738	9.85714	9.85714	9.89936	9.85714	10.1844	9.74594	9.85714	9.85714	10.039
ENSMUSG00000086513	16.4279	0.0028752	0.0622033	0.0519498	0.852077	Gvin-ps1	GTPase, very large interferon inducible, pseudogene 1	7	10.2683	9.78206	10.0568	9.89377	9.95346	9.93952	9.96881	9.70931	9.89377	9.89377	9.89377
ENSMUSG00000085786	81.1837	-0.00873518	0.0628415	0.0519842	0.852077	Gm15987	predicted gene 15987	6	9.97366	10.0326	10.2822	10.1452	10.2182	10.1213	10.2379	10.5767	9.98326	10.3547	10.3316
ENSMUSG00000020818	43.0334	0.00543551	0.0624068	0.0520089	0.852077	Mfsd11	major facilitator superfamily domain containing 11	11	9.95055	10.2125	10.0258	9.90958	10.2753	10.0288	9.95055	9.95055	10.0109	9.86807	9.99379
ENSMUSG00000107499	43.5671	-0.0026691	0.0621736	0.0520522	0.852077	Ccdc142	coiled-coil domain containing 142	6	9.80941	9.80941	9.83578	10.0991	10.1384	9.87291	10.523	9.9488	9.79367	10.2774	10.1413
ENSMUSG00000028398	337.808	0.0321361	0.0723522	0.0522033	0.852077	Dmac1	distal membrane arm assembly complex 1	4	10.8589	10.7021	10.7665	10.8435	10.705	10.6279	10.5397	10.6513	10.7399	10.538	10.5952
ENSMUSG00000027366	566.847	-0.0361696	0.0750935	0.0522692	0.852077	Sppl2a	signal peptide peptidase like 2A	2	10.9285	10.6368	10.6877	10.8111	10.8769	10.8529	10.9014	11.0228	10.9295	11.025	10.9234
ENSMUSG00000019710	368.087	-0.03465	0.0740844	0.0523636	0.852077	Mrpl24	mitochondrial ribosomal protein L24	3	10.8142	10.6687	10.5631	10.6518	10.6952	10.6187	10.7649	10.6578	10.8956	10.8211	10.8394
ENSMUSG00000037071	12908.9	-0.0388828	0.0767861	0.0524155	0.852077	Scd1	stearoyl-Coenzyme A desaturase 1	19	13.0793	13.6738	13.7117	13.4129	13.7687	13.8208	14.1324	14.0656	13.7395	13.7204	13.9906
ENSMUSG00000089617	736.184	0.0202583	0.0662057	0.05247	0.852077	Scarna10	small Cajal body-specific RNA 10	6	11.2324	11.3034	11.0078	11.1199	11.1236	10.9827	10.4746	10.9863	10.7514	11.0499	10.959
ENSMUSG00000029027	78.0729	0.0159786	0.0646641	0.0524725	0.852077	Dffb	DNA fragmentation factor, beta subunit	4	10.382	10.1988	10.2394	10.2982	10.2369	10.1702	10.0928	10.1242	10.2864	10.0652	10.0999
ENSMUSG00000075703	219.575	-0.00966543	0.0629898	0.0524918	0.852077	Selenoi	selenoprotein I	5	10.2099	10.1299	10.1232	10.5515	10.5796	10.4562	10.4426	11.046	10.5853	10.5443	10.3595
ENSMUSG00000049288	25.8123	-0.00322786	0.0622024	0.0525078	0.852077	Lix1l	Lix1-like	3	9.85847	9.85847	10.0592	9.87975	9.82904	9.98211	10.3318	9.85847	10.0198	9.96015	10.1076
ENSMUSG00000020063	211.829	0.0143256	0.0641851	0.0525082	0.852077	Sirt1	sirtuin 1	10	10.1683	10.8704	10.664	10.5563	10.5261	10.388	10.4325	10.3117	10.3627	10.3107	10.3122
ENSMUSG00000005823	200.01	-0.0164846	0.0647266	0.0525439	0.852077	Gpr108	G protein-coupled receptor 108	17	10.3061	10.1971	10.4235	10.4715	10.4663	10.3538	10.6819	10.5636	10.3521	10.4173	10.5758
ENSMUSG00000001027	109.583	-0.0178296	0.0652059	0.0525785	0.852077	Scn4a	sodium channel, voltage-gated, type IV, alpha	11	10.1537	10.153	10.2594	10.1806	10.2787	10.3761	10.4874	10.3693	10.2676	10.3795	10.294
ENSMUSG00000028710	183.061	0.0146407	0.0642653	0.052587	0.852077	Atpaf1	ATP synthase mitochondrial F1 complex assembly factor 1	4	10.6901	10.5218	10.4871	10.595	10.6504	10.2948	10.0709	10.4904	10.3614	10.2418	10.4726
ENSMUSG00000022684	680.767	-0.0355882	0.0746327	0.0525918	0.852077	Bfar	bifunctional apoptosis regulator	16	11.176	10.8626	10.9694	10.9139	10.8217	10.966	10.9694	11.111	11.0896	11.2738	11.174
ENSMUSG00000000826	694.293	0.0248104	0.0682761	0.0526437	0.852077	Dnajc5	DnaJ heat shock protein family (Hsp40) member C5	2	11.0043	11.2917	10.7509	11.3412	11.1656	11.136	10.7813	10.9716	11.075	10.7352	10.8817
ENSMUSG00000003271	8.18701	-0.000487899	0.0621191	0.0526643	0.852077	Sult2b1	sulfotransferase family, cytosolic, 2B, member 1	7	9.81806	9.98859	9.78502	9.78502	9.78502	9.78502	9.81806	9.81806	9.78502	10.1905	9.90929
ENSMUSG00000022443	4796.57	-0.0362964	0.0751417	0.0526977	0.852077	Myh9	myosin, heavy polypeptide 9, non-muscle	15	12.5207	12.6944	12.2742	12.76	12.827	12.1784	12.8381	12.7137	13.0127	12.8067	12.983
ENSMUSG00000038375	395.861	-0.0211174	0.0665372	0.0527555	0.852077	Trp53inp2	transformation related protein 53 inducible nuclear protein 2	2	10.6618	10.3783	10.4702	10.4197	10.6932	10.6544	10.6579	10.8438	10.8873	10.5937	10.7294
ENSMUSG00000021595	958.347	-0.0284886	0.0701647	0.0527719	0.852077	Nsun2	NOL1/NOP2/Sun domain family member 2	13	10.8711	11.2936	11.1922	10.9815	11.1956	11.31	11.5927	11.2468	11.6046	11.237	11.2365
ENSMUSG00000053835	404.37	-0.0233674	0.0674993	0.0528231	0.852147	H2-T24	histocompatibility 2, T region locus 24	17	10.4018	10.681	10.7424	10.515	10.6612	10.8412	10.9519	10.8872	10.7527	10.7248	10.876
ENSMUSG00000023009	79.2199	0.00206197	0.0621482	0.0530034	0.853753	Nckap5l	NCK-associated protein 5-like	15	9.87751	10.1981	10.1411	9.82114	10.0625	10.8944	10.2557	9.87751	9.72557	9.92879	9.79201
ENSMUSG00000043991	729.052	0.0281344	0.0699811	0.0530165	0.853753	Pura	purine rich element binding protein A	18	11.4697	10.8393	11.2714	11.1558	11.0521	11.1011	11.0902	10.8356	10.9199	10.9839	10.9267
ENSMUSG00000008496	622.67	-0.0253151	0.0684735	0.0532063	0.854262	Pou2f2	POU domain, class 2, transcription factor 2	7	11.0193	10.5728	11.0124	10.8071	10.9099	10.9164	11.346	10.9671	11.2548	10.8971	11.0362
ENSMUSG00000042688	432.473	0.0185925	0.0655659	0.0532215	0.854262	Mapk6	mitogen-activated protein kinase 6	9	10.655	10.9883	10.3419	10.928	11.0497	10.6869	10.4976	10.6092	10.6601	10.6275	10.5186
ENSMUSG00000011256	1078.43	0.023954	0.067805	0.0533151	0.854262	Adam19	a disintegrin and metallopeptidase domain 19 (meltrin beta)	11	11.7379	11.0493	11.1784	11.7762	11.4723	11.1659	11.0784	11.2678	11.158	11.1392	11.0937
ENSMUSG00000074034	12.5567	0.00409111	0.0622759	0.0533404	0.854262	Gm5921	predicted gene 5921	9	9.99235	10.1436	9.86899	10.0486	9.89943	10.0105	9.80703	9.80703	9.9647	9.92729	9.84303
ENSMUSG00000086205	4.94232	-0.00143435	0.0621412	0.0533445	0.854262	Gm12679	predicted gene 12679	4	9.79441	9.79441	9.80867	9.80867	9.80867	9.80867	9.79441	10.0468	10.0263	9.80867	9.93294
ENSMUSG00000014633	105.101	0.00731291	0.0626302	0.0534188	0.854262	Cmc2	COX assembly mitochondrial protein 2	8	10.4966	10.4074	10.3615	10.4384	10.2534	9.94638	10.0758	9.93335	10.3046	10.0787	10.215
ENSMUSG00000034342	2592.6	-0.013815	0.0639425	0.0534204	0.854262	Cbl	Casitas B-lineage lymphoma	9	11.3548	11.3145	12.1626	11.4556	11.8036	11.9347	13.4539	11.4775	11.9493	12.0273	11.9681
ENSMUSG00000090264	14.7817	0.00126204	0.0621253	0.0534542	0.854262	Eif4ebp3	eukaryotic translation initiation factor 4E binding protein 3	18	9.72201	10.0775	9.88107	9.88107	10.1375	10.0522	10.0805	9.88858	9.88107	9.88107	9.88107
ENSMUSG00000037108	54.9791	-0.00467374	0.0623121	0.0536281	0.854262	Zcwpw1	zinc finger, CW type with PWWP domain 1	5	9.81415	9.95021	10.1599	9.78893	10.0957	10.154	10.1885	10.4544	10.244	10.2286	10.0416
ENSMUSG00000038280	313.511	0.0201476	0.0661478	0.0536353	0.854262	Ostm1	osteopetrosis associated transmembrane protein 1	10	10.5033	10.8205	10.5357	10.981	10.6949	10.6081	10.4255	10.6798	10.438	10.5575	10.4356
ENSMUSG00000111583	7.06512	0.00397039	0.0622794	0.0536759	0.854262	Gm47962	predicted gene, 47962	10	10.0776	9.87395	9.81822	9.86601	9.90264	10.0643	9.78486	9.85939	9.87983	9.87693	9.88466
ENSMUSG00000026276	414.069	-0.0122706	0.063558	0.0537193	0.854262	Septin2	septin 2	1	10.0973	10.6184	10.7654	10.4942	10.5555	10.8646	10.9267	11.2317	10.9623	10.7125	10.6752
ENSMUSG00000035158	22.825	-0.00368633	0.0622574	0.0537424	0.854262	Mitf	melanogenesis associated transcription factor	6	9.77119	9.92545	9.9582	9.83189	9.97185	9.83189	9.77119	10.3724	10.0451	10.1555	9.92585
ENSMUSG00000018042	637.801	0.0310849	0.0716671	0.0537639	0.854262	Cyb5r3	cytochrome b5 reductase 3	15	11.343	10.8701	11.0352	10.9125	11.0326	11.1837	10.8968	10.8239	10.8368	11.0019	10.8815
ENSMUSG00000034471	84.2288	-0.00472274	0.0623225	0.0537946	0.854262	Caskin2	CASK-interacting protein 2	11	9.95553	9.9459	9.88685	10.3586	9.93608	10.109	10.8052	9.85315	10.4005	10.0182	10.2704
ENSMUSG00000010392	399.228	-0.0147821	0.0642995	0.0537992	0.854262	Gosr1	golgi SNAP receptor complex member 1	11	10.4867	10.7982	10.8585	10.3269	10.7754	10.3351	10.8423	10.8353	11.1375	11.014	10.7368
ENSMUSG00000040174	131.199	-0.0161426	0.0646982	0.0538997	0.855112	Alkbh3	alkB homolog 3, alpha-ketoglutarate-dependent dioxygenase	2	10.2333	10.2128	10.2928	10.2637	10.2449	10.3918	10.531	10.3776	10.5449	10.5103	10.1224
ENSMUSG00000027006	713.947	0.0161339	0.0646727	0.0539622	0.855357	Dnajc10	DnaJ heat shock protein family (Hsp40) member C10	2	11.1884	11.706	11.0587	11.3016	10.9478	10.8484	10.7062	10.4824	11.0913	10.7922	11.1053
ENSMUSG00000096054	502.81	0.0201672	0.0661414	0.0540374	0.855803	Syne1	spectrin repeat containing, nuclear envelope 1	10	11.2593	10.9834	10.6991	10.9155	10.843	11.121	10.417	10.7631	10.6737	10.8113	10.9262
ENSMUSG00000031779	16.7655	0.000239778	0.062117	0.0541247	0.856126	Ccl22	chemokine (C-C motif) ligand 22	8	9.76473	9.76473	9.83835	9.83835	10.1393	9.99678	10.3217	9.76473	9.83835	9.83835	9.83835
ENSMUSG00000001270	5.14571	-0.00304868	0.0622078	0.0541519	0.856126	Ckb	creatine kinase, brain	12	9.81182	9.81182	9.8642	9.79126	9.86437	9.8705	9.81182	10.0531	10.0132	9.86316	9.83824
ENSMUSG00000061882	41.6741	0.00056457	0.062119	0.0543722	0.858864	Ccdc62	coiled-coil domain containing 62	5	9.86893	9.86893	9.73415	9.89963	10.0685	10.6147	9.86893	10.2137	9.77772	9.77567	9.81552
ENSMUSG00000015806	269.232	0.0213208	0.0666327	0.0544347	0.859079	Qdpr	quinoid dihydropteridine reductase	5	10.8532	10.4709	10.6371	10.857	10.4746	10.5659	10.4441	10.5155	10.5393	10.3862	10.5365
ENSMUSG00000035762	103.974	-0.00863712	0.0627982	0.0545245	0.859079	Tmem161b	transmembrane protein 161B	13	10.0399	10.0817	10.2744	10.0506	10.3513	10.1909	10.5816	10.2248	10.2338	10.1726	10.3507
ENSMUSG00000007458	1232.6	-0.0468159	0.0853985	0.0545522	0.859079	M6pr	mannose-6-phosphate receptor, cation dependent	6	11.2897	11.1399	11.367	11.4444	11.2629	11.2566	11.3511	11.729	11.5111	11.3612	11.4388
ENSMUSG00000062101	26.6145	0.00756075	0.0626716	0.0545747	0.859079	Zfp119b	zinc finger protein 119b	17	10.0165	10.1668	10.0459	10.0079	10.0004	10.0469	9.93964	9.88546	9.90235	9.9863	10.0251
ENSMUSG00000018425	490.496	0.0247396	0.0681773	0.0546679	0.859803	Dhx40	DEAH (Asp-Glu-Ala-His) box polypeptide 40	11	11.1872	10.7104	10.864	10.9538	10.9084	11.0164	10.5886	10.9191	10.8875	10.7105	10.6189
ENSMUSG00000093064	9.16371	0.00820152	0.0627877	0.0547162	0.859819	Gm23153	predicted gene, 23153	1	9.97685	9.99986	9.90041	10.0294	9.91477	9.95842	9.87594	9.87447	9.89656	9.93659	9.88635
ENSMUSG00000080935	30.5834	0.00496636	0.0623625	0.0548951	0.861886	Got2-ps1	glutamatic-oxaloacetic transaminase 2, mitochondrial, pseudogene 1	5	10.3227	9.92033	9.84517	10.3042	9.97428	10.052	9.9258	9.87017	9.84723	10.0606	9.98479
ENSMUSG00000024787	73.0629	-0.00978647	0.0630517	0.0550237	0.862107	Snx15	sorting nexin 15	19	9.87419	10.1632	10.0684	10.184	10.1777	10.1435	10.1059	10.5916	10.2876	10.2563	10.1685
ENSMUSG00000027207	189.69	0.0105205	0.0632276	0.0550645	0.862107	Galk2	galactokinase 2	2	10.8769	10.0548	10.2678	10.7412	10.3593	10.5663	10.3636	10.2559	10.2298	10.2617	10.2886
ENSMUSG00000106596	29.6348	-0.0042777	0.0622944	0.0550948	0.862107	Gm42822	predicted gene 42822	3	9.77657	9.92202	9.82651	9.90928	10.0613	10.0094	9.8704	10.421	9.92391	10.232	10.0201
ENSMUSG00000023827	88.2679	-0.0179307	0.0653266	0.0552652	0.862107	Agpat4	1-acylglycerol-3-phosphate O-acyltransferase 4 (lysophosphatidic acid acyltransferase, delta)	17	10.0899	10.327	10.1704	10.172	10.1936	10.1233	10.2571	10.2758	10.4743	10.2801	10.2486
ENSMUSG00000107009	9.93778	-0.00212075	0.0621557	0.0552906	0.862107	6720475M21Rik	RIKEN cDNA 6720475M21 gene	5	9.74489	9.74489	9.85819	9.85819	9.85819	9.93743	9.87756	10.2054	9.85819	9.8997	9.98246
ENSMUSG00000059810	495.747	-0.0251845	0.0682428	0.0554291	0.862107	Rgs3	regulator of G-protein signaling 3	4	10.6545	10.6979	10.7323	10.7978	10.9241	10.7099	10.9222	11.06	10.9895	10.603	11.0791
ENSMUSG00000105676	11.7288	0.00130874	0.0621362	0.0554473	0.862107	Gm43403	predicted gene 43403	3	9.86014	9.86014	9.74294	10.244	9.81605	9.94223	9.86014	9.86014	9.74294	9.74294	9.78992
ENSMUSG00000021285	516.933	0.0221677	0.0669821	0.0555174	0.862107	Ppp1r13b	protein phosphatase 1, regulatory subunit 13B	12	11.2888	10.9491	11.0775	10.8736	11.0167	10.7154	10.4792	10.8045	10.9316	10.7153	10.8328
ENSMUSG00000063108	707.04	0.0127459	0.0637171	0.055613	0.862107	Zfp26	zinc finger protein 26	9	12.0895	10.6845	10.9323	11.267	10.7782	11.0895	10.6784	10.4292	10.7144	10.8999	11.1118
ENSMUSG00000065208	44.8118	-0.00652908	0.0625197	0.0556531	0.862107	Gm24616	predicted gene, 24616	16	9.94271	10.0155	10.0289	10.0042	9.94311	10.002	9.94271	10.2539	10.0161	10.1923	10.0843
ENSMUSG00000055805	1216.01	-0.0230453	0.0672866	0.0556646	0.862107	Fmnl1	formin-like 1	11	11.1494	11.0075	11.3186	11.1938	11.5331	11.28	11.7366	11.5927	10.981	11.5388	11.7554
ENSMUSG00000053693	4.78581	0.00240255	0.0621762	0.0556816	0.862107	Mast1	microtubule associated serine/threonine kinase 1	8	10.021	9.82399	10.0091	9.83053	9.90365	9.90978	9.89366	9.77255	9.83053	9.83053	9.83053
ENSMUSG00000001569	691.119	-0.0124322	0.0636406	0.0556847	0.862107	Nom1	nucleolar protein with MIF4G domain 1	5	11.1514	10.733	10.4417	11.0419	10.4687	10.6609	10.5981	11.2177	11.7766	10.6363	11.4491
ENSMUSG00000028124	94.5298	0.00934953	0.062974	0.0557368	0.862107	Gclm	glutamate-cysteine ligase, modifier subunit	3	10.2419	10.5581	10.2885	10.3362	10.4255	9.94142	10.0424	10.0623	10.2721	10.1861	10.1333
ENSMUSG00000041231	641.456	-0.0255984	0.0685836	0.0558519	0.862107	Ublcp1	ubiquitin-like domain containing CTD phosphatase 1	11	10.7064	10.9936	11.012	10.7622	11.0306	10.8816	10.8712	11.4107	11.2746	11.0152	10.9922
ENSMUSG00000060038	86.266	-0.00395233	0.0622461	0.055863	0.862107	Dhps	deoxyhypusine synthase	8	9.89918	10.0142	10.1359	10.1936	10.0661	10.0268	9.89918	10.7664	10.2203	10.0856	10.2849
ENSMUSG00000064901	159.636	0.0121426	0.0635507	0.055911	0.862107	Snora21	small nucleolar RNA, H/ACA box 21	11	10.3234	10.425	10.2121	10.5486	10.1351	10.25	10.1488	10.1841	10.1671	10.3348	10.2445
ENSMUSG00000076536	27.1027	-0.0046227	0.0623056	0.0559143	0.862107	Igkv4-86	immunoglobulin kappa variable 4-86	6	9.78059	9.88346	10.1138	9.82249	10.0112	9.98092	10.2321	10.1738	10.0762	10.034	10.0837
ENSMUSG00000022750	88.3598	0.00886682	0.0629059	0.0559309	0.862107	Klhl22	kelch-like 22	16	10.1881	10.2502	10.5224	10.0003	10.0966	10.2744	10.1485	9.96889	10.0974	9.82878	10.1525
ENSMUSG00000042541	1016.11	-0.0526072	0.0806662	0.055952	0.862107	Sem1	SEM1, 26S proteasome complex subunit	6	11.3187	11.2126	11.1747	11.2661	11.2825	11.2735	11.3195	11.3666	11.4509	11.381	11.3017
ENSMUSG00000073647	26.7024	0.00229794	0.0621684	0.0559527	0.862107	Gm10557	predicted gene 10557	18	10.2106	10.0509	9.7932	9.95164	10.0728	10.3296	9.80988	9.80988	9.7932	9.7932	10.0586
ENSMUSG00000114535	14.0981	-0.00465726	0.0623397	0.055981	0.862107	Gm47246	predicted gene, 47246	13	9.84319	9.93228	9.7599	9.80769	9.86328	9.9694	9.84319	10.101	10.0418	10.038	10.0294
ENSMUSG00000062007	201.591	0.0137216	0.0639526	0.0559988	0.862107	Hsh2d	hematopoietic SH2 domain containing	8	10.9032	10.5119	10.6278	10.3843	10.482	10.3807	10.2445	10.162	10.4545	10.5237	10.3347
ENSMUSG00000000823	209.47	0.0101835	0.0631283	0.0561444	0.863618	Zfp512b	zinc finger protein 512B	2	10.2984	10.5833	10.8721	10.4716	10.1385	10.7725	10.1787	10.5765	10.1035	10.2405	10.2658
ENSMUSG00000033054	300.152	0.0106803	0.0631926	0.0564085	0.865608	Npat	nuclear protein in the AT region	9	10.7364	11.3434	10.5536	10.5147	10.6663	10.5717	10.1864	10.0493	10.5477	10.5609	10.637
ENSMUSG00000022837	135.247	-0.0108308	0.0632524	0.0564158	0.865608	Iqcb1	IQ calmodulin-binding motif containing 1	16	10.1401	10.118	10.0075	10.5362	10.17	10.3638	10.5057	10.5277	10.5649	10.2981	10.3195
ENSMUSG00000033467	186.785	-0.0178388	0.0652645	0.0564173	0.865608	Crlf2	cytokine receptor-like factor 2	5	10.3795	10.321	10.2355	10.5163	10.436	10.2124	10.6673	10.3436	10.6747	10.554	10.3661
ENSMUSG00000031239	25.7638	0.00288667	0.0621994	0.0565069	0.865608	Itm2a	integral membrane protein 2A	X	9.86831	10.2049	10.101	10.2598	9.89265	9.84683	9.86831	9.86831	9.73477	9.79348	10.0387
ENSMUSG00000027188	6.40669	0.00115183	0.0621323	0.0565272	0.865608	Pamr1	peptidase domain containing associated with muscle regeneration 1	2	9.77642	10.1091	10.0571	9.82666	9.82666	9.82666	9.77642	9.77642	9.82666	9.82666	9.82666
ENSMUSG00000022451	142.791	-0.00685399	0.0625612	0.0565592	0.865608	Twf1	twinfilin actin binding protein 1	15	9.85235	10.1889	10.5474	9.96429	10.1693	10.2041	10.5335	10.6197	10.5372	10.1541	10.5138
ENSMUSG00000030008	42.5611	-0.00899894	0.0629268	0.0568502	0.86933	Pradc1	protease-associated domain containing 1	6	10.1834	9.82574	10.043	10.0144	10.0716	10.0965	10.2705	10.1107	10.0187	10.2681	10.1709
ENSMUSG00000068566	36.6958	-0.00600086	0.0624401	0.0570121	0.870597	Myadm	myeloid-associated differentiation marker	7	9.8938	9.96654	9.93972	9.91744	10.13	10.0385	10.0021	10.2691	10.1498	10.0381	10.0168
ENSMUSG00000116504	152.156	0.0128096	0.0637494	0.0570287	0.870597	I730030J21Rik	RIKEN cDNA I730030J21 gene	15	10.7733	10.2828	10.4714	10.6164	10.3801	10.2737	10.4491	10.0087	10.2546	10.2742	10.3791
ENSMUSG00000040430	272.033	-0.0122599	0.0635487	0.0572644	0.872981	Pitpnc1	phosphatidylinositol transfer protein, cytoplasmic 1	11	10.2765	10.0234	10.5215	10.5454	10.4587	10.5387	11.3427	10.4508	10.5089	10.4765	10.6138
ENSMUSG00000021952	436.624	-0.0273585	0.0693741	0.0572917	0.872981	Xpo4	exportin 4	14	10.4984	10.7277	10.6291	10.7684	10.8074	10.8374	11.0127	10.9232	10.7365	10.7979	10.9568
ENSMUSG00000106054	18.3351	-0.00143482	0.06214	0.0573421	0.872981	Gm43623	predicted gene 43623	5	9.72552	9.72552	9.87756	9.87756	9.87756	9.87756	9.72552	10.3965	9.87756	9.98738	9.87756
ENSMUSG00000037692	366.039	0.0151982	0.0643822	0.0574541	0.872981	Ahdc1	AT hook, DNA binding motif, containing 1	4	11.268	10.6191	10.5875	10.6522	10.8522	10.7744	10.5567	10.2702	10.7391	10.4744	10.6699
ENSMUSG00000074743	6.74254	-0.000998655	0.0621284	0.0574681	0.872981	Thbd	thrombomodulin	2	9.84346	9.84346	9.75962	9.75962	9.75962	9.75962	9.84346	9.84346	10.0449	10.0613	9.75962
ENSMUSG00000080268	306.799	-0.0236815	0.0675474	0.0575053	0.872981	Brms1	breast cancer metastasis-suppressor 1	19	10.4794	10.4464	10.5335	10.7183	10.6377	10.5909	10.976	10.672	10.723	10.5461	10.7547
ENSMUSG00000021079	73.3604	-0.0143411	0.0641318	0.0575559	0.872981	Timm9	translocase of inner mitochondrial membrane 9	12	10.211	10.2302	10.1642	10.0996	10.0277	10.176	10.2227	10.1603	10.2763	10.4568	10.2416
ENSMUSG00000027858	73.1086	0.00921146	0.0629668	0.0576229	0.872981	Tspan2	tetraspanin 2	3	10.1678	10.3065	10.5316	10.0154	10.0224	10.2209	10.1291	9.9677	9.95221	10.1812	10.0759
ENSMUSG00000052557	248.161	-0.0111361	0.0633279	0.0576364	0.872981	Gan	giant axonal neuropathy	8	9.9707	10.5183	10.3778	10.2893	10.567	10.4252	10.5729	10.9359	10.5957	10.6256	10.6156
ENSMUSG00000005677	10.466	-0.00139725	0.0621393	0.0576732	0.872981	Nr1i3	nuclear receptor subfamily 1, group I, member 3	1	9.74924	9.74924	9.85384	9.85384	9.85384	9.85384	10.2463	9.74924	9.99156	9.85384	9.85384
ENSMUSG00000058192	131.938	-0.0135366	0.0638794	0.0577822	0.872981	Zfp846	zinc finger protein 846	9	10.1606	10.1653	10.2926	10.3658	10.1711	10.0237	10.3953	10.2782	10.3982	10.4053	10.092
ENSMUSG00000031918	490.117	-0.0167648	0.0649121	0.0578924	0.872981	Mtmr2	myotubularin related protein 2	9	11.0021	10.4477	10.5446	10.6913	10.6841	10.9099	11.3795	10.4979	10.8095	11.1327	11.0505
ENSMUSG00000037649	1467.66	-0.0392303	0.076909	0.05801	0.872981	H2-DMa	histocompatibility 2, class II, locus DMa	17	11.2095	11.5261	11.2257	11.4085	11.5083	11.5402	11.7301	11.5198	11.718	11.612	11.4619
ENSMUSG00000024399	2318.55	0.0703946	0.0959506	0.0580399	0.872981	Ltb	lymphotoxin B	17	12.0723	11.9307	11.9282	11.8672	12.0726	11.9634	11.7746	11.8667	11.8849	11.7786	11.8826
ENSMUSG00000060261	729.887	-0.0297383	0.070782	0.0580605	0.872981	Gtf2i	general transcription factor II I	5	10.7849	11.1544	10.8567	11.0382	11.032	10.8632	11.2984	10.9515	11.2677	11.0281	11.2452
ENSMUSG00000028460	67.4646	0.0105461	0.0632252	0.0580699	0.872981	Sit1	suppression inducing transmembrane adaptor 1	4	10.4507	10.2123	10.3383	10.2615	10.0889	10.195	9.85846	10.2038	10.1157	10.1469	10.1227
ENSMUSG00000051391	949.339	0.0375189	0.0756303	0.0580711	0.872981	Ywhag	tyrosine 3-monooxygenase/tryptophan 5-monooxygenase activation protein, gamma polypeptide	5	10.9922	11.2928	11.2867	11.1278	11.1358	11.2916	11.0898	11.0622	11.0382	10.8344	11.0502
ENSMUSG00000001666	120.055	0.0179812	0.065301	0.0580739	0.872981	Ddt	D-dopachrome tautomerase	10	10.5357	10.4218	10.2778	10.2539	10.4612	10.4142	10.2067	10.1575	10.2212	10.3194	10.3654
ENSMUSG00000098112	649.351	0.0178396	0.0652656	0.0581077	0.872981	Bin2	bridging integrator 2	15	10.8561	11.3476	10.9176	11.6119	10.7406	10.9356	10.979	10.6325	10.8536	10.7515	10.8656
ENSMUSG00000047067	28.0925	-0.00517636	0.062367	0.0581443	0.872981	Dusp28	dual specificity phosphatase 28	1	9.83069	9.93356	9.77239	9.96344	10.0357	10.0821	10.0787	10.2097	10.1681	10.088	9.98233
ENSMUSG00000016498	84.4617	0.0126774	0.0637133	0.0582169	0.873349	Pdcd1lg2	programmed cell death 1 ligand 2	19	10.2601	10.2964	10.1718	10.5954	10.1136	10.138	10.1173	10.1444	10.2031	10.1762	10.0338
ENSMUSG00000042133	775.232	-0.0192928	0.0656998	0.0582811	0.873592	Ppig	peptidyl-prolyl isomerase G (cyclophilin G)	2	10.88	10.6256	11.0236	11.1475	10.9843	11.0967	11.8602	10.9928	11.0747	11.295	11.006
ENSMUSG00000038949	165.003	-0.0196116	0.065858	0.0583735	0.874257	Cnst	consortin, connexin sorting protein	1	10.2374	10.3356	10.2879	10.3421	10.3339	10.4669	10.3536	10.6524	10.4967	10.3185	10.517
ENSMUSG00000078894	15.09	-0.00213436	0.0621604	0.0586237	0.876468	2210418O10Rik	RIKEN cDNA 2210418O10 gene	2	9.82728	9.82728	9.7758	9.99975	9.7758	9.7758	10.1858	9.82728	10.002	10.1199	9.96937
ENSMUSG00000026605	55.9565	-0.00497375	0.06237	0.0586438	0.876468	Cenpf	centromere protein F	1	10.1304	9.93569	9.92213	9.83791	10.0765	10.0665	10.4924	9.76517	10.0953	10.0188	10.5494
ENSMUSG00000005034	1320.98	-0.0357711	0.073895	0.058689	0.876468	Prkacb	protein kinase, cAMP dependent, catalytic, beta	3	11.3134	11.2691	11.2892	11.5581	11.5824	11.2355	11.7168	11.5709	11.4312	11.5246	11.6518
ENSMUSG00000029062	428.759	-0.0166631	0.064792	0.0587138	0.876468	Cdk11b	cyclin-dependent kinase 11B	4	10.6213	10.3972	10.9272	10.45	10.6305	10.8274	11.2728	10.7449	10.8935	10.7854	10.7993
ENSMUSG00000067297	14.0156	-0.00222011	0.0621596	0.0588314	0.877504	Ifit1bl2	interferon induced protein with tetratricopeptide repeats 1B like 2	19	9.75379	9.75379	9.84929	9.89709	9.9759	9.914	10.2537	9.91182	9.84929	9.84929	10.0931
ENSMUSG00000022390	536.109	0.0156048	0.0645745	0.058986	0.878486	Zc3h7b	zinc finger CCCH type containing 7B	15	11.4392	10.7603	11.3192	10.5619	10.9618	10.915	10.3687	10.8708	10.7599	10.6073	10.8933
ENSMUSG00000048852	63.5088	-0.0026232	0.062166	0.0590396	0.878486	Gm12185	predicted gene 12185	11	9.66397	9.66397	10.1127	9.98691	10.0657	10.0763	10.7548	10.1448	10.0007	9.93911	10.2166
ENSMUSG00000028247	22.9626	0.00746817	0.0626719	0.0590446	0.878486	Coq3	coenzyme Q3 methyltransferase	4	9.89798	10.1278	10.0439	10.0251	10.006	9.99039	9.9746	9.89798	9.93126	9.88113	9.9444
ENSMUSG00000017778	232.129	0.0264708	0.0689829	0.0590998	0.878486	Cox7c	cytochrome c oxidase subunit 7C	13	10.6606	10.5599	10.7647	10.4582	10.5475	10.5113	10.5084	10.3804	10.5157	10.4227	10.4712
ENSMUSG00000024939	71.0605	0.00739271	0.0626595	0.0592294	0.878486	Fam89b	family with sequence similarity 89, member B	19	10.1772	10.4764	10.0929	10.4033	10.1362	10.2289	9.84105	10.1244	9.93068	10.1978	10.0935
ENSMUSG00000039033	82.5289	-0.00996059	0.0630625	0.059267	0.878486	Tasp1	taspase, threonine aspartase 1	2	10.0072	10.0432	10.0077	10.1903	10.2944	10.281	10.5099	10.3377	10.1671	10.2519	10.379
ENSMUSG00000090093	34.8438	0.00158042	0.0621419	0.0592829	0.878486	Gm14399	predicted gene 14399	2	9.71727	10.6074	9.88581	9.88581	9.88581	10.1483	9.71727	9.71727	9.92938	9.95771	9.88581
ENSMUSG00000067928	67.8664	0.010838	0.0632777	0.0592835	0.878486	Zfp760	zinc finger protein 760	17	10.335	10.1716	10.0937	10.2406	10.4772	10.1772	10.0288	10.2068	9.99567	10.1657	10.1487
ENSMUSG00000103570	23.2406	-0.00228214	0.0621593	0.0593668	0.878866	C630004M23Rik	RIKEN cDNA C630004M23 gene	2	9.76979	9.76979	9.89285	10.0183	9.91771	9.83329	9.76979	10.4407	10.1283	9.892	9.88027
ENSMUSG00000116618	6.79065	-0.0014166	0.0621403	0.0594352	0.878866	Gm49719	predicted gene, 49719	17	9.76671	9.76671	9.83637	9.83637	9.83637	9.83637	10.1449	9.76671	10.0105	9.83637	9.83637
ENSMUSG00000003037	1002.82	0.0250773	0.0682857	0.059454	0.878866	Rab8a	RAB8A, member RAS oncogene family	8	11.5482	11.3206	11.3729	11.448	11.1412	11.2233	11.2337	10.7888	10.8901	11.3294	11.1548
ENSMUSG00000074738	12.4685	0.00264596	0.0621843	0.0598087	0.881744	Fndc10	fibronectin type III domain containing 10	4	9.79909	10.2429	9.93713	9.804	10.0772	9.88324	9.79909	9.79909	9.9014	9.89682	9.87043
ENSMUSG00000024513	927.454	-0.0456621	0.0844759	0.0598174	0.881744	Mbd2	methyl-CpG binding domain protein 2	18	11.2052	11.1623	10.9493	11.2193	10.9519	11.1478	11.3098	11.0795	11.4268	11.3076	11.3216
ENSMUSG00000024867	25.1756	0.00307625	0.0622048	0.0598809	0.881744	Pip5k1b	phosphatidylinositol-4-phosphate 5-kinase, type 1 beta	19	10.2612	10.0087	10.2843	9.7867	10.0326	9.83246	9.81638	9.81638	9.99089	9.96756	9.93521
ENSMUSG00000022960	332.277	0.0110676	0.0633317	0.059886	0.881744	Donson	downstream neighbor of SON	16	11.4895	10.357	10.8949	10.4049	10.6282	10.6565	10.4194	10.1566	10.4487	10.7272	10.4789
ENSMUSG00000022386	166.25	0.0120503	0.0635492	0.0599815	0.881744	Trmu	tRNA 5-methylaminomethyl-2-thiouridylate methyltransferase	15	10.8853	10.3762	10.6253	10.2639	10.4721	10.3349	10.2632	10.0587	10.3782	10.2634	10.4334
ENSMUSG00000039313	5.5986	-0.00142769	0.0621408	0.0600586	0.881744	Minar1	membrane integral NOTCH2 associated receptor 1	9	9.76868	9.76868	9.83441	9.83441	9.83441	9.83441	9.82285	10.0886	9.83441	10.029	9.83441
ENSMUSG00000029030	479.211	-0.0220859	0.0668347	0.0601013	0.881744	Tprgl	transformation related protein 63 regulated like	4	10.6526	10.6378	10.9355	10.8214	10.5872	10.7983	11.1113	10.9205	11.1693	10.819	10.6831
ENSMUSG00000107966	5.11242	-0.00142412	0.0621407	0.0601054	0.881744	Gm44001	predicted gene, 44001	6	9.77933	9.77933	9.82376	9.82376	9.82376	9.82376	10.0756	9.77933	9.82376	10.0312	9.82376
ENSMUSG00000000058	8.49674	0.00153079	0.0621417	0.0601147	0.881744	Cav2	caveolin 2	6	9.89915	9.84051	10.1843	9.76257	9.76257	9.94547	9.84051	9.84051	9.80614	9.76257	9.76257
ENSMUSG00000089796	7.13592	0.00205084	0.0621632	0.0603207	0.881744	Gm16575	predicted gene 16575	15	9.82958	9.98384	10.0936	9.99232	9.81572	9.7735	9.82958	9.82958	9.7735	9.7735	9.85487
ENSMUSG00000023067	7.12096	0.00119956	0.0621336	0.0603815	0.881744	Cdkn1a	cyclin-dependent kinase inhibitor 1A (P21)	17	9.76865	10.1456	9.83443	9.83443	9.83443	10.0337	9.76865	9.76865	9.83443	9.83443	9.83443
ENSMUSG00000049588	188.834	0.0142217	0.0640989	0.0603949	0.881744	Ccdc69	coiled-coil domain containing 69	11	10.8442	10.4917	10.4591	10.6327	10.5349	10.2748	10.3566	10.096	10.3334	10.4079	10.487
ENSMUSG00000038822	212.399	-0.00960655	0.063029	0.0604162	0.881744	Hace1	HECT domain and ankyrin repeat containing, E3 ubiquitin protein ligase 1	10	10.4221	10.177	10.0197	10.2878	10.3656	10.5785	11.0612	10.078	10.8281	10.469	10.4933
ENSMUSG00000063021	340.928	-0.0144589	0.0641799	0.0604231	0.881744	H2ac15	H2A clustered histone 15	13	10.1704	10.7964	10.3069	10.3998	10.5488	10.6047	10.8409	10.6376	10.973	10.6228	10.8233
ENSMUSG00000020671	1048.87	-0.038615	0.0761036	0.0604348	0.881744	Rab10	RAB10, member RAS oncogene family	12	11.1991	11.0283	11.3152	11.1952	11.3145	11.2159	11.34	11.5893	11.4427	11.2852	11.2555
ENSMUSG00000020876	210.572	-0.0106434	0.0631438	0.0604361	0.881744	Snx11	sorting nexin 11	11	10.1037	10.239	10.3714	10.4043	10.5534	10.513	10.7372	10.7386	10.5374	10.2554	10.5475
ENSMUSG00000003752	84.1184	-0.00488601	0.0623185	0.0604724	0.881744	Itpkc	inositol 1,4,5-trisphosphate 3-kinase C	7	9.9509	10.0236	9.96392	10.1136	9.92211	10.3904	10.1385	10.3544	9.80304	10.5263	10.0986
ENSMUSG00000118406	128.212	0.00428734	0.0622756	0.0605891	0.882737	Terc	telomerase RNA component	3	10.4818	10.5983	10.1252	10.6945	10.0653	10.0749	9.9258	9.9258	10.3225	10.2123	10.1357
ENSMUSG00000078652	902.444	0.0263731	0.0689073	0.060721	0.883622	Psme3	proteaseome (prosome, macropain) activator subunit 3 (PA28 gamma, Ki)	11	11.4149	11.4338	11.3616	11.351	11.1535	10.9947	11.0213	10.844	11.3343	10.9559	11.0984
ENSMUSG00000024327	448.023	-0.0294288	0.070582	0.0607767	0.883622	Slc39a7	solute carrier family 39 (zinc transporter), member 7	17	10.7444	10.6543	10.7965	10.7987	10.7298	10.806	10.9947	10.9049	11.1063	10.8508	10.6839
ENSMUSG00000031432	186.65	-0.00512881	0.0623332	0.0608108	0.883622	Prps1	phosphoribosyl pyrophosphate synthetase 1	X	9.83986	10.0967	10.6709	10.2598	10.2063	10.2861	10.831	10.7071	10.6753	10.1218	10.3606
ENSMUSG00000037552	506.605	-0.0233868	0.0674473	0.060844	0.883622	Plekhg2	pleckstrin homology domain containing, family G (with RhoGef domain) member 2	7	10.7036	10.6104	10.6392	10.9174	10.962	10.6421	10.9742	11.0519	10.8064	10.7331	11.1449
ENSMUSG00000032435	344.512	-0.0268437	0.0690547	0.0609585	0.884171	Dync1li1	dynein cytoplasmic 1 light intermediate chain 1	9	10.642	10.4343	10.6802	10.7329	10.5904	10.6418	10.6714	11.0151	10.738	10.7341	10.7176
ENSMUSG00000038930	51.5826	0.0055951	0.0624252	0.061149	0.884171	Rccd1	RCC1 domain containing 1	7	9.90478	10.4241	10.101	10.1811	10.1847	10.0489	10.0481	9.90478	9.98683	9.92922	10.0613
ENSMUSG00000100347	9.19699	-0.00150958	0.0621356	0.0611633	0.884171	Gm7895	predicted gene 7895	1	9.79794	10.1017	9.84726	9.80514	9.84736	9.80514	9.79794	9.90333	9.94958	10.1011	9.94604
ENSMUSG00000045980	424.016	0.00598369	0.0624643	0.0612026	0.884171	Tmem104	transmembrane protein 104	11	12.1798	9.93927	10.5243	10.1851	10.7502	10.5274	9.96224	9.86465	10.377	10.4701	10.5713
ENSMUSG00000020238	309.76	-0.00784575	0.0627015	0.0612031	0.884171	Ncln	nicalin	10	9.85037	10.4693	10.2658	10.5102	10.4716	10.64	11.1113	10.8033	10.4459	10.771	10.8057
ENSMUSG00000028647	90.056	0.00836302	0.0628115	0.061344	0.884171	Mycbp	MYC binding protein	4	10.2085	10.1597	10.2101	10.4921	9.8525	10.3543	10.1611	9.98156	10.1325	9.85612	9.99633
ENSMUSG00000032998	651.116	0.0192868	0.0657479	0.0613883	0.884171	Foxj3	forkhead box J3	4	11.5164	10.9457	10.8838	11.0556	11.0932	10.9546	10.5722	10.8036	10.8791	10.7379	11.1122
ENSMUSG00000040557	3.38508	-0.00191087	0.0621587	0.0614146	0.884171	Mettl27	methyltransferase like 27	5	9.78639	9.78639	9.81669	9.81669	9.81669	9.81669	9.78639	10.0443	9.89214	9.8754	9.92172
ENSMUSG00000107178	5.87513	0.00121418	0.062134	0.0614367	0.884171	Gm42531	predicted gene 42531	5	9.78381	10.1003	9.81927	9.81927	9.93094	10.0133	9.78381	9.78381	9.81927	9.81927	9.81927
ENSMUSG00000024941	289.311	-0.00872617	0.0628018	0.0614438	0.884171	Scyl1	SCY1-like 1 (S. cerevisiae)	19	10.2735	10.0336	10.7473	10.2966	10.7151	10.4135	10.714	11.2183	10.4571	10.789	10.5005
ENSMUSG00000059552	631.397	-0.0266074	0.068959	0.0616454	0.884171	Trp53	transformation related protein 53	11	10.9047	10.739	10.8718	10.9044	10.8361	10.9642	10.7963	11.3721	11.061	11.098	10.9356
ENSMUSG00000041341	477.088	-0.0254134	0.0682476	0.0616483	0.884171	Atg2b	autophagy related 2B	12	10.6331	10.5812	10.8995	10.7643	10.7302	10.8415	11.1082	10.9505	10.8934	10.8744	10.7245
ENSMUSG00000059734	306.064	-0.017621	0.0650838	0.0616485	0.884171	Ndufs8	NADH:ubiquinone oxidoreductase core subunit S8	19	10.2948	10.4962	10.8058	10.4284	10.5286	10.6371	10.9504	10.7842	10.7861	10.6389	10.5948
ENSMUSG00000029110	847.383	0.0226085	0.0670961	0.0617315	0.884171	Rnf4	ring finger protein 4	5	11.677	11.1179	11.1144	11.2489	11.3879	10.9659	10.8759	10.8872	11.2244	10.9043	11.1308
ENSMUSG00000028524	17.0368	0.000276127	0.062117	0.0617504	0.884171	Sgip1	SH3-domain GRB2-like (endophilin) interacting protein 1	4	9.76551	9.76551	10.0111	9.98864	9.83757	10.0316	10.3501	9.76551	9.83757	9.83757	9.83757
ENSMUSG00000051149	927.702	0.0153274	0.0644223	0.0617553	0.884171	Adnp	activity-dependent neuroprotective protein	2	12.0792	10.9477	11.4481	11.4136	10.8742	11.2644	10.5797	11.0947	10.9356	10.9686	11.3229
ENSMUSG00000032320	240.195	0.00962208	0.0629938	0.0617714	0.884171	Rcn2	reticulocalbin 2	9	11.0598	10.5944	10.4146	10.5707	10.497	10.6006	9.96848	10.3421	10.362	10.565	10.4284
ENSMUSG00000085037	114.264	-0.00696266	0.0625388	0.0618015	0.884171	4933421O10Rik	RIKEN cDNA 4933421O10 gene	4	10.0993	10.0586	10.0893	10.2747	10.1945	10.2954	10.62	10.1304	10.2589	10.1871	10.2897
ENSMUSG00000028622	135.621	0.0162526	0.0646937	0.061805	0.884171	Mrpl37	mitochondrial ribosomal protein L37	4	10.6437	10.1924	10.3178	10.5172	10.3853	10.3727	10.1987	10.3413	10.2522	10.3252	10.2378
ENSMUSG00000112693	37.8253	0.00423887	0.0622977	0.0619711	0.884541	Gm5512	predicted gene 5512	19	10.4233	9.89872	10.1924	10.0336	9.95078	10.1219	9.72891	10.0884	9.95078	10.0436	9.95078
ENSMUSG00000056687	29.4188	0.00337782	0.0622226	0.0620068	0.884541	Gm11696	predicted gene 11696	11	10.151	10.1685	9.94581	10.1395	10.2464	9.76724	9.83584	9.83584	9.82885	10.016	10.0408
ENSMUSG00000033364	422.04	-0.0223619	0.0669566	0.0620113	0.884541	Usp37	ubiquitin specific peptidase 37	1	10.4787	10.7347	10.8565	10.7925	10.5926	10.5309	11.0565	10.7452	10.9709	10.7178	10.8153
ENSMUSG00000003528	96.8817	0.00793838	0.0627342	0.0620253	0.884541	Slc25a1	solute carrier family 25 (mitochondrial carrier, citrate transporter), member 1	16	10.5599	10.2184	10.3839	10.2987	10.3135	10.0331	10.1708	9.88966	10.1766	10.1272	10.1348
ENSMUSG00000044770	281.902	-0.016198	0.0646456	0.0622111	0.886241	Scml4	Scm polycomb group protein like 4	10	10.3274	10.5483	10.5204	10.4934	10.6028	10.4806	11.0967	10.3539	10.4917	10.7549	10.7273
ENSMUSG00000082905	15.5307	0.00927581	0.0629636	0.0622419	0.886241	Gm7823	predicted gene 7823	X	9.927	10.104	9.9827	10.0938	10.0506	9.94069	9.92671	9.98046	9.92636	9.93706	9.96056
ENSMUSG00000027099	144.471	-0.0123787	0.063529	0.0623313	0.88682	Mtx2	metaxin 2	2	10.1105	10.1703	10.1769	10.4731	10.419	10.3201	10.6475	10.5089	10.3242	10.4021	10.3997
ENSMUSG00000108448	6.25262	0.00120405	0.0621337	0.0624583	0.887932	Gm21269	predicted gene, 21269	7	9.77395	10.1144	9.82913	9.82913	9.82913	10.0386	9.77395	9.77395	9.82913	9.82913	9.82913
ENSMUSG00000065353	244.368	0.0144814	0.0641671	0.0625102	0.887977	Snora73b	small nucleolar RNA, H/ACA box 73b	4	10.6413	10.5109	10.3836	10.6052	10.4218	10.6187	10.4438	10.1785	10.1967	10.532	10.3473
ENSMUSG00000109933	31.0542	-0.00871435	0.0628395	0.0627536	0.890739	Gm7600	predicted gene 7600	8	9.97474	9.95713	10.0346	10.0334	10.0547	9.93035	10.2762	9.96021	9.98517	10.1185	10.1379
ENSMUSG00000071052	10.8318	-0.006177	0.0624717	0.0630174	0.893786	Rpl7a-ps5	ribosomal protein L7A, pseudogene 5	17	9.86944	9.83796	10	9.89933	9.93593	9.88127	9.97408	10.1021	10.0253	9.94781	9.93162
ENSMUSG00000031887	182.043	0.0176243	0.0651491	0.063148	0.89404	Tradd	TNFRSF1A-associated via death domain	8	10.6184	10.5885	10.483	10.4428	10.4428	10.5026	10.4205	10.1093	10.3645	10.4907	10.3127
ENSMUSG00000040710	1446.25	-0.0542173	0.0867282	0.0631491	0.89404	St8sia4	ST8 alpha-N-acetyl-neuraminide alpha-2,8-sialyltransferase 4	1	11.4758	11.4223	11.502	11.3241	11.5133	11.4409	11.6929	11.4513	11.5156	11.6805	11.5978
ENSMUSG00000087203	4.94697	0.00120692	0.0621338	0.063187	0.89404	Gm13986	predicted gene 13986	2	9.79659	10.0376	9.80649	9.80649	9.92587	10.0396	9.79659	9.79659	9.80649	9.80649	9.80649
ENSMUSG00000027778	105.262	-0.0151354	0.0642921	0.0632318	0.89404	Ift80	intraflagellar transport 80	3	10.0854	10.1892	10.2563	10.1676	10.393	10.2224	10.321	10.5304	10.3045	10.302	10.3249
ENSMUSG00000038909	538.652	-0.0239011	0.0675877	0.06331	0.894369	Kat7	K(lysine) acetyltransferase 7	11	10.6542	10.7344	10.6236	10.9251	10.7477	10.89	11.1982	10.7892	10.9244	11.0306	10.7667
ENSMUSG00000025877	10.2925	-0.00224627	0.0621643	0.0633718	0.894369	Hk3	hexokinase 3	13	9.76915	9.8206	9.83393	9.83393	9.90704	9.91317	10.2142	9.76915	9.87749	10.0534	9.83393
ENSMUSG00000039191	659.248	-0.0246963	0.0680346	0.063446	0.894369	Rbpj	recombination signal binding protein for immunoglobulin kappa J region	5	10.7979	10.9979	10.5938	10.8809	11.0396	10.6147	10.8394	11.0793	11.0614	11.2692	11.0408
ENSMUSG00000035770	277.786	-0.0205979	0.0662436	0.0634517	0.894369	Dync1li2	dynein, cytoplasmic 1 light intermediate chain 2	8	10.6053	10.5112	10.5071	10.2552	10.4946	10.5836	10.4816	10.697	10.594	10.8888	10.6931
ENSMUSG00000096150	21.9411	0.00405438	0.062283	0.0635463	0.894782	Ighv1-85	immunoglobulin heavy variable 1-85	12	9.82119	10.2184	10.1074	10.1418	9.82411	10.0814	10.0238	9.82119	9.90509	9.82341	9.91473
ENSMUSG00000034675	6.13053	-0.00100339	0.0621285	0.0635944	0.894782	Dbn1	drebrin 1	13	9.83765	9.83765	9.76544	9.76544	9.76544	9.76544	9.83765	9.83765	9.76544	10.1381	9.89828
ENSMUSG00000109096	59.4226	-0.003855	0.0622369	0.0636285	0.894782	Gm44888	predicted gene 44888	7	9.8719	9.97477	10.0647	10.1183	10.0655	9.98149	9.8719	10.634	10.1674	10.0802	10.1394
ENSMUSG00000108181	50.0276	0.00839911	0.062809	0.0640737	0.89987	C030015A19Rik	RIKEN cDNA C030015A19 gene	6	10.0222	10.1489	10.3276	9.98991	10.009	10.0018	9.96354	10.0162	9.91468	10.0962	9.92487
ENSMUSG00000018363	401.811	-0.024496	0.0678425	0.0640893	0.89987	Smurf2	SMAD specific E3 ubiquitin protein ligase 2	11	10.5042	10.6401	10.7393	10.7263	10.8399	10.6269	10.9114	10.9757	10.7296	10.6587	10.9844
ENSMUSG00000097887	5.62469	-0.00141767	0.0621404	0.0641494	0.900021	Gm26542	predicted gene, 26542	11	9.7728	9.7728	9.83028	9.83028	9.83028	9.83028	10.1061	9.7728	9.83028	10.0111	9.83028
ENSMUSG00000043411	925.025	-0.0220192	0.0667319	0.0642361	0.900218	Usp48	ubiquitin specific peptidase 48	4	10.7425	11.1407	10.9218	11.2443	10.9896	11.2484	11.2546	11.5163	10.9433	11.471	11.3264
ENSMUSG00000028861	246.542	0.0145436	0.064177	0.0642624	0.900218	Mrps15	mitochondrial ribosomal protein S15	4	10.6555	10.8839	10.6891	10.2995	10.578	10.7257	10.1745	10.4392	10.4094	10.638	10.4281
ENSMUSG00000083365	15.3736	0.00451026	0.0623134	0.0644213	0.901749	Gm12895	predicted gene 12895	4	10.0621	9.9851	9.93217	9.96277	10.0938	9.95346	9.85913	9.85913	9.9659	9.74395	9.93753
ENSMUSG00000014426	898.454	-0.00870184	0.062799	0.0645045	0.902221	Map3k4	mitogen-activated protein kinase kinase kinase 4	17	10.3286	10.632	10.9823	10.8384	11.0999	11.0699	10.4664	12.632	11.0567	10.9531	11.103
ENSMUSG00000075000	227.309	0.0153856	0.064427	0.0649206	0.906181	Nrbf2	nuclear receptor binding factor 2	10	10.4198	10.6995	10.9497	10.481	10.2993	10.342	10.3591	10.3674	10.3344	10.3711	10.4527
ENSMUSG00000046598	228.951	-0.020287	0.0661092	0.0649244	0.906181	Bdh1	3-hydroxybutyrate dehydrogenase, type 1	16	10.4602	10.4003	10.6919	10.4109	10.3624	10.457	10.709	10.5885	10.602	10.6222	10.6302
ENSMUSG00000086782	17.0602	-0.00243481	0.0621643	0.0649371	0.906181	E130102H24Rik	RIKEN cDNA E130102H24 gene	4	9.79491	9.79491	9.93448	9.98689	9.80817	9.87288	10.3309	9.79491	10.0799	9.91799	9.90212
ENSMUSG00000020198	769.393	-0.0194166	0.0657319	0.0650538	0.90656	Ap3d1	adaptor-related protein complex 3, delta 1 subunit	10	10.8002	10.8693	10.8165	11.3539	11.0548	10.7744	11.1387	11.4666	11.3045	10.8211	11.3558
ENSMUSG00000046032	167.207	-0.0126491	0.0636423	0.0651538	0.90656	Snx12	sorting nexin 12	X	10.2681	10.173	10.2186	10.3492	10.4926	10.1488	10.4405	10.4912	10.4295	10.698	10.0658
ENSMUSG00000036273	2877.26	-0.0228358	0.0669985	0.0651787	0.90656	Lrrk2	leucine-rich repeat kinase 2	15	11.5144	11.7317	11.9111	12.0027	12.3956	12.0619	12.449	12.702	12.0921	11.9374	12.2942
ENSMUSG00000033862	85.9423	-0.0105121	0.063154	0.0652127	0.90656	Cdk10	cyclin-dependent kinase 10	8	10.152	9.96855	10.2257	10.237	10.1044	10.1914	10.305	10.4176	10.089	10.4131	10.215
ENSMUSG00000029208	144.104	0.014279	0.0641094	0.0652133	0.90656	Guf1	GUF1 homolog, GTPase	5	10.4522	10.3243	10.4379	10.4915	10.3232	10.2837	10.2963	10.1571	10.4034	10.2394	9.97326
ENSMUSG00000080845	14.3748	-0.00234275	0.0621701	0.0653727	0.906843	Gm9115	predicted gene 9115	X	9.81808	9.73515	9.86793	9.91572	9.91014	9.86793	9.73515	10.3134	9.86793	10.0056	9.86793
ENSMUSG00000108751	9.16062	-0.00264234	0.0621831	0.0653862	0.906843	Gm45217	predicted gene 45217	6	9.72618	9.79893	9.8769	9.8769	9.8769	9.9416	10.1005	9.98934	10.0001	9.8769	9.8769
ENSMUSG00000111564	16.1021	-0.00283533	0.0621812	0.0654758	0.906843	Stmn1-rs1	stathmin 1, related sequence 1	9	9.79814	9.79814	9.88916	9.87253	10.0682	9.88418	9.9857	10.1913	9.80494	10.1465	9.93778
ENSMUSG00000001366	227.237	-0.0142509	0.064056	0.0654797	0.906843	Fbxo9	f-box protein 9	9	10.4595	10.1369	10.5769	10.2364	10.5244	10.5366	10.8272	10.6436	10.7079	10.4196	10.6159
ENSMUSG00000013150	60.4968	0.00325188	0.0622021	0.0656511	0.906843	Gfod2	glucose-fructose oxidoreductase domain containing 2	8	10.1114	9.97888	10.2983	9.86124	10.6983	9.9977	10.1159	10.1176	9.77846	9.94955	9.98309
ENSMUSG00000000374	434.848	0.013787	0.0639424	0.0657144	0.906843	Trappc10	trafficking protein particle complex 10	10	10.8584	10.6099	10.4716	10.9084	10.5761	11.4643	10.5828	10.7844	10.4656	10.5349	10.5412
ENSMUSG00000023118	460.707	-0.0167296	0.064805	0.0657163	0.906843	Sympk	symplekin	7	10.5604	10.6652	10.6425	10.8555	10.6698	10.7938	11.5104	10.4607	10.8818	10.9788	10.7719
ENSMUSG00000038416	181.627	-0.016373	0.0647206	0.0657767	0.906843	Cdc16	CDC16 cell division cycle 16	8	10.1501	10.4857	10.4581	10.1498	10.4423	10.2894	10.5153	10.5173	10.4303	10.6256	10.5244
ENSMUSG00000055302	1599.61	0.023975	0.0676637	0.0658774	0.906843	Mrfap1	Morf4 family associated protein 1	5	12.2727	11.396	11.8213	11.4394	11.6095	11.6203	11.2595	11.3544	11.5864	11.3954	11.5222
ENSMUSG00000109536	27.8861	0.00520849	0.0623809	0.0658791	0.906843	9330162G02Rik	RIKEN cDNA 9330162G02 gene	7	10.1761	9.90142	10.1275	9.86714	9.98125	10.1269	9.90142	9.95412	9.94783	9.99764	9.8345
ENSMUSG00000048763	4.95546	-0.00171529	0.0621488	0.06589	0.906843	Hoxb3	homeobox B3	11	9.82785	9.82785	9.77524	9.77524	9.81745	9.77524	9.88202	9.82785	10.1147	9.77524	9.8566
ENSMUSG00000024036	191.753	-0.00848502	0.0627993	0.065903	0.906843	Slc37a1	solute carrier family 37 (glycerol-3-phosphate transporter), member 1	17	9.93965	10.3021	10.5344	10.0854	10.2975	10.4258	10.1835	11.1739	10.5388	10.4357	10.4809
ENSMUSG00000018669	244.25	-0.0118394	0.0634335	0.0659228	0.906843	Cdk5rap3	CDK5 regulatory subunit associated protein 3	11	10.2941	10.2314	10.5566	10.2219	10.3626	10.7707	10.9009	10.6548	10.7845	10.3863	10.5595
ENSMUSG00000055240	77.7594	0.00667682	0.0625604	0.0659314	0.906843	Zfp101	zinc finger protein 101	17	9.89452	10.4704	10.4593	10.2685	9.96845	10.2544	10.1908	10.0123	10.0747	10.04	9.92872
ENSMUSG00000015112	21.1293	-0.00322286	0.0622113	0.0659958	0.907044	Slc25a13	solute carrier family 25 (mitochondrial carrier, adenine nucleotide translocator), member 13	6	9.87006	9.87006	9.73302	9.73302	10.1025	9.79772	9.9784	10.0448	10.0116	10.1468	10.0612
ENSMUSG00000031010	2133.01	-0.0246184	0.0679214	0.0660515	0.907124	Usp9x	ubiquitin specific peptidase 9, X chromosome	X	11.8734	11.2949	11.8978	11.4912	12.0545	11.4123	11.8594	12.2897	11.7957	12.0827	12.0711
ENSMUSG00000050822	37.3015	-0.00363677	0.0622084	0.0661034	0.907151	Slc29a4	solute carrier family 29 (nucleoside transporters), member 4	5	9.84517	9.84517	10.0431	10.0596	10.0922	9.99975	10.1463	10.3454	10.0685	10.1418	9.91366
ENSMUSG00000086154	24.2832	0.00528624	0.0623968	0.0664095	0.909999	Gm16196	predicted gene 16196	17	10.339	9.89256	10.1497	9.92935	10.0575	9.99121	9.99853	9.7565	9.89015	9.97109	9.98747
ENSMUSG00000070604	8.33672	-0.00183021	0.0621527	0.0664108	0.909999	Vsig10l	V-set and immunoglobulin domain containing 10 like	7	9.728	9.728	9.87508	9.87508	9.87508	9.87508	10.0945	9.99635	9.87508	9.87508	9.95645
ENSMUSG00000046020	293.678	0.0149762	0.064277	0.0666417	0.91105	Pofut1	protein O-fucosyltransferase 1	2	10.7874	10.7457	10.7868	10.6399	10.3133	10.5296	10.2409	10.4359	10.4797	10.5215	10.5966
ENSMUSG00000039263	269.137	0.0133847	0.0638753	0.066695	0.91105	Npepl1	aminopeptidase-like 1	2	11.0172	10.3578	10.3766	10.981	10.5559	10.5013	10.5221	10.265	10.5131	10.4772	10.3786
ENSMUSG00000037370	134.436	0.0146753	0.064218	0.0667006	0.91105	Enpp1	ectonucleotide pyrophosphatase/phosphodiesterase 1	10	10.5018	10.4405	10.5776	10.2947	10.3252	10.3417	10.0883	10.3235	10.2995	10.1324	10.3986
ENSMUSG00000075376	768.028	-0.015118	0.064292	0.0667405	0.91105	Rc3h2	ring finger and CCCH-type zinc finger domains 2	2	10.5504	10.8256	10.6929	11.3275	11.1198	10.6928	11.4054	11.2333	11.359	11.1115	10.7222
ENSMUSG00000034673	157.449	-0.0137476	0.0638816	0.0667753	0.91105	Pbx2	pre B cell leukemia homeobox 2	17	10.116	10.246	10.4991	10.2415	10.3503	10.4196	10.5999	10.606	10.4266	10.5322	10.2744
ENSMUSG00000099041	11.5599	-0.00120828	0.0621334	0.066788	0.91105	Gm28035	predicted gene, 28035	2	9.8513	9.8513	9.75178	9.75178	9.81148	9.75178	9.8513	9.8513	10.2789	9.8616	9.75178
ENSMUSG00000040018	294.93	-0.00715422	0.0625725	0.0669756	0.911911	Cox15	cytochrome c oxidase assembly protein 15	19	10.2453	10.0789	10.3648	10.6026	10.4475	10.6208	10.2232	11.5163	10.4895	10.3714	10.7149
ENSMUSG00000102630	8.15422	-0.00358653	0.0622507	0.0669769	0.911911	Gm37289	predicted gene, 37289	2	9.8509	9.8509	9.86359	9.75219	9.88564	9.75219	9.97201	9.8509	9.85888	10.0423	10.0134
ENSMUSG00000006462	7.92868	-0.00135169	0.0621369	0.0670799	0.911911	A530013C23Rik	RIKEN cDNA A530013C23 gene	2	9.78203	9.78203	9.82105	9.82105	9.82105	9.88576	10.1323	9.78203	10.0962	9.82105	9.82105
ENSMUSG00000047963	5.40805	0.00120369	0.0621337	0.0670852	0.911911	Stbd1	starch binding domain 1	5	9.77889	10.0827	10.0387	9.82419	9.82419	9.82419	9.77889	9.77889	9.82419	9.82419	9.82419
ENSMUSG00000005983	33.5056	-0.00638822	0.0625165	0.0671056	0.911911	1700037C18Rik	RIKEN cDNA 1700037C18 gene	16	9.78912	10.0355	10.0832	9.97944	9.85617	10.0235	10.3461	9.99975	10.0227	10.1505	10.1829
ENSMUSG00000002835	96.158	0.00547917	0.0623896	0.0671771	0.911911	Chaf1a	chromatin assembly factor 1, subunit A (p150)	17	9.94187	10.4053	10.6076	10.6332	10.1097	10.021	10.2732	10.2366	10.0117	9.9515	10.165
ENSMUSG00000076613	48.5246	-0.0102522	0.0631527	0.0672274	0.911911	Ighg2b	immunoglobulin heavy constant gamma 2B	12	10.1827	9.98274	9.9645	10.1437	10.1441	9.96365	10.1161	10.2365	10.2118	10.1687	10.3102
ENSMUSG00000026200	15.8665	-0.00322322	0.0622094	0.0673102	0.911911	Glb1l	galactosidase, beta 1-like	1	9.86084	9.86084	9.89403	9.74224	9.97322	9.93077	10.1367	9.86084	10.1356	9.94965	9.88314
ENSMUSG00000031967	298.667	-0.0119265	0.0633959	0.0673182	0.911911	Afg3l1	AFG3-like AAA ATPase 1	8	10.3487	10.1978	10.5908	10.6902	10.5163	10.5961	11.0732	10.7372	10.6275	10.4666	10.6371
ENSMUSG00000062797	75.1248	-0.00463483	0.0622784	0.0673897	0.911911	Hikeshi	heat shock protein nuclear import factor	7	9.76911	9.93171	10.1192	10.3191	10.1006	10.1335	10.4787	10.5028	10.179	10.2352	10.1075
ENSMUSG00000028399	9.29436	-0.00164348	0.0621415	0.067508	0.911911	Ptprd	protein tyrosine phosphatase, receptor type, D	4	9.75904	9.75904	9.88615	9.84404	9.88625	9.84404	10.2231	9.75904	9.84404	9.84404	9.97688
ENSMUSG00000054676	140.508	0.0116753	0.0634482	0.0675318	0.911911	1600014C10Rik	RIKEN cDNA 1600014C10 gene	7	10.4153	10.4198	10.0504	10.7955	10.3223	10.2605	10.1229	10.2741	10.2165	10.177	10.3338
ENSMUSG00000015461	532.6	-0.0172018	0.0649256	0.0675877	0.911911	Atf6b	activating transcription factor 6 beta	17	10.4121	10.8049	10.6883	11.0327	10.6849	10.8102	11.2846	10.9068	10.8065	11.1689	10.7732
ENSMUSG00000026429	18.8211	0.00351746	0.0622317	0.0676165	0.911911	Ube2t	ubiquitin-conjugating enzyme E2T	1	9.97054	10.1799	10.016	9.76362	10.098	10.0489	9.83946	9.83946	9.99392	9.83553	9.94547
ENSMUSG00000102559	18.9962	0.00304111	0.0622005	0.0677249	0.911911	Gm37570	predicted gene, 37570	1	10.3109	9.90189	9.97761	9.80406	10.0535	10.0585	9.79902	9.79902	9.87952	9.88709	10.0087
ENSMUSG00000102748	3.83082	-0.00142494	0.0621408	0.0677361	0.911911	Pcdhgb2	protocadherin gamma subfamily B, 2	18	9.79858	9.79858	9.8045	9.8045	9.8045	9.8045	10.0011	9.79858	9.8045	9.89733	10.0247
ENSMUSG00000008206	343.765	-0.0114393	0.063346	0.0677727	0.911911	Cers4	ceramide synthase 4	8	10.1886	10.488	10.3801	10.8724	10.5838	10.567	10.6087	11.2672	10.5578	10.9968	10.509
ENSMUSG00000031770	728.099	0.0110873	0.0632669	0.06783	0.911911	Herpud1	homocysteine-inducible, endoplasmic reticulum stress-inducible, ubiquitin-like domain member 1	8	11.9029	11.0524	11.1269	11.0935	10.8397	10.9297	10.2839	10.6904	10.8322	10.8619	11.1928
ENSMUSG00000074576	118.39	0.00809437	0.0627322	0.0678426	0.911911	Mocs3	molybdenum cofactor synthesis 3	2	10.5295	10.3338	10.191	10.323	10.3213	10.2456	10.1596	9.94994	10.2257	10.2725	10.1232
ENSMUSG00000020605	127.534	0.00779589	0.0627097	0.0678534	0.911911	Hs1bp3	HCLS1 binding protein 3	12	10.6925	10.3148	10.3717	10.4172	10.2585	10.3794	9.86229	10.259	10.0159	10.2012	10.331
ENSMUSG00000035890	167.007	-0.0122744	0.0634949	0.0679464	0.912487	Rnf126	ring finger protein 126	10	10.109	10.302	10.3635	10.3468	10.3145	10.4639	10.6867	10.4731	10.5475	10.1548	10.5581
ENSMUSG00000117575	26.0459	0.00461196	0.0623146	0.0680415	0.913091	Gm36486	predicted gene, 36486	17	9.90498	10.2044	10.007	9.98834	9.94754	10.0957	9.90498	9.90498	9.93247	9.9327	9.9551
ENSMUSG00000030657	398.075	-0.0109433	0.0632667	0.0681892	0.914398	Xylt1	xylosyltransferase 1	7	10.095	10.7404	10.781	10.2456	10.6393	10.6676	11.4647	10.4525	10.8784	10.7305	10.8749
ENSMUSG00000055093	140.4	0.0095422	0.0630041	0.0683823	0.916313	Rps27a-ps3	ribosomal protein S27A, pseudogene 3	6	10.8888	10.0422	10.3952	10.3202	10.4504	10.3893	10.2608	10.0973	10.1043	10.4333	10.1633
ENSMUSG00000030763	65.3943	-0.00934778	0.0629227	0.0684572	0.916642	Lcmt1	leucine carboxyl methyltransferase 1	7	10.025	10.0337	10.275	10.1133	10.0296	10.0117	10.2782	10.1761	10.2346	10.2814	9.95232
ENSMUSG00000107608	7.71709	0.00240679	0.0621753	0.0687068	0.918672	Gm43863	predicted gene, 43863	6	9.82412	10.0705	10.0016	10.0224	9.77896	9.88125	9.82412	9.82412	9.84057	9.89636	9.77896
ENSMUSG00000036402	48.6703	-0.00347353	0.0622268	0.0687098	0.918672	Gng12	guanine nucleotide binding protein (G protein), gamma 12	6	9.9127	9.78162	9.82146	9.96479	10.1837	10.1031	10.3994	10.1533	10.4508	9.82146	10.0869
ENSMUSG00000072761	11.1211	-0.00257975	0.0621744	0.0689477	0.919661	Gm6712	predicted gene 6712	17	9.81993	9.81993	9.92898	9.83094	9.94656	9.78315	10.1702	9.81993	10.0008	10.0319	9.83013
ENSMUSG00000107115	17.5462	0.00301319	0.0622021	0.0689688	0.919661	Gm43052	predicted gene 43052	5	9.99048	10.1412	9.82049	9.82617	10.1282	10.129	9.8247	9.8247	9.77838	9.9685	9.96618
ENSMUSG00000073968	44.0867	0.00343137	0.0622228	0.0689734	0.919661	Trim68	tripartite motif-containing 68	7	10.4298	9.89541	9.99593	10.2696	9.90553	10.1027	9.89541	9.89541	9.86468	9.97635	10.0883
ENSMUSG00000004096	804.789	-0.0292296	0.0692641	0.0689859	0.919661	Cwc15	CWC15 spliceosome-associated protein	9	10.9422	10.9773	11.2055	11.1427	11.1017	11.0528	11.461	11.2135	11.0307	11.2124	11.2936
ENSMUSG00000022241	682.787	-0.0202546	0.0660456	0.0690933	0.920324	Tars	threonyl-tRNA synthetase	15	10.7777	10.8495	11.2806	10.7707	10.8315	10.7643	10.9819	11.3509	11.2509	11.255	10.7769
ENSMUSG00000038759	621.855	0.0190756	0.0655853	0.0691443	0.920324	Nup205	nucleoporin 205	6	10.8861	11.0612	11.2872	10.7205	11.0191	11.2737	10.6909	11.0942	10.5931	10.8678	10.7702
ENSMUSG00000030786	48.717	-0.0103755	0.0631592	0.0691874	0.920324	Itgam	integrin alpha M	7	10.1127	9.9348	10.0829	10.0575	10.1184	10.013	10.1608	10.2216	10.1645	10.3572	9.95895
ENSMUSG00000117515	72.1693	0.00847249	0.0627874	0.0693313	0.921088	Gm6883	predicted gene 6883	18	10.5025	10.2986	10.1436	10.0156	10.3594	10.2487	9.97625	9.97036	10.1219	10.216	10.2033
ENSMUSG00000025872	208.125	0.0125246	0.0635873	0.0693461	0.921088	Thoc3	THO complex 3	13	10.9282	10.4967	10.4962	10.4951	10.3931	10.4427	10.2081	10.1941	10.4806	10.4189	10.4711
ENSMUSG00000112955	7.41101	-0.00139706	0.0621393	0.0694315	0.921091	Gm48889	predicted gene, 48889	13	9.7602	9.7602	9.84288	9.84288	9.84288	9.84288	10.1714	9.7602	9.84288	9.84288	9.98378
ENSMUSG00000026162	16.7282	-0.00263946	0.0621713	0.0696102	0.921091	Nhej1	non-homologous end joining factor 1	1	9.78706	9.78706	9.81602	9.81602	10.0227	10.01	10.1203	10.1197	10.1013	9.89905	10.0096
ENSMUSG00000044676	21.1517	-0.00468635	0.062295	0.0696213	0.921091	Zfp612	zinc finger protein 612	8	9.8691	9.8691	9.90753	9.9774	9.93184	10.0471	10.0018	10.1667	9.95592	10.073	9.94391
ENSMUSG00000117468	6.70105	-0.00549347	0.0624	0.0696708	0.921091	Gm7059	predicted gene 7059	17	9.87524	9.79232	9.85288	9.91761	9.91415	9.89001	9.91344	10.0607	9.88622	9.96039	9.95166
ENSMUSG00000034906	24.4531	-0.0031301	0.0621973	0.0697316	0.921091	Ncaph	non-SMC condensin I complex, subunit H	2	10.1104	10.0361	9.86979	9.79685	9.89123	9.94854	10.0228	9.80623	10.2661	10.0986	10.086
ENSMUSG00000024401	94.6216	0.00798755	0.0627121	0.0697518	0.921091	Tnf	tumor necrosis factor	17	10.3785	10.1941	10.2139	10.2579	10.1472	10.1068	10.0889	9.99506	10.0399	10.2407	10.1427
ENSMUSG00000042229	110.976	0.0164021	0.0647069	0.0697643	0.921091	Rabif	RAB interacting factor	1	10.3329	10.4992	10.352	10.1763	10.3294	10.4144	10.2432	10.1009	10.278	10.3076	10.2006
ENSMUSG00000008226	89.8503	0.00492228	0.0623501	0.0698988	0.921091	Scrn3	secernin 3	2	9.88868	10.7807	9.88445	10.516	10.1203	10.28	9.88422	10.0769	10.0712	10.0218	10.2096
ENSMUSG00000036686	136.521	0.00629564	0.0624708	0.0699009	0.921091	Cc2d1a	coiled-coil and C2 domain containing 1A	8	10.7058	10.3704	10.5333	10.1228	10.312	10.2718	9.94967	10.0994	10.5089	10.153	10.0675
ENSMUSG00000019579	111.499	0.0105791	0.0632106	0.0699051	0.921091	Mydgf	myeloid derived growth factor	17	10.242	10.3015	10.3002	10.4986	10.2282	10.1145	9.99346	10.2513	10.035	10.0087	10.1943
ENSMUSG00000019944	71.4436	0.0042504	0.0622876	0.0699637	0.921091	Rhobtb1	Rho-related BTB domain containing 1	10	9.9793	10.2413	9.94661	10.6253	9.93055	9.83821	9.9793	9.9793	9.7808	10.1075	10.0846
ENSMUSG00000095524	4.41991	-0.00396296	0.0622666	0.0700615	0.921091	Gm15682	predicted gene 15682	5	9.87224	9.89666	9.87451	9.83239	9.87461	9.83239	9.82487	9.96058	9.87596	9.9043	10.026
ENSMUSG00000029638	901.832	-0.0139058	0.0638489	0.0701285	0.921091	Glcci1	glucocorticoid induced transcript 1	6	10.5937	10.7633	11.3634	11.0735	11.0449	11.1388	11.621	11.536	10.984	11.1626	11.1323
ENSMUSG00000041642	1356.27	-0.0222575	0.0668521	0.0701717	0.921091	Kif21b	kinesin family member 21B	1	11.103	11.5239	11.2352	11.3184	11.355	11.485	11.5726	11.6371	11.1058	11.5804	12.1342
ENSMUSG00000112082	21.2882	-0.00263607	0.0621675	0.0701842	0.921091	Gm35035	predicted gene, 35035	10	9.81098	9.81098	9.98496	9.88768	9.98996	9.8836	9.81098	10.3798	10.0305	9.85082	10.0448
ENSMUSG00000028689	39.7188	-0.00632614	0.0625075	0.0701946	0.921091	Ccdc163	coiled-coil domain containing 163	4	9.8613	10.0394	9.74178	9.98521	10.0117	10.0983	10.2198	10.0719	10.2323	10.1596	10.1078
ENSMUSG00000072109	306.201	-0.0280172	0.069561	0.0702277	0.921091	A530040E14Rik	RIKEN cDNA A530040E14 gene	1	10.6475	10.5607	10.537	10.4533	10.6201	10.7167	10.7508	10.6345	10.8093	10.6445	10.7576
ENSMUSG00000023330	20.422	-0.00281402	0.0621862	0.0704374	0.921091	Dtwd1	DTW domain containing 1	2	9.85943	9.85943	10.0288	9.74365	9.81676	9.96759	10.1793	9.85943	10.2028	9.81555	10.0006
ENSMUSG00000038208	49.6765	0.00680723	0.0625684	0.0705114	0.921091	Pgap3	post-GPI attachment to proteins 3	11	9.94744	10.2512	10.0266	10.2428	10.0825	10.0809	10.0558	9.94744	10.0006	9.88655	10.0334
ENSMUSG00000049225	31.8065	-0.00835919	0.0627596	0.070704	0.921091	Pdp1	pyruvate dehyrogenase phosphatase catalytic subunit 1	4	9.96084	9.92103	9.98659	10.0162	9.98198	10.1616	10.0709	10.2702	10.0122	10.1667	10.065
ENSMUSG00000062867	1452.97	0.0323228	0.0719562	0.0707686	0.921091	Impdh2	inosine monophosphate dehydrogenase 2	9	11.8854	11.5009	11.6667	11.6499	11.5907	11.3527	11.4886	11.1731	11.4715	11.3312	11.5212
ENSMUSG00000027678	2178.58	-0.0286262	0.0697975	0.0707784	0.921091	Ncoa3	nuclear receptor coactivator 3	2	11.4598	11.8106	11.7247	11.5631	11.8191	12.1562	12.0077	12.271	12.1737	11.9757	11.7986
ENSMUSG00000025212	103.905	0.0114683	0.0633879	0.0708312	0.921091	Sfxn3	sideroflexin 3	19	10.3942	10.1784	10.1868	10.7118	10.1879	10.1241	10.1767	10.2028	10.2238	10.1318	10.1
ENSMUSG00000027287	341.785	-0.0226049	0.0669575	0.0708469	0.921091	Snap23	synaptosomal-associated protein 23	2	10.6295	10.4784	10.7327	10.7181	10.5072	10.5748	10.9857	10.6281	10.8707	10.7601	10.5993
ENSMUSG00000053706	8.08504	0.0007967	0.0621238	0.0708479	0.921091	B430305J03Rik	RIKEN cDNA B430305J03 gene	3	9.8473	9.8473	10.1023	10.0499	9.75578	9.75578	9.8473	9.8473	9.75578	9.75578	9.75578
ENSMUSG00000042496	254.433	-0.0190071	0.0655132	0.0709342	0.921091	Prdm10	PR domain containing 10	9	10.2295	10.5182	10.6721	10.5431	10.5047	10.3938	10.6947	10.7907	10.6062	10.5891	10.5991
ENSMUSG00000075122	33.6476	-0.00648713	0.0625213	0.0709599	0.921091	Cd80	CD80 antigen	16	9.90405	9.99314	10.0676	9.91259	9.80242	10.002	10.152	9.95675	10.044	10.2836	9.89821
ENSMUSG00000062761	267.368	-0.0158866	0.0644766	0.07096	0.921091	Zfp512	zinc finger protein 512	5	10.4826	10.2295	10.4257	10.3811	10.5328	10.7018	10.8509	10.6094	10.5544	10.5324	10.6735
ENSMUSG00000096199	49.2298	0.00980012	0.0630451	0.0710257	0.921091	Ptrhd1	peptidyl-tRNA hydrolase domain containing 1	12	10.4395	10.0734	10.1817	10.0326	10.2262	10.1631	9.99211	10.0001	10.1859	10.0252	10.0693
ENSMUSG00000030393	29.3095	-0.00835347	0.0627906	0.0711162	0.921091	Zik1	zinc finger protein interacting with K protein 1	7	10.0041	9.92611	9.92044	10.0663	10.0897	9.939	10.3022	9.95263	10.1192	10.1317	10.0574
ENSMUSG00000106706	3.97439	-0.00140395	0.0621397	0.071148	0.921091	C530043K16Rik	RIKEN cDNA C530043K16 gene	5	9.81771	9.81771	9.78537	9.78537	9.78537	9.78537	9.92605	9.81771	10.0353	9.95135	9.78537
ENSMUSG00000036591	292.818	0.0167395	0.0648117	0.0711557	0.921091	Arhgap21	Rho GTPase activating protein 21	2	10.6751	11.0057	10.7498	10.5344	10.7179	10.5997	10.1155	10.656	10.5158	10.5335	10.6402
ENSMUSG00000038312	189.086	-0.00948263	0.0629418	0.0712376	0.921091	Edem2	ER degradation enhancer, mannosidase alpha-like 2	2	9.97198	10.3343	10.4475	10.2359	10.4173	10.3931	10.5639	10.7556	10.4098	10.3286	10.6129
ENSMUSG00000029148	559.917	-0.0220934	0.0667418	0.0712778	0.921091	Nrbp1	nuclear receptor binding protein 1	5	10.8926	10.6063	10.8724	10.8238	10.8219	10.8184	10.749	11.324	10.9135	10.8293	11.1716
ENSMUSG00000031258	106.774	-0.0105153	0.0631409	0.071343	0.921091	Xkrx	X-linked Kx blood group related, X-linked	X	10.1915	10.0111	10.242	10.3957	10.2055	10.0404	10.5038	10.3142	10.252	10.2416	10.4089
ENSMUSG00000009092	44.7813	0.00836317	0.0627963	0.0714076	0.921091	Derl3	Der1-like domain family, member 3	10	10.1296	10.2618	10.2924	10.1017	9.99125	10.0742	10.0709	9.86128	10.0368	10.0137	10.0564
ENSMUSG00000042439	351.999	-0.0090857	0.0628507	0.0714325	0.921091	Zfp532	zinc finger protein 532	18	10.1694	10.3337	10.4922	10.718	10.6004	10.6168	10.3351	11.6291	10.7982	10.5806	10.5114
ENSMUSG00000028522	766.977	-0.0226073	0.066933	0.0714348	0.921091	Mier1	MEIR1 treanscription regulator	4	10.7697	11.0983	11.0283	10.6779	11.0773	11.1397	11.1993	11.2219	11.4765	11.1594	10.9471
ENSMUSG00000008333	337.792	-0.019542	0.0656934	0.071473	0.921091	Snrpb2	U2 small nuclear ribonucleoprotein B	2	10.4602	10.5002	10.6248	10.521	10.5513	10.8918	10.7608	11.0057	10.7986	10.7327	10.6521
ENSMUSG00000101942	14.9988	0.00280444	0.0621917	0.0715233	0.921091	Gm19582	predicted gene, 19582	1	9.8455	10.1702	10.0578	9.9363	10.0403	9.90222	9.8455	9.8455	9.98788	9.75758	9.80456
ENSMUSG00000006342	11.4702	-0.00221577	0.0621626	0.071561	0.921091	Susd2	sushi domain containing 2	10	9.80334	9.7447	9.91794	9.85838	9.85838	9.85838	10.2644	9.7447	9.85838	9.9682	9.90536
ENSMUSG00000106057	4.61909	0.00120474	0.0621337	0.0715979	0.921091	Gm43560	predicted gene 43560	3	9.78575	10.0426	9.81733	9.81733	9.81733	10.0459	9.78575	9.78575	9.81733	9.81733	9.81733
ENSMUSG00000052593	824.223	-0.0248501	0.06784	0.0716456	0.921091	Adam17	a disintegrin and metallopeptidase domain 17	12	10.9651	10.7783	10.9921	11.2081	11.0987	11.0774	11.1654	11.5312	11.1424	11.0555	11.1957
ENSMUSG00000040022	222.185	0.0152397	0.0643531	0.0716469	0.921091	Rab11fip2	RAB11 family interacting protein 2 (class I)	19	10.6921	10.547	10.6208	10.7043	10.3901	10.5675	10.5966	10.1452	10.3799	10.2836	10.5205
ENSMUSG00000020572	360.769	-0.0226273	0.066923	0.0716656	0.921091	Nampt	nicotinamide phosphoribosyltransferase	12	10.499	10.5821	10.5025	10.7943	10.7525	10.5747	10.9336	10.7527	10.6927	10.6286	10.8977
ENSMUSG00000015869	312.925	0.0164915	0.0647316	0.071677	0.921091	Prpsap1	phosphoribosyl pyrophosphate synthetase-associated protein 1	11	10.8916	10.5005	10.8851	10.6913	10.2809	10.7624	10.5301	10.4361	10.4021	10.5775	10.5278
ENSMUSG00000040661	593.155	-0.0164742	0.0647228	0.0717254	0.921091	Rad54l2	RAD54 like 2 (S. cerevisiae)	9	10.7939	10.8218	10.5761	10.8563	10.8846	10.7571	10.7925	11.1321	10.7291	11.6864	10.7058
ENSMUSG00000030921	1120.9	0.0198205	0.0658797	0.0717937	0.921319	Trim30a	tripartite motif-containing 30A	7	11.8473	11.0721	11.3331	11.8525	11.1831	11.1502	11.0354	11.2014	11.3354	11.0513	11.1175
ENSMUSG00000024194	128.39	-0.0191786	0.0655987	0.0719694	0.922922	Cuta	cutA divalent cation tolerance homolog	17	10.1889	10.293	10.3262	10.2737	10.2813	10.3333	10.5964	10.2554	10.351	10.3905	10.3779
ENSMUSG00000025982	2862.47	-0.0272953	0.069198	0.072074	0.92316	Sf3b1	splicing factor 3b, subunit 1	1	11.7084	12.4255	11.9665	11.6419	11.9595	12.0755	11.8703	12.4402	12.3242	12.4866	12.3235
ENSMUSG00000042406	863.799	0.0291759	0.0700467	0.0720893	0.92316	Atf4	activating transcription factor 4	15	11.0832	11.2591	11.134	11.3826	11.1341	11.4441	11.281	11.0047	11.0952	10.9701	10.9387
ENSMUSG00000005410	230.048	-0.0113604	0.0633382	0.0721547	0.923346	Mcm5	minichromosome maintenance complex component 5	8	10.3364	10.284	10.363	10.0921	10.6974	10.4382	10.9506	10.3265	10.661	10.6887	10.3802
ENSMUSG00000023826	15.1888	0.00131856	0.062133	0.0722314	0.923678	Prkn	parkin RBR E3 ubiquitin protein ligase	17	9.73963	10.3418	9.86346	9.86346	10.0034	9.86346	9.73963	9.73963	9.86346	9.86346	9.91044
ENSMUSG00000030659	454.101	-0.0245784	0.0678002	0.0723187	0.923765	Nucb2	nucleobindin 2	7	10.7484	10.5926	10.9157	10.5993	10.6775	10.8767	10.8232	11.1005	10.8468	10.8101	10.9872
ENSMUSG00000074797	87.3441	-0.00475563	0.0622846	0.0723397	0.923765	Itpa	inosine triphosphatase (nucleoside triphosphate pyrophosphatase)	2	9.80674	9.98484	10.1812	10.1369	10.1536	10.327	10.6447	10.3586	10.2282	10.2604	10.1039
ENSMUSG00000091896	1170.43	-0.0168094	0.0647068	0.0724237	0.924167	Ube2d2a	ubiquitin-conjugating enzyme E2D 2A	18	10.8706	10.9826	11.6163	11.1964	11.1327	11.2428	11.9708	11.3987	11.3873	11.1154	11.4488
ENSMUSG00000025289	54.3874	0.00782612	0.0627052	0.0725445	0.924167	Prdx4	peroxiredoxin 4	X	10.3845	10.1641	10.2681	9.89524	10.2475	10.2049	9.95308	10.014	10.2034	10.0507	10.0326
ENSMUSG00000096210	19.3384	-0.0024356	0.0621636	0.0725666	0.924167	H1f0	H1.0 linker histone	15	9.82777	9.82777	9.77531	9.8429	10.0485	9.927	9.82777	10.2823	9.97481	10.141	9.88035
ENSMUSG00000022677	172.177	-0.014541	0.0641489	0.0727195	0.924167	Cep20	centrosomal protein 20	16	10.119	10.4006	10.372	10.5264	10.3248	10.1966	10.6237	10.4822	10.6096	10.5441	10.2708
ENSMUSG00000115312	6.60754	0.00416345	0.0622857	0.0727584	0.924167	Gm8518	predicted gene 8518	14	9.82318	10.0013	10.0323	9.90632	9.8396	9.95701	9.82318	9.92856	9.85536	9.82142	9.84634
ENSMUSG00000030655	2973.27	0.0458961	0.0807016	0.0727658	0.924167	Smg1	SMG1 homolog, phosphatidylinositol 3-kinase-related kinase (C. elegans)	7	12.2968	12.4407	12.0836	12.2068	12.1061	12.3807	12.045	11.8714	12.0314	12.1982	12.1376
ENSMUSG00000115767	12.1407	-0.00221057	0.0621577	0.0728317	0.924167	Gm10366	predicted gene 10366	14	9.80358	9.80358	9.7995	9.7995	9.92611	9.95119	10.2252	9.80358	10.0339	9.87141	9.98135
ENSMUSG00000002635	166.166	0.0156532	0.0644582	0.0728737	0.924167	Pdcd2l	programmed cell death 2-like	7	10.5997	10.6204	10.4455	10.3084	10.5312	10.4602	10.3634	10.0755	10.4222	10.4225	10.3132
ENSMUSG00000021076	351.096	0.0169119	0.0648557	0.0729785	0.924167	Actr10	ARP10 actin-related protein 10	12	10.5542	10.7828	10.9817	10.6193	10.5824	10.2683	10.4908	10.4276	10.574	10.5478	10.3735
ENSMUSG00000073616	100.987	0.00995023	0.0630701	0.073018	0.924167	Cops9	COP9 signalosome subunit 9	1	10.7101	10.0196	10.1445	10.3155	10.3434	10.3868	10.113	10.1631	10.3019	10.1207	10.1472
ENSMUSG00000058290	86.6226	0.00312168	0.0622146	0.0730631	0.924167	Espl1	extra spindle pole bodies 1, separase	15	10.2915	9.91708	10.9587	9.686	9.82596	9.7775	9.91708	9.99161	10.1512	9.96408	9.84175
ENSMUSG00000110644	8.04979	-0.00179919	0.0621451	0.0731001	0.924167	Gm7390	predicted gene 7390	9	9.74321	9.74321	9.90199	9.85987	9.85987	9.85987	9.85155	10.173	9.85987	9.9429	9.85987
ENSMUSG00000028796	863.227	0.0319678	0.0716353	0.0731551	0.924167	Phc2	polyhomeotic 2	4	11.1836	11.4721	11.3075	11.0847	11.1618	11.1096	10.8953	11.0261	11.1307	11.1549	11.0606
ENSMUSG00000034532	5.01634	-0.00141216	0.0621401	0.0731918	0.924167	Fbxo16	F-box protein 16	14	9.77418	9.77418	9.8289	9.8289	9.8289	9.8289	9.77418	10.0898	9.8289	9.8289	9.9982
ENSMUSG00000021959	768.789	-0.0209372	0.0662845	0.0732818	0.924167	Lats2	large tumor suppressor 2	14	11.2284	10.8588	11.0865	10.9849	10.9538	10.7944	11.4006	10.8668	11.4299	11.4379	10.9331
ENSMUSG00000022420	39.4456	-0.00466563	0.0623009	0.0734012	0.924167	Dnal4	dynein, axonemal, light chain 4	15	9.87274	9.97561	9.99962	9.99608	9.96888	10.1093	9.92692	10.3864	10.126	9.91119	10.1719
ENSMUSG00000061032	915.133	-0.0300072	0.0700785	0.0734307	0.924167	Rrp1	ribosomal RNA processing 1	10	10.941	11.0514	11.2084	11.1233	11.2396	11.2622	11.6041	11.2904	11.1939	11.2105	11.3142
ENSMUSG00000020003	261.096	0.00784191	0.062671	0.0735182	0.924167	Pex7	peroxisomal biogenesis factor 7	10	11.424	10.3923	10.4701	10.6127	10.4307	10.4766	10.1626	9.99576	10.408	10.6082	10.4492
ENSMUSG00000046169	82.264	0.0063294	0.0624818	0.073539	0.924167	Adamts6	a disintegrin-like and metallopeptidase (reprolysin type) with thrombospondin type 1 motif, 6	13	10.0455	10.6896	10.0637	10.3681	10.1895	10.1503	9.93638	10.0324	10.0587	10.1804	10.2213
ENSMUSG00000026750	290.136	0.021959	0.0667092	0.0735404	0.924167	Psmb7	proteasome (prosome, macropain) subunit, beta type 7	2	10.7107	10.8237	10.7408	10.5655	10.7087	10.4689	10.4958	10.3758	10.4939	10.6552	10.5776
ENSMUSG00000006335	97.6257	0.0257914	0.0683849	0.0735491	0.924167	Tfpt	TCF3 (E2A) fusion partner	7	10.3294	10.3278	10.3089	10.3064	10.3362	10.2838	10.2992	10.1584	10.249	10.187	10.2797
ENSMUSG00000020593	147.163	0.0147862	0.064211	0.0736265	0.924167	Lpin1	lipin 1	12	10.5977	10.4131	10.3463	10.2947	10.5524	10.3234	10.269	10.1368	10.3632	10.1811	10.4179
ENSMUSG00000078317	54.9313	0.00523426	0.0623794	0.0736409	0.924167	F8a	factor 8-associated gene A	X	10.3465	9.9332	9.90412	10.1906	10.0146	10.3288	9.9332	10.0386	9.97431	9.96296	10.0645
ENSMUSG00000044072	16.9965	-0.00366199	0.0622407	0.0736435	0.924167	Eml6	echinoderm microtubule associated protein like 6	11	9.87978	9.87978	9.72331	9.95229	9.96554	9.84433	10.075	9.87978	10.1142	10.0361	9.8642
ENSMUSG00000081339	8.8483	-0.00681022	0.0625985	0.0737552	0.924167	Gm16044	predicted gene 16044	7	9.88467	9.88467	9.82156	9.82526	9.86459	9.80991	9.88467	9.88467	10.0069	9.92583	9.93857
ENSMUSG00000022571	66.1422	-0.0051279	0.0623348	0.0738749	0.924167	Pycrl	pyrroline-5-carboxylate reductase-like	15	9.78051	9.99243	10.1741	9.94899	10.1647	10.1961	10.1737	10.6201	10.2523	10.1185	10.1371
ENSMUSG00000028741	184.427	-0.0223777	0.06677	0.0740384	0.924167	Mrto4	mRNA turnover 4, ribosome maturation factor	4	10.4806	10.2964	10.4501	10.4153	10.2906	10.4502	10.4121	10.6193	10.5785	10.5558	10.4242
ENSMUSG00000035824	760.619	0.034575	0.0730675	0.0741183	0.924167	Tk2	thymidine kinase 2, mitochondrial	8	11.2468	10.9975	11.1951	11.1796	11.1413	11.1365	11.1975	10.8774	10.9781	10.895	11.0332
ENSMUSG00000019810	286.918	0.0133298	0.0638254	0.074173	0.924167	Fuca2	fucosidase, alpha-L- 2, plasma	10	10.338	10.9516	10.6778	10.7565	10.4788	10.5356	10.5772	10.257	10.3478	10.4502	10.4698
ENSMUSG00000026707	73.5184	0.00698784	0.0625949	0.0742369	0.924167	Nsun6	NOL1/NOP2/Sun domain family member 6	2	9.86725	10.5205	10.3488	10.3702	10.0186	10.1412	10.1535	10.0497	10.0494	10.0487	10.0573
ENSMUSG00000070462	201.834	-0.011768	0.0633383	0.0743339	0.924167	Tlnrd1	talin rod domain containing 1	7	10.2505	10.1413	10.387	10.4812	10.4091	10.5591	10.6285	10.7821	10.4292	10.4471	10.4414
ENSMUSG00000021905	304.438	-0.00998684	0.0630121	0.0743517	0.924167	Dph3	diphthamine biosynthesis 3	14	10.0279	10.462	10.5955	10.5479	10.5431	10.5862	10.6239	11.2257	10.5248	10.6963	10.6002
ENSMUSG00000003378	4.27697	0.00120116	0.0621335	0.074423	0.924167	Grik5	glutamate receptor, ionotropic, kainate 5 (gamma 2)	7	9.80985	9.97245	9.79323	9.79323	9.95664	10.0307	9.80985	9.80985	9.79323	9.79323	9.79323
ENSMUSG00000001248	300.546	0.0102987	0.0631254	0.0744318	0.924167	Gramd1a	GRAM domain containing 1A	7	11.2916	10.2842	10.4554	10.4498	10.5425	10.9495	10.3592	10.3012	10.3854	10.676	10.4546
ENSMUSG00000028648	297.715	-0.0159708	0.0645336	0.074471	0.924167	Ndufs5	NADH:ubiquinone oxidoreductase core subunit S5	4	10.5418	10.4116	10.6464	10.392	10.7212	10.4596	10.4053	11.1182	10.7239	10.6105	10.781
ENSMUSG00000026851	504.538	0.0310615	0.0710712	0.0745123	0.924167	BC005624	cDNA sequence BC005624	2	11.0532	10.8559	10.9576	11.0595	10.7441	10.997	10.8024	10.8271	10.7611	10.782	10.8913
ENSMUSG00000053390	106.512	0.0073703	0.0626132	0.0745136	0.924167	Zfp952	zinc finger protein 952	17	10.306	10.5989	10.1644	10.2942	10.126	10.4357	10.1166	9.93335	10.2111	10.2984	10.1412
ENSMUSG00000024766	65.5452	-0.014616	0.064101	0.0745204	0.924167	Lipo3	lipase, member O3	19	9.99217	10.152	10.1965	10.1339	10.2261	10.1028	10.292	10.3029	10.1616	10.2477	10.2248
ENSMUSG00000048503	9.32862	-0.00137294	0.0621381	0.0746352	0.924167	Tlcd5	TLC domain containing 5	9	9.75061	9.75061	9.85247	9.85247	9.85247	9.85247	10.2239	9.75061	9.96772	9.85247	9.85247
ENSMUSG00000029918	191.638	0.0168926	0.0648309	0.0747398	0.924167	Mrps33	mitochondrial ribosomal protein S33	6	10.6908	10.3788	10.5114	10.4423	10.7525	10.3984	10.4589	10.3705	10.387	10.3917	10.4399
ENSMUSG00000097310	5.41241	0.00120277	0.0621336	0.0747714	0.924167	A930038B10Rik	RIKEN cDNA A930038B10 gene	14	9.77494	10.0956	9.82814	9.82814	10.0168	9.82814	9.77494	9.77494	9.82814	9.82814	9.82814
ENSMUSG00000026288	1906.33	0.023948	0.0675345	0.0748367	0.924167	Inpp5d	inositol polyphosphate-5-phosphatase D	1	12.302	11.8519	11.4122	11.7492	11.8188	11.9275	11.4105	11.2976	11.5938	11.7624	11.7448
ENSMUSG00000022051	825.168	0.0202643	0.0660542	0.0748646	0.924167	Bnip3l	BCL2/adenovirus E1B interacting protein 3-like	14	11.7017	10.8376	11.3999	11.3315	10.9638	11.0569	10.8727	11.0429	11.0137	11.0418	10.9884
ENSMUSG00000006567	11.4451	0.00209507	0.0621613	0.0748708	0.924167	Atp7b	ATPase, Cu++ transporting, beta polypeptide	8	10.2121	9.77879	9.82429	9.93114	9.8665	10.1022	9.77879	9.83149	9.82429	9.82429	9.92932
ENSMUSG00000103115	17.8265	0.00195478	0.0621574	0.0749237	0.924167	Gm37584	predicted gene, 37584	3	9.88682	10.2661	9.91062	10.1075	9.91062	9.91062	9.69246	9.90957	9.91062	9.91062	9.91062
ENSMUSG00000074238	214.64	0.0188545	0.0654828	0.0749671	0.924167	Ap1ar	adaptor-related protein complex 1 associated regulatory protein	3	10.4644	10.6962	10.4236	10.5413	10.65	10.5966	10.235	10.5762	10.3521	10.4824	10.4047
ENSMUSG00000070392	279.81	0.011483	0.0633822	0.0750415	0.924167	Gm20634	predicted gene 20634	3	10.931	10.3261	10.4878	10.4612	10.6153	10.6554	10.2163	10.4802	10.5139	10.3483	10.337
ENSMUSG00000013076	5.49388	-0.00140777	0.0621398	0.0750508	0.924167	Amotl1	angiomotin-like 1	9	9.77007	9.77007	9.83301	9.83301	9.83301	9.83301	9.77007	10.1108	9.83301	9.83301	9.98876
ENSMUSG00000006005	1448.19	-0.0200596	0.0659147	0.0750602	0.924167	Tpr	translocated promoter region, nuclear basket protein	1	10.8894	11.4499	11.5366	11.1875	11.5186	11.6369	11.8299	11.927	11.3179	11.5339	11.9369
ENSMUSG00000024659	120.756	-0.0123685	0.0635577	0.0751423	0.924167	Anxa1	annexin A1	19	10.1281	10.2189	10.2403	10.4611	10.0446	10.2645	10.52	10.34	10.2078	10.5283	10.3657
ENSMUSG00000071652	229.97	0.0148474	0.0641863	0.0751505	0.924167	Ints5	integrator complex subunit 5	19	10.7314	10.5705	10.3993	10.6765	10.3999	10.4066	10.2205	10.3394	10.4202	10.4616	10.494
ENSMUSG00000027002	4.44755	-0.00148577	0.0621417	0.0751755	0.924167	Nckap1	NCK-associated protein 1	2	9.83958	9.83958	9.80562	9.7635	9.7635	9.7635	9.83958	9.83958	9.82511	10.068	9.88777
ENSMUSG00000026280	358.032	0.00954698	0.0629882	0.0752052	0.924167	Atg4b	autophagy related 4B, cysteine peptidase	1	10.3353	11.1807	10.1512	10.9788	10.7759	10.6846	10.4215	10.3633	10.6905	10.1633	10.5821
ENSMUSG00000064061	212.488	0.0108769	0.0632528	0.0752342	0.924167	Dzip3	DAZ interacting protein 3, zinc finger	16	10.1563	10.8721	10.5836	10.7214	10.5987	10.3134	10.578	10.1778	10.2129	10.3663	10.3261
ENSMUSG00000020859	1024.84	0.0199	0.0658598	0.0752507	0.924167	Spag9	sperm associated antigen 9	11	11.6499	11.0451	11.536	11.3798	11.0852	11.5624	11.4701	10.8491	10.9523	11.1152	11.1439
ENSMUSG00000045055	83.1068	-0.00577307	0.0623875	0.0752909	0.924167	Rpsa-ps2	ribosomal protein SA, pseudogene 2	10	9.98629	9.95523	10.1801	10.3032	10.1257	10.1085	10.0369	10.758	10.1127	10.2875	10.1711
ENSMUSG00000014402	248.852	0.0252987	0.0681027	0.0752947	0.924167	Tsg101	tumor susceptibility gene 101	7	10.6665	10.6375	10.5896	10.6094	10.6331	10.6266	10.3876	10.5797	10.3618	10.5359	10.6184
ENSMUSG00000028690	49.2134	-0.00410169	0.0622522	0.0753168	0.924167	Mmachc	methylmalonic aciduria cblC type, with homocystinuria	4	9.9333	9.98474	10.1709	10.0712	9.93971	9.86377	9.9333	10.3402	10.1898	10.0138	10.0859
ENSMUSG00000094561	88.2912	-0.0215969	0.066485	0.0755397	0.925479	Ighv1-22	immunoglobulin heavy variable 1-22	12	10.2041	10.1572	10.1808	10.2248	10.2896	10.2125	10.4155	10.227	10.2632	10.2942	10.2915
ENSMUSG00000027694	13.1718	-0.00482701	0.0623478	0.0756133	0.925479	Gm8325	predicted pseudogene 8325	3	9.8358	9.9508	9.87868	9.76728	9.9307	9.89666	9.8358	10.1042	10.0623	9.93326	10.0526
ENSMUSG00000116433	19.7804	0.00272623	0.0621828	0.0756413	0.925479	Gm49553	predicted gene, 49553	15	10.3271	9.89238	9.81357	10.0046	10.1531	9.85932	9.78951	9.78951	9.96443	9.95733	9.89493
ENSMUSG00000034858	629.737	0.0162214	0.0645799	0.0757534	0.925479	Fam214a	family with sequence similarity 214, member A	9	11.7213	10.9691	10.9829	10.9132	10.9813	10.9817	10.6625	10.4913	10.8912	11.0318	10.9453
ENSMUSG00000000581	113.651	0.0157219	0.0644494	0.0757899	0.925479	C1d	C1D nuclear receptor co-repressor	11	10.1618	10.5023	10.4573	10.2924	10.4009	10.3635	10.2055	10.3847	10.209	10.2785	10.1934
ENSMUSG00000044881	34.2882	-0.00836151	0.0627869	0.0757954	0.925479	Coa4	cytochrome c oxidase assembly factor 4	7	9.89583	10.0691	10.1034	9.98295	9.97068	10.0185	10.3483	9.92758	10.144	10.0235	10.1783
ENSMUSG00000071862	7.56225	0.000795025	0.0621238	0.0757984	0.925479	Lrrtm2	leucine rich repeat transmembrane neuronal 2	18	9.84586	9.84586	10.0485	9.75722	9.75722	10.0865	9.84586	9.84586	9.75722	9.75722	9.75722
ENSMUSG00000069227	6.89973	0.00116433	0.0621317	0.0758457	0.925479	Gprin1	G protein-regulated inducer of neurite outgrowth 1	13	9.78111	10.1138	9.82197	10.0746	9.82197	9.82197	9.78111	9.78111	9.86554	9.82197	9.82197
ENSMUSG00000029713	534.919	-0.0283741	0.0695724	0.0759508	0.925479	Gnb2	guanine nucleotide binding protein (G protein), beta 2	5	10.6173	10.8948	10.8928	10.7261	10.9017	10.7567	10.8932	11.0739	11.0875	10.8711	10.8529
ENSMUSG00000109941	8.21596	-0.000481035	0.0621192	0.0760427	0.925479	Exosc6	exosome component 6	8	10.0886	9.80181	9.80127	9.80127	9.80127	9.80127	9.80181	9.80181	10.0587	9.80127	10.0496
ENSMUSG00000065272	107.259	0.0255831	0.0682178	0.0760768	0.925479	Snord57	small nucleolar RNA, C/D box 57	2	10.2554	10.258	10.1936	10.2865	10.2414	10.3832	10.2052	10.2242	10.1792	10.1582	10.2079
ENSMUSG00000029771	1549.88	-0.0400389	0.0744251	0.0761303	0.925479	Irf5	interferon regulatory factor 5	6	11.4083	11.6142	11.4225	11.6679	11.5182	11.4276	11.5412	11.7602	11.7413	11.6938	11.5955
ENSMUSG00000074158	28.7342	0.00145057	0.0621378	0.0761831	0.925479	Zfp976	zinc finger protein 976	7	9.78903	10.4017	10.3503	9.81405	9.99305	9.81405	9.78903	9.78903	9.81405	9.81405	9.9959
ENSMUSG00000027671	308.682	-0.0171684	0.0648496	0.0762242	0.925479	Actl6a	actin-like 6A	3	10.4534	10.4002	10.5581	10.8108	10.426	10.4042	10.6414	10.8444	10.4525	10.7839	10.6586
ENSMUSG00000028540	94.0323	0.00965558	0.0629824	0.0762942	0.925479	Dph2	DPH2 homolog	4	10.1718	10.2492	10.1754	10.4887	10.275	10.3236	10.3242	10.0456	10.0343	9.97668	10.1105
ENSMUSG00000107136	29.6598	0.00651296	0.0625249	0.0763305	0.925479	Gm42466	predicted gene 42466	5	10.0914	9.93632	9.89333	10.1354	10.0977	9.93707	9.93632	9.93632	9.85148	9.92236	9.9882
ENSMUSG00000048218	100.365	0.010616	0.0632016	0.0763857	0.925479	Amigo2	adhesion molecule with Ig like domain 2	15	10.2224	10.5039	10.0727	10.3514	10.3662	10.3375	10.2084	10.0156	10.3203	10.0521	10.163
ENSMUSG00000025403	322.172	-0.0156713	0.0643449	0.0765113	0.925479	Shmt2	serine hydroxymethyltransferase 2 (mitochondrial)	10	10.3776	10.4015	10.6589	10.5467	10.7309	10.3381	10.7301	10.798	10.6739	10.6097	10.4794
ENSMUSG00000104493	17.7362	-0.00260206	0.0621769	0.0765619	0.925479	Gm19552	predicted gene, 19552	1	9.86053	9.86053	9.74255	9.74255	9.93587	10.009	9.86053	10.139	10.1545	9.95406	9.97248
ENSMUSG00000025037	4.0549	0.00120179	0.0621336	0.0765852	0.925479	Maoa	monoamine oxidase A	X	9.8021	10.0012	9.80098	9.80098	9.99883	9.9594	9.8021	9.8021	9.80098	9.80098	9.80098
ENSMUSG00000009281	13.504	-0.00135548	0.0621373	0.0766052	0.925479	Rarres2	retinoic acid receptor responder (tazarotene induced) 2	6	9.73681	9.73681	9.86627	9.86627	9.86627	9.86627	9.73681	10.3127	9.86627	9.96794	9.86627
ENSMUSG00000107534	6.33062	0.00282418	0.0621998	0.0766494	0.925479	Gm43920	predicted gene, 43920	6	9.84033	9.97638	9.76276	10.0108	9.96505	9.92765	9.84033	9.84033	9.76276	9.83466	9.85671
ENSMUSG00000020166	820.411	0.0190277	0.0655533	0.0766558	0.925479	Cnot2	CCR4-NOT transcription complex, subunit 2	10	11.8248	10.9944	11.2203	11.2897	11.089	11.0819	11.062	10.6262	11.2038	10.9731	11.03
ENSMUSG00000104488	2.36858	-0.00216329	0.0621667	0.0766912	0.925479	Gm38062	predicted gene, 38062	1	9.79893	9.79893	9.80415	9.80415	9.84636	9.80415	9.79893	9.98882	9.91939	9.87605	9.87059
ENSMUSG00000052459	386.253	0.0110382	0.0632062	0.0767419	0.925479	Atp6v1a	ATPase, H+ transporting, lysosomal V1 subunit A	16	10.9619	11.1283	10.6458	10.6296	10.6237	10.6968	10.3103	10.2887	10.7443	10.6578	10.7081
ENSMUSG00000046364	12377.6	0.0378903	0.0694578	0.0767461	0.925479	Rpl27a	ribosomal protein L27A	7	13.9417	13.8067	13.6546	13.8908	13.9324	14.131	13.7161	13.7485	13.6977	13.5486	13.7675
ENSMUSG00000029073	63.6025	0.00752917	0.062654	0.0768131	0.925674	Cptp	ceramide-1-phosphate transfer protein	4	10.5544	10.1217	10.2267	10.2556	10.1865	10.0458	10.0965	9.83394	10.0793	10.1454	10.1221
ENSMUSG00000032849	247.154	-0.0158912	0.064468	0.0769785	0.926889	Abcc4	ATP-binding cassette, sub-family C (CFTR/MRP), member 4	14	10.4919	10.2122	10.4842	10.453	10.5485	10.5087	10.5212	10.8828	10.7509	10.466	10.4779
ENSMUSG00000054263	3.54608	-0.00140745	0.0621399	0.0770158	0.926889	Lifr	LIF receptor alpha	15	9.81474	9.81474	9.78834	9.78834	9.78834	9.78834	9.81474	9.93256	9.96786	9.99985	9.78834
ENSMUSG00000063882	1146.68	0.0574966	0.0861583	0.0770914	0.927186	Uqcrh	ubiquinol-cytochrome c reductase hinge protein	4	11.3112	11.5458	11.4595	11.4265	11.405	11.3848	11.266	11.371	11.3448	11.3083	11.2855
ENSMUSG00000032410	883.049	0.0196101	0.0656423	0.0771447	0.927214	Xrn1	5'-3' exoribonuclease 1	9	11.1283	10.9996	11.679	11.1079	11.0621	11.3019	11.1796	11.0864	10.6904	11.0026	10.8454
ENSMUSG00000026307	310.481	-0.0169811	0.064845	0.0773174	0.928676	Scly	selenocysteine lyase	1	10.756	10.4938	10.4295	10.5627	10.6566	10.5209	10.8202	10.5089	10.5777	11.074	10.6915
ENSMUSG00000035941	797.081	0.0299577	0.0704164	0.0773816	0.928685	Ibtk	inhibitor of Bruton agammaglobulinemia tyrosine kinase	9	11.0632	11.4787	11.2377	11.1141	11.2089	10.9901	10.8998	10.9864	11.1046	11.0614	11.0323
ENSMUSG00000038298	7.29335	0.0011788	0.0621327	0.0775072	0.928685	Pdzk1	PDZ domain containing 1	3	9.76191	10.1657	9.84117	9.84117	9.84117	9.99286	9.76191	9.76191	9.84117	9.84117	9.84117
ENSMUSG00000078502	432.92	0.0160874	0.0644998	0.0775119	0.928685	Zfp268	zinc finger protein 268	4	10.6399	10.863	11.171	11.0336	10.8257	10.7031	10.7876	10.9001	10.53	10.7256	10.5945
ENSMUSG00000038533	338.291	-0.0135178	0.063878	0.0775222	0.928685	Cbfa2t2	CBFA2/RUNX1 translocation partner 2	2	10.3423	10.7329	10.5687	10.4255	10.6983	10.258	11.0622	10.3404	10.8709	10.9167	10.598
ENSMUSG00000026782	23.8905	-0.00311868	0.0622033	0.0777595	0.929589	Abi2	abl interactor 2	1	9.8834	9.8834	9.71968	9.98542	10.0206	9.84906	10.113	9.8834	10.3035	9.86344	9.84395
ENSMUSG00000040177	203.958	-0.00648727	0.0625223	0.0778141	0.929589	2310057M21Rik	RIKEN cDNA 2310057M21 gene	7	10.4094	10.0663	10.2424	10.201	10.3201	10.339	9.722	11.2858	10.6501	10.2047	10.6386
ENSMUSG00000093505	10.6442	0.00164812	0.0621458	0.0778325	0.929589	Gm20691	predicted gene 20691	3	9.94847	10.1826	9.8815	9.8815	9.96592	9.8815	9.72158	9.72158	9.8815	9.8815	9.8815
ENSMUSG00000055538	162.421	-0.0208833	0.0662125	0.0779499	0.929589	Zcchc24	zinc finger, CCHC domain containing 24	14	10.3063	10.3168	10.2115	10.3414	10.2008	10.48	10.3707	10.4617	10.533	10.4599	10.3205
ENSMUSG00000018209	2658.27	0.0277504	0.0692599	0.078273	0.929589	Stk4	serine/threonine kinase 4	2	12.5481	12.1366	12.188	12.0338	11.7599	12.2317	11.7414	11.6725	12.1844	11.9602	11.8146
ENSMUSG00000000628	193.779	0.00970308	0.0630035	0.0783109	0.929589	Hk2	hexokinase 2	6	10.7547	10.1599	10.6992	10.7317	10.2884	10.4907	10.6552	10.1352	10.2171	10.2093	10.3473
ENSMUSG00000109510	16.4034	0.00139378	0.0621385	0.0783298	0.929589	Gm42417	predicted gene, 42417	1	9.87194	9.87194	9.8253	10.3239	9.95431	9.73114	9.87194	9.87194	9.8066	9.73114	9.73114
ENSMUSG00000030302	20.7479	-0.00225323	0.0621683	0.0783573	0.929589	Atp2b2	ATPase, Ca++ transporting, plasma membrane 2	6	9.71013	9.84619	9.89295	9.89295	9.89295	9.93871	9.71013	10.4065	9.89295	10.0242	9.89295
ENSMUSG00000062093	46.8554	-0.0122043	0.0635358	0.0783607	0.929589	Gm10110	predicted gene 10110	14	9.98583	10.1407	10.1516	9.96175	10.0626	10.0609	10.1307	10.1917	10.0512	10.2754	10.2221
ENSMUSG00000020133	133.849	-0.0142423	0.0640251	0.0783695	0.929589	2310011J03Rik	RIKEN cDNA 2310011J03 gene	10	10.3696	10.0834	10.3367	10.3352	10.2371	10.2636	10.2281	10.6765	10.3828	10.3713	10.4492
ENSMUSG00000030602	56.8113	0.00516395	0.0623675	0.0783705	0.929589	Pak4	p21 (RAC1) activated kinase 4	7	9.91451	10.451	10.1325	10.0547	10.1943	10.1576	9.91451	10.0539	10.0253	9.9339	10.086
ENSMUSG00000069049	127.693	-0.00672062	0.0625233	0.0783879	0.929589	Eif2s3y	eukaryotic translation initiation factor 2, subunit 3, structural gene Y-linked	Y	10.183	10.3592	10.2685	10.2264	10.2264	10.2264	10.2582	10.247	10.3495	10.3094	10.2264
ENSMUSG00000101391	7.9033	0.00203033	0.0621504	0.0783918	0.929589	Olfr1217	olfactory receptor 1217	2	9.76829	10.1971	9.8769	9.83479	9.9079	9.91403	9.76829	9.76829	9.87835	9.83479	9.88177
ENSMUSG00000027412	7.31606	0.000814314	0.0621241	0.0784031	0.929589	Lpin3	lipin 3	2	9.84312	9.84312	9.75996	10.1442	9.95782	9.75996	9.84312	9.84312	9.75996	9.75996	9.75996
ENSMUSG00000019715	299.421	-0.0130787	0.0636688	0.0784293	0.929589	Gle1	GLE1 RNA export mediator (yeast)	2	10.3676	10.2897	10.7382	10.6065	10.4465	10.6059	11.16	10.6241	10.8286	10.4676	10.5791
ENSMUSG00000107970	11.0385	0.00369884	0.0622551	0.0784359	0.929589	Gm49058	predicted gene, 49058	6	10.0625	9.91011	9.79584	10.1526	9.9698	9.91687	9.90107	9.80724	9.79584	9.93349	9.87721
ENSMUSG00000014686	17.6036	-0.00270693	0.0621739	0.0784662	0.929589	Ceacam16	carcinoembryonic antigen-related cell adhesion molecule 16	7	9.82329	9.82329	9.77979	9.9767	10.0146	9.94468	10.1432	10.0203	10.0993	10.0729	9.77979
ENSMUSG00000078887	14.2876	-0.000704492	0.0621197	0.0785619	0.930118	Gm6710	predicted gene 6710	2	10.2442	9.74567	9.85741	9.85741	9.85741	9.85741	9.9169	9.74567	9.85741	9.98193	10.1228
ENSMUSG00000006676	745.314	0.0218622	0.0666071	0.0787477	0.931711	Usp19	ubiquitin specific peptidase 19	9	11.2397	10.9961	11.4148	10.7438	11.0486	11.012	10.9912	10.7173	10.7704	10.9864	10.9267
ENSMUSG00000017478	457.263	0.0088883	0.0628309	0.0788118	0.931863	Zc3h18	zinc finger CCCH-type containing 18	8	10.083	11.4148	11.1136	10.817	10.5265	11.1407	10.7982	10.6401	10.3972	10.6519	10.4911
ENSMUSG00000114585	21.0919	-0.00257792	0.0621606	0.0788824	0.931863	Gm32401	predicted gene, 32401	13	9.74905	9.74905	9.95717	9.90182	9.95741	10.0585	10.2254	10.1659	9.99847	9.85403	10.0791
ENSMUSG00000079988	12.6453	-0.00451604	0.0623177	0.0789551	0.931863	Gm11970	predicted gene 11970	11	9.9553	9.80115	9.9589	9.87468	9.93437	9.87468	10.1569	9.85746	10.0376	9.87468	10.044
ENSMUSG00000041827	147.151	0.00823761	0.06277	0.0789654	0.931863	Oasl1	2'-5' oligoadenylate synthetase-like 1	5	10.5134	10.4285	10.3853	10.6296	10.298	10.3999	10.4254	9.89208	10.2622	10.0993	10.1298
ENSMUSG00000060708	108.213	-0.00590131	0.0624223	0.0791127	0.932339	Bloc1s4	biogenesis of lysosomal organelles complex-1, subunit 4, cappuccino	5	9.86573	10.1563	9.9932	10.2516	10.2255	10.2523	10.7854	10.0952	10.2697	10.3594	10.2278
ENSMUSG00000028191	444.343	0.0295166	0.0700775	0.0793081	0.932339	Bcl10	B cell leukemia/lymphoma 10	3	10.779	10.9164	10.804	10.9445	10.7376	10.7744	10.7246	10.6418	10.5344	10.7324	10.8307
ENSMUSG00000031529	521.762	0.0158357	0.0644554	0.0793273	0.932339	Tnks	tankyrase, TRF1-interacting ankyrin-related ADP-ribose polymerase	8	11.453	10.8281	10.7831	10.6909	11.0971	10.8734	10.5359	10.5788	10.7457	10.9395	10.8129
ENSMUSG00000003873	104.477	-0.0244695	0.0676661	0.0794348	0.932339	Bax	BCL2-associated X protein	7	10.2014	10.3518	10.2699	10.2137	10.2189	10.2532	10.3049	10.3021	10.4122	10.329	10.3332
ENSMUSG00000103779	41.0974	0.00830793	0.0627689	0.0794378	0.932339	Gm36931	predicted gene, 36931	17	10.1306	10.073	10.0889	10.1832	10.0982	9.8899	10.0042	9.9276	9.94013	9.91728	10.1195
ENSMUSG00000039713	23.6859	0.00364467	0.0622369	0.0796109	0.932339	Plekhg5	pleckstrin homology domain containing, family G (with RhoGef domain) member 5	4	9.88431	10.209	9.90223	10.1394	10.0138	9.96488	9.88431	9.88431	10.0383	9.89963	9.80014
ENSMUSG00000101778	10.603	0.0017925	0.0621486	0.0796236	0.932339	Gm29488	predicted gene 29488	1	9.80704	10.1551	9.79604	9.91309	10.1224	9.9081	9.80704	9.80704	9.92671	9.79604	9.79604
ENSMUSG00000089542	346.745	-0.0130788	0.0636585	0.0796572	0.932339	Gm25835	predicted gene, 25835	11	10.3848	10.4002	10.3338	10.6828	10.4969	10.4539	10.4722	10.7857	10.3349	10.6625	10.6102
ENSMUSG00000059305	4.41737	0.00121853	0.0621341	0.0796719	0.932339	Vpreb1	pre-B lymphocyte gene 1	16	9.78278	10.0497	9.8203	9.8203	9.8203	10.0248	9.78278	9.78278	9.8203	9.8203	9.8203
ENSMUSG00000049960	162.301	-0.0158079	0.064414	0.0796982	0.932339	Mrps16	mitochondrial ribosomal protein S16	14	10.2998	10.21	10.4143	10.3573	10.3276	10.4542	10.7639	10.3589	10.4569	10.5351	10.3117
ENSMUSG00000045333	48.8501	0.00022024	0.0621168	0.0798607	0.932339	Zfp423	zinc finger protein 423	8	9.6976	9.6976	9.90548	10.1345	10.0742	9.90548	9.6976	10.7564	9.90548	9.90548	9.90548
ENSMUSG00000032377	8.64544	0.00293456	0.0621992	0.0798641	0.932339	Plscr4	phospholipid scramblase 4	9	9.98409	9.98883	9.86899	9.78477	9.99567	10.0701	9.81831	9.81831	9.8719	9.78477	9.94052
ENSMUSG00000097194	85.3748	-0.00548159	0.0623829	0.0799214	0.932339	9330175E14Rik	RIKEN cDNA 9330175E14 gene	8	9.8108	10.1058	10.0447	10.1735	10.284	10.0115	10.006	10.7665	10.1454	10.3769	10.17
ENSMUSG00000086032	3.90833	-0.00138409	0.0621392	0.0801389	0.932339	Gm15929	predicted gene 15929	7	9.78202	9.78202	9.82106	9.82106	9.82106	9.82106	10.0415	9.78202	9.82106	10.0019	9.82106
ENSMUSG00000034329	21.2174	0.00567357	0.0624285	0.0801973	0.932339	Brip1	BRCA1 interacting protein C-terminal helicase 1	11	9.90958	10.0456	10.1733	9.9274	9.96013	9.88749	9.90958	9.90958	9.80875	9.85422	9.99381
ENSMUSG00000037979	24.0465	0.00216786	0.0621609	0.0802584	0.932339	Ccdc92	coiled-coil domain containing 92	5	9.83807	10.2669	9.76501	9.9989	9.89161	10.2976	9.83807	9.83807	9.89567	10.0032	9.76501
ENSMUSG00000073733	8.16169	0.00117048	0.0621323	0.080262	0.932339	Cplane2	ciliogenesis and planar polarity effector 2	4	9.75698	10.1919	9.8461	9.8461	9.8461	9.98332	9.75698	9.75698	9.8461	9.8461	9.8461
ENSMUSG00000041258	769.1	-0.0130319	0.0636535	0.0802875	0.932339	Zfp236	zinc finger protein 236	18	10.6107	10.7394	11.0114	11.2997	10.7658	11.0032	12.0192	10.8359	11.0594	11.2107	11.0086
ENSMUSG00000016481	317.634	-0.0291463	0.0699209	0.0803368	0.932339	Cr1l	complement component (3b/4b) receptor 1-like	1	10.4953	10.632	10.5184	10.6055	10.7006	10.5914	10.8529	10.5977	10.7586	10.677	10.6598
ENSMUSG00000051220	29.5763	-0.00560361	0.0623697	0.080389	0.932339	Ercc6l	excision repair cross-complementing rodent repair deficiency complementation group 6 like	X	9.90132	9.90132	9.9204	9.97592	10.0226	10.0808	10.0965	10.1247	10.0093	10.0698	9.963
ENSMUSG00000097576	7.13074	0.000794389	0.0621238	0.0804307	0.932339	D930030I03Rik	RIKEN cDNA D930030I03 gene	16	9.84266	9.84266	9.95781	10.1387	9.76042	9.76042	9.84266	9.84266	9.76042	9.76042	9.76042
ENSMUSG00000053774	825.57	-0.0142616	0.0639882	0.0805209	0.932339	Ubxn7	UBX domain protein 7	16	10.6085	10.9176	11.0027	10.6054	11.5008	10.8395	11.5376	11.1759	10.8454	11.1931	11.4323
ENSMUSG00000071713	1382.55	0.00806639	0.0627123	0.080626	0.932339	Csf2rb	colony stimulating factor 2 receptor, beta, low-affinity (granulocyte-macrophage)	15	12.7305	11.5018	12.1671	11.2189	11.0189	10.8177	10.1219	10.8608	11.6377	11.1214	11.1444
ENSMUSG00000025208	440.419	0.0141513	0.0639828	0.0807249	0.932339	Mrpl43	mitochondrial ribosomal protein L43	19	11.3396	10.9002	10.8912	10.583	10.7263	10.9515	10.2374	10.6253	10.8177	10.7378	10.7219
ENSMUSG00000039987	764.095	0.01792	0.0650909	0.0807585	0.932339	Phtf2	putative homeodomain transcription factor 2	5	11.3082	10.922	11.3301	11.3103	11.2907	11.0169	10.6878	11.4043	10.9076	10.9501	10.7584
ENSMUSG00000039176	632.955	0.0122551	0.0635275	0.0807902	0.932339	Polg	polymerase (DNA directed), gamma	7	10.4987	12.0058	10.9427	11.0882	10.9583	10.814	10.3375	10.8051	10.8586	10.9073	10.8134
ENSMUSG00000048696	66.9709	0.00864944	0.0628354	0.0808071	0.932339	Mex3d	mex3 RNA binding family member D	10	10.309	10.08	10.0602	10.3579	9.981	10.1795	10.0284	10.0399	10.2163	10.0634	9.94208
ENSMUSG00000087578	5.61515	-0.0015832	0.0621414	0.0808178	0.932339	Ccdc142os	coiled-coil domain containing 142, opposite strand	6	9.7777	9.7777	9.82538	9.82538	9.88508	9.82538	10.1153	9.7777	9.82538	9.8669	9.98114
ENSMUSG00000106634	7.78676	0.000345832	0.0621174	0.0808648	0.932339	Gm43042	predicted gene 43042	5	9.79026	9.79026	9.81282	10.1069	9.85504	9.97771	9.89859	10.0586	9.81282	9.81282	9.81282
ENSMUSG00000036376	87.4154	0.00807202	0.0627042	0.0808979	0.932339	Abt1	activator of basal transcription 1	13	10.2828	10.3066	10.3009	10.0506	10.2097	10.112	10.0561	10.015	10.104	10.0956	10.2831
ENSMUSG00000091421	385.455	0.0127191	0.0636476	0.0810371	0.932339	Gm4202	predicted gene 4202	3	10.844	10.9925	11.1559	10.491	10.4393	10.8463	10.6566	10.2337	10.4786	10.7773	10.5836
ENSMUSG00000093456	7.07421	0.000793407	0.0621237	0.0810381	0.932339	Gm20662	predicted gene 20662	9	9.84448	9.84448	9.7586	10.0678	10.0506	9.7586	9.84448	9.84448	9.7586	9.7586	9.7586
ENSMUSG00000057691	484.537	0.0182329	0.065249	0.081135	0.932339	Zfp746	zinc finger protein 746	6	11.2208	10.5882	11.0316	10.9977	10.6744	10.7336	10.7576	10.5934	10.7422	10.604	10.7464
ENSMUSG00000067369	262.127	-0.0121238	0.0634631	0.0811818	0.932339	Trmt2b	TRM2 tRNA methyltransferase 2B	X	10.4094	10.271	10.5037	10.644	10.3824	10.4963	10.3009	11.1846	10.6814	10.4571	10.6255
ENSMUSG00000037266	2031.73	0.0249086	0.0678621	0.0812298	0.932339	Rsrp1	arginine/serine rich protein 1	4	11.9342	11.8378	11.8818	12.051	11.8706	11.6316	11.9791	11.1765	11.5596	11.5304	11.5982
ENSMUSG00000116581	10.2746	0.00116162	0.062132	0.0812872	0.932339	Gm46565	predicted gene, 46565	16	10.2438	9.74867	9.85441	9.98082	9.85441	9.85441	9.74867	9.74867	9.85441	9.85441	9.85441
ENSMUSG00000030942	515.411	-0.0372415	0.0743217	0.0813405	0.932339	Thumpd1	THUMP domain containing 1	7	10.6967	10.8948	10.7356	10.7382	10.7749	10.9201	10.9051	10.8955	10.9258	10.9891	10.8524
ENSMUSG00000074899	2.65506	-0.00214258	0.0621659	0.0813521	0.932339	Sptbn5	spectrin beta, non-erythrocytic 5	2	9.82478	9.82478	9.82041	9.7783	9.7783	9.7783	9.87896	9.82478	9.82186	9.99778	9.89335
ENSMUSG00000032127	342.678	0.0156193	0.0643826	0.0814147	0.932339	Vps11	VPS11, CORVET/HOPS core subunit	9	10.8127	10.4837	11.1707	10.6272	10.6184	10.5537	10.548	10.6693	10.4715	10.5644	10.3931
ENSMUSG00000028678	6.77075	-0.00112267	0.0621252	0.0814148	0.932339	Kif2c	kinesin family member 2C	4	9.77686	10.0009	9.82622	9.82622	9.82622	9.82622	9.77686	9.98081	10.0395	10.0163	9.82622
ENSMUSG00000034430	291.908	-0.02399	0.0673626	0.0814251	0.932339	Zxdc	ZXD family zinc finger C	6	10.5255	10.5063	10.6067	10.5037	10.4234	10.5095	10.4642	10.7792	10.7603	10.5967	10.5812
ENSMUSG00000034007	613.745	0.026682	0.0686945	0.0814394	0.932339	Scaper	S phase cyclin A-associated protein in the ER	9	11.136	11.0638	11.2048	11.0322	10.901	11.0638	10.8338	10.9187	10.7519	10.8455	11.1173
ENSMUSG00000082746	10.3903	-0.00399891	0.0622712	0.0814427	0.932339	Rps12-ps1	ribosomal protein S12, pseudogene 1	X	9.81305	9.90214	9.84959	9.8856	9.93621	9.88153	10.119	9.81305	10.1268	9.83155	9.8714
ENSMUSG00000038437	720.957	0.0213405	0.0663721	0.0814487	0.932339	Mllt6	myeloid/lymphoid or mixed-lineage leukemia; translocated to, 6	11	10.8594	11.475	10.8602	11.0776	11.0513	11.3906	10.9777	10.8092	10.8934	10.9873	10.9519
ENSMUSG00000090706	21.0425	-0.00193288	0.0621439	0.0815093	0.932339	Gm17233	predicted gene 17233	14	9.76821	9.76821	9.87698	9.9782	9.95424	9.83487	9.76821	10.4189	10.0692	9.83487	9.96771
ENSMUSG00000087543	37.858	0.00436235	0.0622776	0.0817507	0.932339	Gm16576	predicted gene 16576	15	10.2087	10.2793	10.2074	9.98693	10.1499	9.87567	9.88388	9.8297	10.0747	10.097	9.96118
ENSMUSG00000046671	259.019	0.0245281	0.0676693	0.0817777	0.932339	Mtfr1l	mitochondrial fission regulator 1-like	4	10.6159	10.5585	10.4567	10.7014	10.5395	10.7205	10.6044	10.3969	10.4596	10.4361	10.4937
ENSMUSG00000018585	150.11	-0.00730805	0.0626225	0.0817836	0.932339	Atox1	antioxidant 1 copper chaperone	11	10.3444	9.7907	10.331	9.99623	10.2404	10.4472	10.4028	10.8316	10.5585	10.4944	10.329
ENSMUSG00000028459	1607.65	-0.0285585	0.0693477	0.081799	0.932339	Cd72	CD72 antigen	4	11.5464	11.2541	11.7677	11.395	11.638	11.5026	11.6053	12.0793	11.7029	11.6935	11.6491
ENSMUSG00000053483	92.1274	-0.0135578	0.0638673	0.0818018	0.932339	Usp21	ubiquitin specific peptidase 21	1	10.207	10.2343	10.0596	10.2643	10.1983	10.2281	10.0774	10.4994	10.3751	10.2649	10.3916
ENSMUSG00000051256	101.944	-0.0071345	0.0625602	0.081854	0.932339	Jagn1	jagunal homolog 1	6	9.98988	10.0769	10.5067	10.1643	10.1698	9.95924	10.2438	10.6628	10.2707	10.3151	10.3174
ENSMUSG00000092345	6.99211	0.000812906	0.0621241	0.0819442	0.932339	Gm20503	predicted gene 20503	4	9.84402	9.84402	10.0873	9.75906	9.75906	10.0255	9.84402	9.84402	9.75906	9.75906	9.75906
ENSMUSG00000031950	450.886	0.0252407	0.0679914	0.0819577	0.932339	Gabarapl2	gamma-aminobutyric acid (GABA) A receptor-associated protein-like 2	8	11.1687	10.7969	10.8838	10.8098	10.8041	10.8176	10.5932	10.6747	10.6729	10.8146	10.8558
ENSMUSG00000074220	30.1012	0.00438395	0.0622925	0.0819625	0.932339	Zfp382	zinc finger protein 382	7	10.0618	10.0951	10.1721	9.75485	10.0361	10.1124	9.89603	9.89603	9.79418	10.0728	9.96829
ENSMUSG00000060279	349.777	-0.0168297	0.0647187	0.0819698	0.932339	Ap2a1	adaptor-related protein complex 2, alpha 1 subunit	7	10.2109	10.7044	10.5702	10.7127	10.6868	10.6239	10.7815	11.0382	10.7035	10.6613	10.8281
ENSMUSG00000031483	254.031	-0.0112067	0.0632642	0.082034	0.932339	Erlin2	ER lipid raft associated 2	8	10.4711	10.072	10.2947	10.3305	10.698	10.5671	10.6492	10.8844	10.5006	10.5543	10.6893
ENSMUSG00000031618	86.8733	-0.00643997	0.0625071	0.0820815	0.932339	Nr3c2	nuclear receptor subfamily 3, group C, member 2	8	9.76477	10.1875	9.92253	10.1887	10.2794	10.1162	10.6061	10.2427	10.4559	10.276	10.1631
ENSMUSG00000037344	44.664	0.00493662	0.062341	0.0821674	0.932339	Slc12a9	solute carrier family 12 (potassium/chloride transporters), member 9	5	9.95655	10.1746	9.82008	9.9665	10.0207	10.3441	9.95655	9.95655	9.93506	9.99059	10.0004
ENSMUSG00000071647	264.122	-0.0168664	0.064783	0.0823238	0.932339	Eml3	echinoderm microtubule associated protein like 3	19	10.5355	10.4646	10.4179	10.7022	10.3782	10.4186	10.6598	10.5909	11.0026	10.4711	10.5482
ENSMUSG00000035847	396.531	0.010313	0.0630972	0.0823715	0.932339	Ids	iduronate 2-sulfatase	X	10.5464	11.4691	10.412	11.0508	10.6807	10.6473	10.4218	10.2929	10.6794	10.7994	10.5084
ENSMUSG00000045287	32.1797	0.00323832	0.0622074	0.0824062	0.932339	Rtn4rl1	reticulon 4 receptor-like 1	11	10.3396	9.87978	10.2209	9.92021	9.86948	10.0709	9.87978	9.87978	10.0457	9.93071	9.90514
ENSMUSG00000057388	513.392	-0.0284589	0.0694835	0.0824643	0.932339	Mrpl18	mitochondrial ribosomal protein L18	17	10.9323	10.6041	10.7591	10.9502	10.8491	10.8265	10.8585	11.1658	10.9978	10.923	10.9255
ENSMUSG00000035266	106.914	0.00938439	0.0629567	0.0825409	0.932339	Helq	helicase, POLQ-like	5	10.2286	10.5786	10.4547	10.4355	10.2722	10.1824	10.3301	9.9308	10.113	10.0835	10.3279
ENSMUSG00000038831	106.656	-0.0117866	0.0634139	0.082565	0.932339	Ralgps1	Ral GEF with PH domain and SH3 binding motif 1	2	10.0909	10.3883	10.1567	10.156	10.2419	10.1827	10.3971	10.1998	10.2313	10.6726	10.2418
ENSMUSG00000058755	49.5191	0.00461372	0.062303	0.0825823	0.932339	Osm	oncostatin M	11	10.3097	9.8272	10.415	10.2126	10.0854	10.098	10.1249	10.1759	10.0165	10.0596	9.87875
ENSMUSG00000026618	501.23	0.0282034	0.0694047	0.0826108	0.932339	Iars2	isoleucine-tRNA synthetase 2, mitochondrial	1	11.1339	10.8598	10.93	10.8857	10.7784	10.9691	10.8361	10.6062	10.8815	10.7493	10.819
ENSMUSG00000000686	18.6081	0.00210838	0.0621587	0.0826194	0.932339	Abhd15	abhydrolase domain containing 15	11	9.82958	10.2168	10.0001	9.7735	9.7735	10.2425	9.82958	9.82958	9.83511	9.91726	9.9428
ENSMUSG00000053205	277.168	0.0132814	0.0637808	0.0826238	0.932339	Styx	serine/threonine/tyrosine interaction protein	14	10.7261	10.7095	10.532	10.9385	10.332	10.8016	10.5295	10.334	10.4696	10.252	10.6977
ENSMUSG00000090098	5.65932	-0.00139418	0.0621392	0.0826705	0.932339	Alms1-ps2	ALMS1, centrosome and basal body associated, pseudogene 2	6	9.76707	9.76707	9.83601	9.83601	9.83601	9.83601	10.1215	9.76707	9.83601	9.97366	9.83601
ENSMUSG00000028173	302.871	0.0112301	0.0632834	0.0826927	0.932339	Wls	wntless WNT ligand secretion mediator	3	11.2652	10.4521	10.5062	10.7233	10.565	10.5552	10.3033	10.2934	10.5908	10.6521	10.4571
ENSMUSG00000024576	1970.38	-0.0446656	0.0793353	0.0827238	0.932339	Csnk1a1	casein kinase 1, alpha 1	18	11.4906	11.6722	11.716	11.7036	11.7789	11.6651	12.0556	11.7562	11.7468	11.8036	11.7917
ENSMUSG00000061288	1465.17	-0.0399617	0.0757197	0.0827811	0.932339	Taok3	TAO kinase 3	5	11.494	11.4129	11.5212	11.5307	11.4769	11.4573	11.8773	11.4245	11.7082	11.506	11.6649
ENSMUSG00000039835	6.15298	-0.00183248	0.0621486	0.0828191	0.932339	Nhsl1	NHS-like 1	10	9.79383	9.79383	9.80925	9.80925	9.89367	9.87395	9.79383	10.096	10.0396	9.85077	9.80925
ENSMUSG00000028683	203.107	0.0117596	0.0634313	0.0828368	0.932339	Eif2b3	eukaryotic translation initiation factor 2B, subunit 3	4	10.9338	10.4155	10.3827	10.8169	10.4961	10.3067	10.3535	10.1699	10.3182	10.5262	10.4305
ENSMUSG00000062081	9.12877	0.00276817	0.0621932	0.0829407	0.932339	Gm6055	predicted gene 6055	14	10.1292	9.8218	9.95459	9.91816	9.87037	9.9914	9.94237	9.73271	9.87037	9.87037	9.87037
ENSMUSG00000048188	13.1564	0.00207295	0.0621575	0.0829514	0.932339	Gm8181	predicted gene 8181	18	10.014	10.0821	10.2187	9.816	9.816	9.8807	9.78708	9.78708	9.816	9.96562	9.90995
ENSMUSG00000048007	65.4017	0.00405349	0.0622622	0.0829686	0.932339	Timm8a1	translocase of inner mitochondrial membrane 8A1	X	10.5913	9.89911	10.3084	10.111	10.1054	10.03	10.0075	9.89911	10.1271	9.94577	10.0669
ENSMUSG00000053253	208.466	0.0138898	0.0639352	0.0830333	0.932339	Ndfip2	Nedd4 family interacting protein 2	14	10.6791	10.5157	10.5686	10.5117	10.5959	10.4327	10.0785	10.5623	10.3395	10.3999	10.364
ENSMUSG00000020882	17.0672	-0.00225713	0.0621584	0.0830534	0.932339	Cacnb1	calcium channel, voltage-dependent, beta 1 subunit	11	9.84193	9.84193	9.76115	9.93338	9.76115	10.0196	9.84193	10.1946	10.1424	9.92187	9.97109
ENSMUSG00000104325	12.2458	0.00425307	0.0622971	0.0831724	0.933043	Gm37321	predicted gene, 37321	6	9.97355	9.872	9.79064	9.88216	10.1935	9.85211	9.872	9.872	9.87552	9.8239	9.86392
ENSMUSG00000020521	165.043	-0.00583381	0.0623934	0.0832186	0.933043	Rnft1	ring finger protein, transmembrane 1	11	9.82939	10.1698	10.3243	10.2901	10.1859	10.5515	10.7431	10.6844	10.3061	10.413	10.4259
ENSMUSG00000026771	283.393	-0.0169714	0.0648064	0.0833717	0.93368	Spopl	speckle-type BTB/POZ protein-like	2	10.6507	10.3578	10.422	10.4296	10.5965	10.5777	10.9305	10.3989	10.5266	10.7347	10.8041
ENSMUSG00000027086	86.4127	0.00870994	0.0628311	0.0833873	0.93368	Fastkd1	FAST kinase domains 1	2	10.1274	10.3663	10.2134	10.3528	10.1062	10.1128	10.1519	9.97232	10.1175	10.1214	10.0572
ENSMUSG00000022064	389.358	0.013504	0.0638298	0.0834294	0.93368	Pibf1	progesterone immunomodulatory binding factor 1	14	11.2876	10.5746	10.9964	10.6238	10.8983	10.4747	10.3141	10.6474	10.5847	10.7432	10.6203
ENSMUSG00000035953	521.658	0.0192538	0.0655042	0.0834963	0.933855	Pip4p1	phosphatidylinositol-4,5-bisphosphate 4-phosphatase 1	14	10.6294	10.9694	11.0484	11.131	10.9845	10.8142	10.8922	10.8767	10.7186	10.5113	10.6852
ENSMUSG00000107472	3.81379	0.00119807	0.0621334	0.0836252	0.934723	Gm44265	predicted gene, 44265	6	9.80899	9.96325	9.79409	9.93742	10.0251	9.79409	9.80899	9.80899	9.79409	9.79409	9.79409
ENSMUSG00000111425	11.0425	0.00227918	0.0621674	0.0840153	0.935103	Gm47324	predicted gene, 47324	7	9.83866	10.0851	9.76442	9.9299	10.0624	10.0347	9.83866	9.83866	9.76442	9.80593	9.94011
ENSMUSG00000044645	8.9006	-0.00183051	0.0621526	0.0840166	0.935103	Gm7334	predicted gene 7334	17	9.82697	9.82697	9.77611	9.90253	9.77611	9.77611	10.0295	9.82697	10.0613	10.075	9.77611
ENSMUSG00000075576	4.02304	-0.00141006	0.06214	0.0840282	0.935103	Gm12359	predicted gene 12359	11	9.78194	9.78194	9.82114	9.82114	9.82114	9.82114	9.78194	10.0554	9.82114	9.86265	9.98381
ENSMUSG00000029634	570.438	0.0203676	0.065945	0.0840789	0.935103	Rnf6	ring finger protein (C3H2C3 type) 6	5	11.1908	11.12	10.93	11.1437	10.7998	10.9124	10.4926	10.8689	10.9479	10.9507	10.742
ENSMUSG00000046707	427.07	0.0186206	0.0653106	0.0841279	0.935103	Csnk2a2	casein kinase 2, alpha prime polypeptide	8	10.8102	11.0781	10.6926	10.706	10.8991	10.7543	10.5987	10.474	10.5437	10.67	10.916
ENSMUSG00000114133	28.9104	-0.00278845	0.0621842	0.0841521	0.935103	Gm20075	predicted gene, 20075	13	9.86341	9.78049	9.82259	10.0252	9.82259	10.1221	10.1663	10.1907	10.1301	10.2564	9.82259
ENSMUSG00000033943	2070.72	-0.0198572	0.0658171	0.0841589	0.935103	Mga	MAX gene associated	2	11.998	11.2013	11.6409	11.7356	11.8439	11.5088	11.3792	12.6464	12.0846	11.9489	11.8808
ENSMUSG00000028397	601.881	-0.0416313	0.077089	0.0842019	0.935103	Kdm4c	lysine (K)-specific demethylase 4C	4	10.9932	10.829	10.9126	10.9154	10.8394	11.0453	11.0972	10.9772	11.0839	10.9994	11.0231
ENSMUSG00000026131	52.9695	-0.00275566	0.0621609	0.0842576	0.935103	Dst	dystonin	1	9.74942	9.80086	10.2126	9.92125	9.99362	10.1201	10.6464	10.0779	10.1702	9.91237	10.1503
ENSMUSG00000112759	9.95598	0.00222361	0.0621592	0.0843308	0.935103	Gm47615	predicted gene, 47615	10	9.95787	9.95791	10.1719	9.83053	9.97671	9.87629	9.77255	9.9765	9.83053	9.83053	9.89697
ENSMUSG00000108232	4.36178	-0.00163538	0.0621464	0.0843379	0.935103	Gm43916	predicted gene, 43916	6	9.80513	9.80513	9.79795	9.79795	9.85765	9.79795	9.80513	9.99502	9.85956	9.79795	10.0592
ENSMUSG00000110914	10.5844	-0.0034033	0.0622206	0.0843961	0.935103	Gm48611	predicted gene, 48611	9	9.82494	9.87639	9.77814	9.96312	9.88152	9.89019	10.1309	9.82494	10.0084	9.86116	10.0174
ENSMUSG00000087502	5.9763	-0.00148297	0.0621415	0.0845556	0.935103	Gm16091	predicted gene 16091	8	9.76578	9.76578	9.8373	9.8373	9.8373	9.8373	10.1401	9.76578	9.89891	9.93012	9.8373
ENSMUSG00000083344	4.83151	-0.00528852	0.0623813	0.0845971	0.935103	Gm7363	predicted gene 7363	7	9.863	9.83152	9.86512	9.823	9.89612	9.9145	9.8739	10.0155	9.97386	9.89491	9.90437
ENSMUSG00000051000	3.7916	-0.00262901	0.0621877	0.0846813	0.935103	Fam160a1	family with sequence similarity 160, member A1	3	9.80835	9.8598	9.79473	9.79473	9.83694	9.85943	9.96153	9.80835	9.91792	10.0181	9.79473
ENSMUSG00000031861	231.721	0.00902631	0.0628774	0.0847196	0.935103	Lpar2	lysophosphatidic acid receptor 2	8	10.5127	10.9384	10.688	10.4906	10.2529	10.6489	10.0149	10.3944	10.6529	10.1745	10.348
ENSMUSG00000065232	29.8231	-0.00628055	0.0624662	0.084727	0.935103	Gm22973	predicted gene, 22973	12	9.93754	9.93754	9.94448	9.9635	9.9114	9.99792	10.1251	9.93754	10.0023	10.0647	10.0068
ENSMUSG00000108216	25.0022	-0.00345994	0.0622323	0.0848322	0.935103	Gm44153	predicted gene, 44153	6	9.91219	9.74641	9.85667	10.0077	10.0545	9.85667	10.1849	10.1431	9.85667	10.1695	10.1747
ENSMUSG00000028420	35.4764	-0.00399221	0.0622218	0.0849057	0.935103	Tmem38b	transmembrane protein 38B	4	9.83854	9.88999	10.18	10.0032	9.99164	10.027	10.205	10.2619	10.0327	10.0426	10.0648
ENSMUSG00000037946	340.91	-0.0330566	0.0718376	0.0849412	0.935103	Fgd3	FYVE, RhoGEF and PH domain containing 3	13	10.6447	10.5662	10.7073	10.6993	10.6386	10.5141	10.7863	10.7107	10.64	10.7496	10.7899
ENSMUSG00000034116	1408.3	-0.0377926	0.075179	0.085027	0.935103	Vav1	vav 1 oncogene	17	11.2516	11.6661	11.5747	11.2911	11.4259	11.3461	11.4891	11.6356	11.5976	11.6588	11.68
ENSMUSG00000030259	6.7292	0.000788445	0.0621236	0.0851548	0.935103	Rassf8	Ras association (RalGDS/AF-6) domain family (N-terminal) member 8	6	9.84147	9.84147	9.76162	9.95266	9.76162	10.1295	9.84147	9.84147	9.76162	9.76162	9.76162
ENSMUSG00000000631	974.127	-0.0132344	0.0636963	0.0852342	0.935103	Myo18a	myosin XVIIIA	11	10.5359	11.095	11.2211	11.3747	11.077	10.937	12.1842	10.9725	11.4735	11.0956	11.1996
ENSMUSG00000029314	71.7671	0.00641063	0.0624876	0.0852532	0.935103	Gpat3	glycerol-3-phosphate acyltransferase 3	5	10.0809	10.4284	10.2364	10.1623	10.0987	10.1326	10.07	9.93736	10.1619	9.96743	10.145
ENSMUSG00000036309	942.61	0.0212986	0.0663157	0.0852822	0.935103	Skp1	S-phase kinase-associated protein 1	11	11.7545	11.0454	11.3915	11.1755	11.3357	11.1855	11.1277	10.9056	10.9023	11.3231	11.1446
ENSMUSG00000026754	231.43	0.0116125	0.0633862	0.0853041	0.935103	Golga1	golgi autoantigen, golgin subfamily a, 1	2	11.0573	10.3167	10.4014	10.5528	10.6832	10.5688	10.0764	10.5386	10.3826	10.3648	10.5271
ENSMUSG00000024008	3.7226	0.00120016	0.0621334	0.0854449	0.935103	Cpne5	copine V	17	9.80794	9.9622	9.79514	9.79514	10.0337	9.91617	9.80794	9.80794	9.79514	9.79514	9.79514
ENSMUSG00000046139	370.847	0.027368	0.0689386	0.0856348	0.935103	Patl1	protein associated with topoisomerase II homolog 1 (yeast)	19	10.7977	10.8069	10.6708	10.7248	10.6538	10.8507	10.5333	10.6322	10.7952	10.6301	10.5222
ENSMUSG00000018143	356.02	-0.00993597	0.0629766	0.0858092	0.935103	Mafk	v-maf musculoaponeurotic fibrosarcoma oncogene family, protein K (avian)	5	10.3003	10.4786	10.7583	10.4521	10.5347	10.5345	10.4291	11.1745	10.7664	10.3252	10.7979
ENSMUSG00000074978	28.7059	0.00477882	0.0623164	0.0859412	0.935103	Actg-ps1	actin, gamma, pseudogene 1	8	9.95238	10.3175	10.0831	10.0894	10.0189	9.91714	9.85083	9.92536	9.96102	9.9512	10.0598
ENSMUSG00000039990	590.792	0.00857209	0.0627984	0.0860791	0.935103	Edrf1	erythroid differentiation regulatory factor 1	7	12.225	10.1852	10.8435	10.8297	10.8624	10.7633	10.2594	10.5036	10.9203	10.6604	10.6735
ENSMUSG00000005204	328.209	0.0209202	0.066156	0.0861673	0.935103	Senp3	SUMO/sentrin specific peptidase 3	11	10.9379	10.6503	10.6207	10.7935	10.6605	10.7049	10.3387	10.6941	10.6466	10.5928	10.5679
ENSMUSG00000095335	61.3508	-0.0107416	0.0631698	0.0862109	0.935103	Igkv3-5	immunoglobulin kappa chain variable 3-5	6	9.95179	10.1372	10.2112	10.0887	10.1217	10.126	10.4371	10.1209	10.1317	10.2574	10.1955
ENSMUSG00000006930	8.95707	0.00146011	0.0621367	0.0863299	0.935103	Hap1	huntingtin-associated protein 1	11	9.7677	10.2085	9.83538	9.83538	9.9198	9.98707	9.7677	9.7677	9.89699	9.83538	9.83538
ENSMUSG00000024754	257.603	-0.0148287	0.0641413	0.0863777	0.935103	Cemip2	cell migration inducing hyaluronidase 2	19	10.2289	10.5793	10.6364	10.4518	10.4061	10.5055	10.4063	10.9974	10.5703	10.5325	10.7682
ENSMUSG00000030541	139.581	0.0161531	0.0645304	0.0865259	0.935103	Idh2	isocitrate dehydrogenase 2 (NADP+), mitochondrial	7	10.5443	10.4229	10.2604	10.3481	10.3468	10.4845	10.2687	10.147	10.3834	10.3503	10.2466
ENSMUSG00000016256	1831.62	-0.0463895	0.0793848	0.0865558	0.935103	Ctsz	cathepsin Z	2	11.5531	11.6224	11.8193	11.6091	11.7469	11.548	11.9233	11.774	11.8434	11.6888	11.7721
ENSMUSG00000028572	281.057	0.0147627	0.064142	0.0865599	0.935103	Hook1	hook microtubule tethering protein 1	4	10.555	10.8727	10.5994	10.9723	10.6181	10.4113	10.6564	10.2677	10.4537	10.4923	10.5688
ENSMUSG00000002699	19.509	0.00450227	0.062319	0.0867067	0.935103	Lcp2	lymphocyte cytosolic protein 2	11	9.90555	9.9783	10.1969	9.94095	9.91668	9.94784	9.90555	9.90555	9.92783	9.69753	9.83843
ENSMUSG00000050921	730.084	0.0314325	0.0709548	0.0867113	0.935103	P2ry10	purinergic receptor P2Y, G-protein coupled 10	X	10.944	11.2424	11.2313	10.9736	11.0963	10.9294	10.8814	10.9608	10.9171	10.8835	11.0189
ENSMUSG00000111847	14.1827	0.00325562	0.0622187	0.0868001	0.935103	Gm8899	predicted gene 8899	10	10.0557	9.87037	10.03	10.0699	9.73271	9.98302	9.87037	9.87037	9.88357	9.79142	9.92628
ENSMUSG00000020359	129.927	-0.00531613	0.0623341	0.0868433	0.935103	Phykpl	5-phosphohydroxy-L-lysine phospholyase	11	9.99282	10.0953	10.2391	10.1852	10.3853	10.2992	10.191	10.7726	10.0037	10.4725	10.2554
ENSMUSG00000014470	161.268	-0.0156959	0.0643986	0.0868518	0.935103	Rnf166	ring finger protein 166	8	10.1919	10.3345	10.3315	10.4875	10.2954	10.3847	10.3182	10.7642	10.4267	10.5043	10.3852
ENSMUSG00000029176	394.281	-0.0130154	0.0636721	0.0868705	0.935103	Anapc4	anaphase promoting complex subunit 4	5	10.2959	10.7245	10.477	10.7336	10.5457	10.7713	11.3172	10.463	10.6679	10.9437	10.762
ENSMUSG00000025494	35.1623	0.0105159	0.0631532	0.0868854	0.935103	Sigirr	single immunoglobulin and toll-interleukin 1 receptor (TIR) domain	7	10.0309	10.2225	10.1065	10.1504	10.0371	10.0605	10.008	9.98495	9.94224	10.023	10.1114
ENSMUSG00000010751	115.204	0.00636257	0.062503	0.0869636	0.935103	Tnfrsf22	tumor necrosis factor receptor superfamily, member 22	7	9.96608	10.6952	10.0078	10.4018	10.1151	10.6637	10.0742	10.1575	10.0335	9.95804	10.3825
ENSMUSG00000103285	35.564	-0.0074278	0.0626394	0.0870553	0.935103	Gm37274	predicted gene, 37274	2	9.97715	10.0311	9.97475	9.8965	10.0955	10.0792	9.90684	10.3358	10.0084	10.2627	10.1218
ENSMUSG00000024201	295.278	0.0136622	0.0638622	0.0870951	0.935103	Kdm4b	lysine (K)-specific demethylase 4B	17	10.5235	10.9759	10.6047	10.4042	10.8683	10.8349	10.6988	10.2321	10.4188	10.4887	10.6334
ENSMUSG00000002325	1152.94	0.0336433	0.0720222	0.087102	0.935103	Irf9	interferon regulatory factor 9	14	11.4732	11.4513	11.2942	11.6341	11.3876	11.2133	11.1791	11.2387	11.2263	11.4257	11.1679
ENSMUSG00000028998	428.67	0.0267263	0.0685726	0.0871605	0.935103	Tomm7	translocase of outer mitochondrial membrane 7	5	10.9213	10.9264	10.8708	10.722	10.7529	10.8533	10.6654	10.591	10.9074	10.6314	10.6942
ENSMUSG00000032020	151.804	-0.0100459	0.0630484	0.0872001	0.935103	Ubash3b	ubiquitin associated and SH3 domain containing, B	9	10.117	10.2862	10.4432	10.1733	10.1922	10.4581	10.8009	10.2455	10.7223	10.3153	10.2324
ENSMUSG00000033730	737.318	0.0151984	0.0642254	0.0872252	0.935103	Egr3	early growth response 3	14	11.0892	11.4441	10.7252	11.1553	10.8512	11.1359	10.7436	10.5931	10.9735	10.8029	11.1286
ENSMUSG00000041235	1515.39	0.0214238	0.0662785	0.0872599	0.935103	Chd7	chromodomain helicase DNA binding protein 7	4	11.267	11.8156	11.938	11.4306	11.5556	11.9927	11.6105	11.5325	11.1547	11.3758	11.4475
ENSMUSG00000062488	91.6624	-0.00355701	0.0621971	0.087354	0.935103	Ifit3b	interferon-induced protein with tetratricopeptide repeats 3B	19	9.9462	9.99764	10.0639	10.2877	10.1193	10.2175	10.6105	10.0856	10.27	10.2044	9.95718
ENSMUSG00000085894	4.20297	0.00119322	0.0621333	0.0873834	0.935103	Gm15832	predicted gene 15832	1	10.0544	9.78607	9.90123	9.81701	9.98578	9.81701	9.78607	9.78607	9.81701	9.81701	9.81701
ENSMUSG00000025579	285.241	0.0129905	0.0636828	0.0875032	0.935103	Gaa	glucosidase, alpha, acid	11	10.7699	10.6981	10.5539	10.7932	10.2909	10.6652	10.1981	10.4935	10.5215	10.3214	10.6332
ENSMUSG00000047879	252.961	0.0175108	0.0648965	0.0875396	0.935103	Usp14	ubiquitin specific peptidase 14	18	10.5088	10.5681	10.9037	10.6277	10.4749	10.5163	10.4377	10.6203	10.3395	10.4598	10.4142
ENSMUSG00000046318	4.01673	0.00119643	0.0621331	0.0878487	0.935103	Ccbe1	collagen and calcium binding EGF domains 1	18	9.81626	9.93126	9.93266	10.0483	9.78683	9.78683	9.81626	9.81626	9.78683	9.78683	9.78683
ENSMUSG00000021741	2.97214	0.00170859	0.0621467	0.0878889	0.935103	Gm5457	predicted pseudogene 5457	14	9.79803	10.01	9.80505	9.90062	9.9385	9.8508	9.79803	9.79803	9.80505	9.80505	9.85203
ENSMUSG00000014907	92.4954	-0.0101215	0.0630729	0.0879502	0.935103	Naf1	nuclear assembly factor 1 ribonucleoprotein	8	10.277	10.1203	9.99089	10.2254	10.2505	10.1367	10.3578	10.1888	10.0536	10.5654	10.4294
ENSMUSG00000030037	60.8068	-0.00412388	0.0622755	0.0879946	0.935103	Mrpl53	mitochondrial ribosomal protein L53	6	10.3561	9.64509	9.95799	10.1302	10.0424	9.95799	10.0456	10.4107	10.1527	10.2868	10.2725
ENSMUSG00000029440	142.289	-0.00923097	0.0628677	0.0880876	0.935103	Psmd9	proteasome (prosome, macropain) 26S subunit, non-ATPase, 9	5	10.0898	10.1295	10.1241	10.5185	10.3954	10.2561	10.8443	10.3357	10.3264	10.4887	10.3395
ENSMUSG00000052299	612.797	0.0196	0.0656663	0.0880884	0.935103	Ltn1	listerin E3 ubiquitin protein ligase 1	16	11.3174	11.116	11.1328	11.1144	10.8042	10.9258	10.9543	10.4654	10.9066	10.9786	10.8804
ENSMUSG00000025139	325.214	0.0193154	0.0655656	0.0881111	0.935103	Tollip	toll interacting protein	7	10.7147	10.7419	10.9372	10.6876	10.7083	10.4582	10.3792	10.7054	10.5781	10.5822	10.4956
ENSMUSG00000046442	40.5693	-0.00258398	0.0621589	0.0882273	0.935103	Ppm1e	protein phosphatase 1E (PP2C domain containing)	11	9.88261	9.88261	10.1818	9.78806	10.0032	9.95796	9.88261	10.4296	10.0917	9.9658	10.147
ENSMUSG00000074506	286.899	0.0305162	0.0704082	0.0883014	0.935103	Gm10705	predicted gene 10705	3	10.6445	10.7965	10.6707	10.6434	10.5504	10.6588	10.539	10.4747	10.5639	10.5587	10.6498
ENSMUSG00000004698	519.537	-0.0309602	0.0706671	0.0883137	0.935103	Hdac9	histone deacetylase 9	12	10.6695	10.8805	10.8641	10.8063	10.6475	10.9227	11.0038	10.8894	10.8748	11.0087	10.9015
ENSMUSG00000031916	319.666	0.0193584	0.0655587	0.0883493	0.935103	Cog8	component of oligomeric golgi complex 8	8	10.6735	10.7396	10.3987	10.6369	10.5716	10.796	10.4104	10.4829	10.6763	10.5609	10.3957
ENSMUSG00000038569	21.1055	-0.00259147	0.0621603	0.0883951	0.935103	Rad9b	RAD9 checkpoint clamp component B	5	9.78776	9.78776	9.88826	10.1016	9.99922	9.81532	10.1122	10.2144	9.90245	10.0965	10.0253
ENSMUSG00000027997	204.979	0.0191531	0.0655048	0.0884503	0.935103	Casp6	caspase 6	3	10.645	10.5389	10.6451	10.5204	10.3734	10.5271	10.4648	10.2686	10.3077	10.5306	10.4509
ENSMUSG00000108268	108.916	0.00530922	0.0623805	0.0884592	0.935103	Gm44187	predicted gene, 44187	6	10.5919	9.98418	10.2498	10.2117	10.1645	10.4182	10.1794	9.98418	10.0001	10.1214	10.1288
ENSMUSG00000032050	800.214	0.0267322	0.0685864	0.0884646	0.935103	Rdx	radixin	9	11.1468	11.2947	11.3838	10.8261	11.2384	11.163	11.0232	10.9335	10.9902	11.1284	10.9671
ENSMUSG00000043953	20.6389	0.00311172	0.0622039	0.0885011	0.935103	Ccrl2	chemokine (C-C motif) receptor-like 2	9	9.8782	10.1776	10.0309	10.0654	9.97785	9.95794	9.8782	9.8782	9.72488	9.99035	9.92406
ENSMUSG00000040212	73.7799	-0.0069875	0.0625773	0.0885041	0.935103	Emp3	epithelial membrane protein 3	7	9.73766	10.2234	10.0051	10.1396	10.0587	10.2219	10.6191	10.098	10.2682	10.189	10.3045
ENSMUSG00000041625	104.061	-0.00725779	0.0625725	0.0886102	0.935103	Ggact	gamma-glutamylamine cyclotransferase	14	10.1555	9.91874	10.1651	10.2397	10.2687	10.2783	10.5549	10.359	10.4987	9.98494	10.2938
ENSMUSG00000104018	17.8647	0.00348748	0.0622341	0.088657	0.935103	4833412K13Rik	RIKEN cDNA 4833412K13 gene	1	10.2119	9.83298	10.0846	10.0401	9.97239	9.953	9.83298	9.92425	9.7701	9.82881	10.0048
ENSMUSG00000032253	1908.79	0.0284489	0.0693744	0.0887425	0.935103	Phip	pleckstrin homology domain interacting protein	9	11.9896	12.0737	11.8665	11.6177	11.7099	11.8588	11.525	11.3858	11.4961	11.7284	11.9272
ENSMUSG00000064068	116.013	0.0133025	0.0637606	0.088808	0.935103	Mtx1	metaxin 1	3	10.589	10.2358	10.2261	10.4475	10.3568	10.2606	10.0826	10.2711	10.2668	10.2649	10.2398
ENSMUSG00000032652	925.741	0.0311479	0.0707981	0.0889515	0.935103	Crebl2	cAMP responsive element binding protein-like 2	6	11.242	11.3163	11.3792	11.209	11.0452	11.2093	10.9535	11.1267	11.2455	11.1341	10.8951
ENSMUSG00000105327	4.84567	0.00244303	0.062177	0.0889705	0.935103	Gm9409	predicted gene 9409	3	9.84469	10.0041	9.81703	10.0605	9.85924	9.86278	9.78605	9.86058	9.81703	9.81703	9.88347
ENSMUSG00000027236	554.727	0.00911427	0.0628939	0.0889881	0.935103	Eif3j1	eukaryotic translation initiation factor 3, subunit J1	2	11.76	10.2739	11.2932	10.5509	10.638	11.0321	10.4434	10.6986	10.3917	10.8339	10.8179
ENSMUSG00000026017	56.5419	-0.0038065	0.0622208	0.0890414	0.935103	Carf	calcium response factor	1	9.76088	9.90633	10.0157	9.95924	10.2116	10.2293	10.4862	10.2772	10.0051	10.3276	10.0049
ENSMUSG00000038290	777.537	0.0111223	0.0632704	0.0890692	0.935103	Smg6	Smg-6 homolog, nonsense mediated mRNA decay factor (C. elegans)	11	12.0697	10.6645	11.3798	10.94	10.7612	11.1519	10.5803	10.7414	10.7768	11.2677	10.8203
ENSMUSG00000016933	417.834	-0.0125028	0.0635519	0.0891305	0.935103	Plcg1	phospholipase C, gamma 1	2	10.6143	10.3407	10.9399	10.3787	10.5632	10.8534	10.7399	11.2518	10.6987	11.1265	10.5965
ENSMUSG00000053565	1074.03	-0.0477522	0.0796645	0.0892535	0.935103	Eif3k	eukaryotic translation initiation factor 3, subunit K	7	11.2525	11.2225	11.2033	11.1992	11.4417	11.3115	11.4427	11.3892	11.3875	11.3798	11.3641
ENSMUSG00000024778	25.7335	0.00623069	0.0624872	0.0892762	0.935103	Fas	Fas (TNF receptor superfamily member 6)	19	9.98099	10.1817	10.107	10.1969	9.89228	10.0032	10.025	9.83741	10.008	9.95579	9.88073
ENSMUSG00000033253	324.068	-0.0107298	0.0631944	0.0893906	0.935103	Szt2	SZT2 subunit of KICSTOR complex	4	10.4042	10.4535	10.523	10.6385	10.3822	10.2086	10.8668	10.3473	11.2941	10.1877	10.3916
ENSMUSG00000106432	3.56905	-0.00159961	0.0621436	0.0894309	0.935103	Gm43259	predicted gene 43259	3	9.7889	9.7889	9.81418	9.81418	9.81418	9.85994	9.7889	10.0413	9.81418	9.95183	9.89555
ENSMUSG00000051427	8.66433	0.00215334	0.0621676	0.0895249	0.935103	Ccdc157	coiled-coil domain containing 157	11	9.86304	9.86304	9.82426	9.74004	9.98227	10.1245	9.86304	9.86304	9.80165	9.78156	9.78702
ENSMUSG00000042029	103.492	0.00514618	0.0623699	0.0895669	0.935103	Ncapg2	non-SMC condensin II complex, subunit G2	12	10.615	10.2102	10.4432	9.96137	10.6545	10.1527	9.72448	10.3455	10.2068	10.0595	10.0885
ENSMUSG00000116624	4.12098	0.00117959	0.0621325	0.0896323	0.935103	Gm49706	predicted gene, 49706	16	9.819	9.92187	9.94711	10.0455	9.78408	9.78408	9.819	9.819	9.78408	9.78408	9.78408
ENSMUSG00000031197	352.941	0.0187446	0.0653479	0.089681	0.935103	Vbp1	von Hippel-Lindau binding protein 1	X	10.8719	10.9664	10.697	10.8145	10.6549	10.6143	10.4899	10.4172	10.6043	10.8438	10.5757
ENSMUSG00000022193	185.118	0.0147889	0.0641494	0.089696	0.935103	Psmb5	proteasome (prosome, macropain) subunit, beta type 5	14	10.7446	10.2975	10.4894	10.4388	10.6672	10.295	10.256	10.4044	10.2904	10.401	10.3977
ENSMUSG00000033323	423.448	0.0252088	0.067924	0.0897072	0.935103	Ctdp1	CTD (carboxy-terminal domain, RNA polymerase II, polypeptide A) phosphatase, subunit 1	18	10.6488	10.9792	10.9184	10.9238	10.617	10.9057	10.7148	10.7481	10.711	10.647	10.6862
ENSMUSG00000051980	19.548	-0.000410683	0.062118	0.0898373	0.935103	Casr	calcium-sensing receptor	16	10.4091	9.72897	9.87411	9.87411	9.87411	9.87411	9.72897	9.72897	10.0483	9.87411	9.87411
ENSMUSG00000047669	9.22689	-0.00254866	0.0621738	0.0900561	0.935103	Msl3l2	MSL3 like 2	10	9.83942	9.83942	9.88997	9.76366	9.95232	9.76366	10.0691	9.83942	9.92067	9.96689	10.0207
ENSMUSG00000104405	3.49241	0.00119925	0.0621334	0.090145	0.935103	Gm31748	predicted gene, 31748	14	9.7926	9.99168	9.81049	9.81049	10.0337	9.81049	9.7926	9.7926	9.81049	9.81049	9.81049
ENSMUSG00000094392	7.46414	0.00683762	0.0625559	0.0902751	0.935103	Gm3788	predicted gene 3788	3	9.92617	10.0228	9.90493	10.017	9.94365	9.92349	9.87943	9.88891	9.92939	9.8735	9.91336
ENSMUSG00000086290	304.402	0.0145609	0.0640805	0.090311	0.935103	Snhg12	small nucleolar RNA host gene 12	4	11.183	10.2901	10.6328	10.7578	10.6855	10.622	10.3676	10.6266	10.5415	10.5767	10.5015
ENSMUSG00000034748	46.517	-0.00280981	0.0621588	0.0903677	0.935103	Sirt6	sirtuin 6	10	9.83409	9.83409	10.213	9.90413	10.1033	9.9785	10.5296	10.0447	10.0672	10.0679	10.0904
ENSMUSG00000023828	10.5507	-0.00324395	0.0622228	0.0904806	0.935103	Slc22a3	solute carrier family 22 (organic cation transporter), member 3	17	9.85844	9.85844	9.74464	9.85149	9.74464	9.92754	9.85844	9.97626	10.138	9.85446	9.95457
ENSMUSG00000022131	49.4772	-0.00709833	0.06256	0.0905221	0.935103	Gpr180	G protein-coupled receptor 180	14	9.98648	9.97749	9.93726	10.2039	10.129	10.0734	10.028	10.4469	10.2802	10.1183	10.0261
ENSMUSG00000037089	325.845	0.0061419	0.0624468	0.0905457	0.935103	Slc35b2	solute carrier family 35, member B2	17	11.2978	10.4428	10.3532	10.8158	10.5093	10.3705	10.232	10.1015	10.4348	10.7544	10.3918
ENSMUSG00000025173	179.895	-0.0151158	0.0641353	0.0905769	0.935103	Wdr45b	WD repeat domain 45B	11	10.2406	10.2521	10.3682	10.545	10.3373	10.4786	10.5721	10.6847	10.5044	10.3359	10.4922
ENSMUSG00000101932	7.60458	0.000453093	0.0621159	0.0906038	0.935103	Gm10074	predicted gene 10074	17	9.80143	9.89052	10.1456	9.80165	9.80165	9.96654	10.004	9.80143	9.80165	9.80165	9.80165
ENSMUSG00000028763	30.3551	0.00458688	0.0622996	0.0906399	0.935103	Hspg2	perlecan (heparan sulfate proteoglycan 2)	4	10.0271	10.1679	10.1684	9.97702	10.0789	9.85168	9.89604	9.89604	9.83771	9.95927	10.1045
ENSMUSG00000035142	46.879	-0.00506127	0.0623151	0.0906998	0.935103	Nubpl	nucleotide binding protein-like	12	9.86874	9.97161	10.0517	10.0715	10.0916	10.1371	10.155	10.3263	10.0874	10.2198	9.90364
ENSMUSG00000024130	483.508	-0.0183855	0.0652049	0.0908096	0.935103	Abca3	ATP-binding cassette, sub-family A (ABC1), member 3	17	10.5803	11.0637	10.8587	10.5509	10.6342	10.6666	10.9248	10.7228	11.177	10.9013	10.9716
ENSMUSG00000034616	76.9897	0.00741614	0.0626454	0.090884	0.935103	Ssh3	slingshot protein phosphatase 3	19	10.7592	9.8949	10.1053	10.2022	10.1135	10.3586	9.96028	10.0651	10.1504	10.2049	10.0544
ENSMUSG00000061589	486.907	-0.00950732	0.0629487	0.090902	0.935103	Dot1l	DOT1-like, histone H3 methyltransferase (S. cerevisiae)	10	10.3922	10.7826	10.64	10.4729	10.506	10.9558	11.6252	10.2083	11.1012	11.161	10.4277
ENSMUSG00000025743	226.257	-0.00504477	0.0623184	0.0910583	0.935103	Sdc3	syndecan 3	4	10.2214	9.97991	10.3556	10.7138	10.229	10.2156	10.7484	10.5391	10.9415	10.1888	9.96121
ENSMUSG00000105096	19.1388	0.00335236	0.0622196	0.0912121	0.935103	Gbp10	guanylate-binding protein 10	5	10.1037	10.022	10.1871	9.87572	10.1037	9.78014	9.87712	9.82294	9.82371	9.86317	10.0616
ENSMUSG00000027634	402.949	0.0193192	0.0655261	0.0912448	0.935103	Ndrg3	N-myc downstream regulated gene 3	2	10.8663	10.5271	10.7587	10.9112	10.6564	10.7404	10.6157	10.6444	10.5327	10.3228	10.7213
ENSMUSG00000113949	133.967	0.00630225	0.0624577	0.0912723	0.935103	Scamp4	secretory carrier membrane protein 4	10	10.2553	10.5384	10.4675	10.0061	10.3488	10.1551	10.0068	10.1462	10.1373	10.2772	10.2647
ENSMUSG00000000326	153.315	0.0093671	0.0629297	0.0912951	0.935103	Comt	catechol-O-methyltransferase	16	10.0271	10.8217	10.2796	10.6834	10.2515	10.44	10.3383	10.2055	10.3001	10.225	10.2574
ENSMUSG00000039483	66.2777	-0.00820257	0.0627268	0.0914842	0.935103	Asb6	ankyrin repeat and SOCS box-containing 6	2	9.92086	10.1132	9.96741	9.94797	10.1632	10.209	10.2019	10.2321	10.038	10.3953	10.0984
ENSMUSG00000083678	16.3997	0.0025078	0.062177	0.0915492	0.935103	Gm12989	predicted gene 12989	4	10.3446	9.73956	9.98261	9.97037	9.86352	9.94276	9.8479	9.73956	9.93897	9.86352	9.86352
ENSMUSG00000027636	26.7311	0.00481056	0.0623357	0.0916055	0.935103	Sla2	Src-like-adaptor 2	2	10.2123	9.99212	9.94379	10.0707	10.151	10.0913	9.97053	9.83786	9.76522	10.0725	9.92789
ENSMUSG00000062169	192.487	0.0118622	0.0634283	0.0918325	0.935103	Cnih4	cornichon family AMPA receptor auxiliary protein 4	1	10.5121	10.6795	10.444	10.7904	10.2636	10.5804	10.2882	10.3478	10.4629	10.146	10.5108
ENSMUSG00000074006	7.92414	0.00155322	0.0621432	0.0920773	0.935103	Omp	olfactory marker protein	7	9.82999	9.98425	9.77309	10.071	10.062	9.77309	9.82999	9.82999	9.77309	9.77309	9.85446
ENSMUSG00000022346	912.582	-0.0336554	0.0719275	0.0920986	0.935103	Myc	myelocytomatosis oncogene	15	11.1445	10.9777	11.1009	11.1386	11.0671	11.139	11.439	11.0725	11.1156	11.2691	11.2787
ENSMUSG00000038058	470.8	0.0179525	0.0650724	0.0921212	0.935103	Nod1	nucleotide-binding oligomerization domain containing 1	6	11.3088	10.7328	10.8353	11.0126	10.7552	10.8973	10.4273	10.8455	10.6353	10.8697	10.795
ENSMUSG00000081406	3671.98	-0.0431058	0.0760812	0.0921258	0.935103	Rps6-ps4	ribosomal protein S6, pseudogene 4	2	12.5144	12.2587	12.4586	12.0961	12.3333	12.3382	12.4152	12.4673	12.624	12.5316	12.5154
ENSMUSG00000036339	400.009	0.0262957	0.0683234	0.0922286	0.935103	Tmem260	transmembrane protein 260	14	11.0038	10.6989	10.6301	10.8564	10.8357	10.8021	10.6032	10.6793	10.7771	10.6974	10.625
ENSMUSG00000097987	25.0476	0.00975235	0.0630016	0.0923127	0.935103	Gm17786	predicted gene, 17786	8	10.2016	10.0031	10.0199	10.1734	10.035	10.0113	9.91916	10.0302	10.0034	10.0175	10.009
ENSMUSG00000095388	3.63958	-0.00140591	0.0621398	0.0923505	0.935103	Gm10681	predicted gene 10681	3	9.78058	9.78058	9.8225	9.8225	9.8225	9.8225	10.0401	9.78058	9.8225	9.98321	9.8225
ENSMUSG00000004707	1300.85	-0.033365	0.07183	0.0925374	0.935103	Ly9	lymphocyte antigen 9	1	11.3448	11.1773	11.6266	11.4786	11.3307	11.3569	11.5849	11.7725	11.4755	11.5244	11.4962
ENSMUSG00000066362	99.3678	-0.0101502	0.0630149	0.0925549	0.935103	Rps13-ps1	ribosomal protein S13, pseudogene 1	8	10.1261	10.0419	10.2521	10.0838	10.3976	10.2646	10.5083	10.3771	10.376	10.3035	10.1657
ENSMUSG00000024831	185.533	-0.0123774	0.0634662	0.0925842	0.935103	Ighmbp2	immunoglobulin mu binding protein 2	19	10.3473	9.99066	10.437	10.5259	10.3911	10.3624	10.5375	10.8843	10.456	10.4725	10.4346
ENSMUSG00000015217	41.9407	0.00484312	0.0623349	0.0925866	0.935103	Hmgb3	high mobility group box 3	X	10.1053	10.2504	10.0932	10.4044	9.92842	9.94818	9.98672	9.84343	10.1894	9.93569	9.82609
ENSMUSG00000037295	281.712	0.0105104	0.0631229	0.0926111	0.935103	Ldlrap1	low density lipoprotein receptor adaptor protein 1	4	10.5995	11.0727	10.5985	10.4812	10.855	10.4706	10.0815	10.493	10.5215	10.3033	10.7016
ENSMUSG00000020330	13.3509	-0.00255805	0.0621748	0.0926298	0.935103	Hmmr	hyaluronan mediated motility receptor (RHAMM)	11	9.85606	9.85606	9.74702	10.0212	9.82014	9.74702	9.85606	10.0732	10.042	9.97038	10.0246
ENSMUSG00000074412	76.6072	0.00454559	0.0622946	0.0926435	0.935103	Gm10689	predicted gene 10689	8	10.624	9.91064	10.2106	10.1867	10.2283	10.0341	10.019	9.98517	10.1089	10.0025	10.1717
ENSMUSG00000028121	1702.72	-0.0218112	0.0663077	0.0927377	0.935103	Bcar3	breast cancer anti-estrogen resistance 3	3	11.5135	11.0702	11.3419	11.5674	11.7392	11.7107	12.0877	11.7756	11.6778	11.6056	11.6396
ENSMUSG00000022474	72.1745	-0.00672014	0.0625438	0.0928545	0.935103	Pmm1	phosphomannomutase 1	15	10.0558	10.1404	9.83941	10.1477	10.1311	10.1141	10.5198	9.88931	10.304	10.3966	10.1264
ENSMUSG00000027247	379.839	0.0160355	0.0644819	0.0928593	0.935103	Arhgap1	Rho GTPase activating protein 1	2	10.9326	10.6976	10.5198	10.6513	10.7432	11.0275	10.3428	10.7215	10.5122	10.5266	10.735
ENSMUSG00000040712	306.625	0.0166713	0.0646216	0.0928932	0.935103	Camta2	calmodulin binding transcription activator 2	11	10.8019	10.5462	10.4534	10.9648	10.5617	10.4873	10.4007	10.5324	10.6179	10.4758	10.4313
ENSMUSG00000031835	960.267	-0.0144555	0.0638805	0.093002	0.935103	Mbtps1	membrane-bound transcription factor peptidase, site 1	8	10.6886	10.8846	11.1525	11.4417	11.1432	11.08	11.4437	11.7239	11.016	11.3481	11.1149
ENSMUSG00000059273	844.24	-0.0177769	0.0650058	0.0930083	0.935103	Zc3h4	zinc finger CCCH-type containing 4	7	11.0813	10.9022	10.8421	10.7722	11.2248	11.0499	11.4377	10.9295	10.7486	11.4778	11.4983
ENSMUSG00000004665	1540.48	0.0198343	0.0652731	0.0930189	0.935103	Cnn2	calponin 2	10	11.6701	11.9871	11.6045	11.9457	11.4664	11.3696	11.4627	11.121	11.5894	11.6098	11.3361
ENSMUSG00000110670	10.2819	0.00708741	0.0625877	0.0930898	0.935103	Gm30132	predicted gene, 30132	8	9.92357	10.0566	9.89604	9.98154	9.94971	10.0606	9.88832	9.92898	9.92051	9.94762	9.88954
ENSMUSG00000045038	753.049	-0.0175089	0.064853	0.0931648	0.935103	Prkce	protein kinase C, epsilon	17	10.6894	10.8609	10.7521	11.3501	10.9295	10.7728	11.2394	11.1763	10.864	11.3352	10.9368
ENSMUSG00000026333	72.2096	0.00434778	0.0622904	0.0932245	0.935103	Gin1	gypsy retrotransposon integrase 1	1	10.73	9.90701	10.1524	10.4908	9.96896	9.9321	10.04	9.792	10.1092	10.0633	10.104
ENSMUSG00000034009	35.1711	-0.00408942	0.0622749	0.0934578	0.935103	Rxfp1	relaxin/insulin-like family peptide receptor 1	3	9.7405	9.98152	10.1383	9.86258	9.99603	9.90833	10.3897	9.99836	10.3278	9.92129	10.0383
ENSMUSG00000049657	274.311	-0.010419	0.0630547	0.093483	0.935103	Zbtb5	zinc finger and BTB domain containing 5	4	10.0642	10.4483	10.6178	10.4882	10.4014	10.6657	10.9863	10.723	10.4713	10.5671	10.6767
ENSMUSG00000030019	441.144	-0.0296801	0.0696558	0.0934987	0.935103	Fbxl14	F-box and leucine-rich repeat protein 14	6	10.7348	10.5995	10.7959	10.7186	10.716	10.8378	10.7966	11.0185	10.8224	10.787	10.8341
ENSMUSG00000025925	207.67	0.00954059	0.0629077	0.0937224	0.935103	Terf1	telomeric repeat binding factor 1	1	10.8577	10.6429	10.3025	10.502	10.5036	10.4435	10.1347	10.1621	10.4834	10.5807	10.3297
ENSMUSG00000001419	1188.56	-0.0220609	0.0665042	0.0938049	0.935103	Mef2d	myocyte enhancer factor 2D	3	10.8742	11.3224	10.915	11.3229	11.1262	11.3632	11.5957	11.2561	11.3117	11.4805	11.3151
ENSMUSG00000037251	117.016	0.0062974	0.0624783	0.093944	0.935103	Pomk	protein-O-mannose kinase	8	10.8832	10.2149	10.2255	10.2718	10.2992	10.3994	10.1875	9.76245	10.2957	10.1772	10.1655
ENSMUSG00000017830	208.071	-0.00729479	0.0625311	0.0939538	0.935103	Dhx58	DEXH (Asp-Glu-X-His) box polypeptide 58	11	10.0491	10.2006	10.4382	10.3765	10.4217	10.5938	11.0096	10.4946	10.4504	10.4425	10.3463
ENSMUSG00000059005	3840.27	-0.0536152	0.0806372	0.0939614	0.935103	Hnrnpa3	heterogeneous nuclear ribonucleoprotein A3	2	12.2915	12.4003	12.5405	12.229	12.4708	12.3099	12.4939	12.5832	12.513	12.4907	12.5416
ENSMUSG00000032656	55.65	0.00533375	0.0623733	0.0939921	0.935103	Marchf3	membrane associated ring-CH-type finger 3	18	9.92626	10.3396	10.2609	10.1183	10.2078	9.99969	9.92626	10.1087	9.95196	10.0716	9.91611
ENSMUSG00000013878	109.227	-0.00388761	0.0622389	0.0940327	0.935103	Rnf170	ring finger protein 170	8	9.81823	10.122	10.2574	10.151	10.0916	10.0433	9.81823	10.9921	10.1044	10.4345	10.2313
ENSMUSG00000020612	2147.92	0.0145144	0.0640337	0.0940503	0.935103	Prkar1a	protein kinase, cAMP dependent regulatory, type I, alpha	11	12.7012	11.6542	11.6395	12.0232	11.8446	11.6897	11.0266	11.5857	11.9145	11.1986	11.8833
ENSMUSG00000081485	5.60725	-0.00218082	0.0621512	0.0940809	0.935103	Gm12338	predicted gene 12338	11	9.7557	9.7557	9.84738	9.84738	9.90708	9.89314	9.95826	10.0533	9.909	9.84738	9.91382
ENSMUSG00000026536	2.64622	0.00136721	0.0621382	0.0941518	0.935103	Ifi211	interferon activated gene 211	1	9.8059	9.9685	9.79718	9.87995	9.93063	9.92656	9.8059	9.8059	9.79718	9.79718	9.79718
ENSMUSG00000027341	187.232	-0.00524418	0.0623372	0.0941577	0.935103	Tmem230	transmembrane protein 230	2	10.0103	10.2401	10.2846	10.5263	10.1986	10.1552	10.1815	10.842	10.6421	10.2095	10.2131
ENSMUSG00000116925	12.6176	0.000285537	0.0621172	0.0941976	0.935103	Gm49776	predicted gene, 49776	16	9.76226	9.76226	10.0243	9.84082	10.1418	9.84082	9.94981	10.1658	9.84082	9.84082	9.84082
ENSMUSG00000020817	897.282	0.0299467	0.0698833	0.0942524	0.935103	Rabep1	rabaptin, RAB GTPase binding effector protein 1	11	11.3939	11.079	11.3682	11.2361	11.2238	11.3792	11.139	11.2326	10.9513	11.0695	11.2496
ENSMUSG00000052934	254.284	0.00922238	0.0629215	0.0943432	0.935103	Fbxo31	F-box protein 31	8	11.3056	10.0156	10.5861	10.8032	10.4372	10.4038	10.453	10.2191	10.292	10.4555	10.5106
ENSMUSG00000113515	49.1625	0.00546637	0.0623714	0.0944528	0.935103	Gm29675	predicted gene, 29675	13	10.2654	10.0939	10.0437	10.0265	10.0232	10.1724	9.93962	9.93962	10.0296	10.1238	9.99824
ENSMUSG00000118064	32.5048	-0.00665122	0.0625016	0.0944934	0.935103	Gm50210	predicted gene, 50210	19	9.7994	10.005	9.97722	10.1128	10.0864	9.9409	10.2035	10.2029	10.0987	10.049	10.104
ENSMUSG00000005505	165.845	0.015657	0.0643309	0.0945271	0.935103	Kbtbd4	kelch repeat and BTB (POZ) domain containing 4	2	10.5726	10.507	10.3203	10.3582	10.5043	10.366	10.2834	10.1733	10.3977	10.3261	10.4161
ENSMUSG00000030471	265.562	-0.0102853	0.0630409	0.0945304	0.935103	Zdhhc13	zinc finger, DHHC domain containing 13	7	10.1121	10.4356	10.7769	10.3115	10.475	10.4621	10.9664	10.6174	10.4649	10.7885	10.4512
ENSMUSG00000079487	709.599	0.0225676	0.0666758	0.0945847	0.935103	Med12	mediator complex subunit 12	X	11.0117	11.1428	10.921	11.1185	10.9385	11.5285	11.0075	10.971	10.8632	10.8864	10.9767
ENSMUSG00000050973	175.277	0.0142424	0.0639694	0.0947517	0.935103	Gdpgp1	GDP-D-glucose phosphorylase 1	7	10.665	10.2472	10.5587	10.5253	10.3849	10.3755	10.4544	10.2139	10.3097	10.3493	10.2626
ENSMUSG00000048490	456.322	0.0199295	0.06571	0.0947638	0.935103	Nrip1	nuclear receptor interacting protein 1	16	11.0769	10.7903	11.1126	10.9285	10.7548	10.581	10.6573	10.675	10.8221	10.6274	10.7728
ENSMUSG00000020956	70.6566	-0.00867942	0.0628166	0.0948232	0.935103	Dtd2	D-tyrosyl-tRNA deacylase 2	12	10.08	10.1071	10.1503	10.0161	10.198	10.186	9.9408	10.5897	10.1527	10.3602	10.1924
ENSMUSG00000112964	24.8595	0.0033188	0.0622096	0.094976	0.935103	E430024I08Rik	RIKEN cDNA E430024I08 gene	13	10.0299	10.1907	9.95079	10.0618	9.89515	10.1718	9.85411	9.85411	9.74897	9.99777	10.0493
ENSMUSG00000102478	12.8492	0.00400161	0.0622728	0.095008	0.935103	BC085271	cDNA sequence BC085271	1	9.92516	9.99249	10.0567	9.78436	10.0193	9.98687	9.86652	9.86652	9.84326	9.73656	9.96166
ENSMUSG00000061458	259.295	0.0141924	0.0639787	0.0951388	0.935103	Nol10	nucleolar protein 10	12	10.5647	10.7272	10.7326	10.6867	10.5369	10.4346	10.1708	10.6308	10.3361	10.4175	10.5193
ENSMUSG00000064493	11.2662	-0.00481596	0.0623174	0.0951545	0.935103	Snora28	small nucleolar RNA, H/ACA box 28	12	9.87311	9.87311	9.8696	9.93813	9.83336	9.9185	9.87311	10.0478	9.94322	9.96457	9.95013
ENSMUSG00000036572	283.659	0.0167704	0.0646069	0.0951967	0.935103	Upf3b	UPF3 regulator of nonsense transcripts homolog B (yeast)	X	10.7872	10.5472	10.5267	10.8305	10.7365	10.688	10.6236	10.5253	10.6242	10.3555	10.5842
ENSMUSG00000112241	5.72381	0.00117161	0.0621324	0.0951969	0.935103	Gm49325	predicted gene, 49325	10	10.1229	9.76706	9.83602	9.83602	9.97598	9.83602	9.76706	9.76706	9.83602	9.83602	9.83602
ENSMUSG00000027374	285.739	0.0162137	0.0645191	0.0951972	0.935103	Mrps5	mitochondrial ribosomal protein S5	2	10.6929	10.6067	10.9127	10.3614	10.475	10.8701	10.4694	10.5702	10.5523	10.4295	10.4925
ENSMUSG00000039361	1120.54	-0.0164577	0.064557	0.0952989	0.935103	Picalm	phosphatidylinositol binding clathrin assembly protein	7	10.9575	11.1236	11.1323	11.3301	11.2439	11.2551	10.9653	12.1013	11.551	11.1822	11.3139
ENSMUSG00000118578	4.31614	-0.000598387	0.0621192	0.0953806	0.935103	1700014B07Rik	RIKEN cDNA 1700014B07 gene	2	9.88369	9.82505	9.77803	9.77803	9.77803	9.77803	9.82505	9.82505	9.77803	10.0769	9.91088
ENSMUSG00000027550	229.759	0.0131447	0.0636919	0.095456	0.935103	Lrrcc1	leucine rich repeat and coiled-coil domain containing 1	3	10.308	10.9193	10.474	10.6619	10.6244	10.5876	10.6577	10.1751	10.3204	10.489	10.4479
ENSMUSG00000022946	288.831	-0.0104203	0.063067	0.0955059	0.935103	Dop1b	DOP1 leucine zipper like protein B	16	10.2671	10.3751	10.8659	10.5537	10.343	10.2542	10.582	10.9169	10.6335	10.802	10.2946
ENSMUSG00000037149	403.249	-0.0207749	0.0659162	0.0955647	0.935103	Ddx1	DEAD box helicase 1	12	10.4745	10.6836	10.8167	10.751	10.8155	10.5115	10.845	11.006	10.7186	10.8117	10.8409
ENSMUSG00000010936	310.695	-0.0167464	0.0646246	0.0955741	0.935103	Vac14	Vac14 homolog (S. cerevisiae)	8	10.2966	10.7062	10.5793	10.3432	10.624	10.6822	10.7035	10.7969	10.875	10.616	10.6607
ENSMUSG00000017376	352.402	-0.0147539	0.0641002	0.0956449	0.935103	Nlk	nemo like kinase	11	10.3848	10.7002	10.5968	10.7913	10.4536	10.4808	10.8709	10.6778	10.8573	11.0606	10.3687
ENSMUSG00000109727	4.92115	0.00150285	0.0621418	0.0957604	0.935103	Gm45464	predicted gene 45464	8	9.84583	9.84583	10.0545	9.92948	9.79947	9.82196	9.84583	9.84583	9.80082	9.75725	9.75725
ENSMUSG00000052906	226.725	0.0101948	0.063065	0.0958209	0.935103	Ubxn8	UBX domain protein 8	8	10.8784	10.3859	10.7752	10.467	10.0804	10.5825	10.234	10.3123	10.3403	10.3695	10.5537
ENSMUSG00000103332	2.95164	-0.00141042	0.06214	0.0958717	0.935103	Pcdhga2	protocadherin gamma subfamily A, 2	18	9.77819	9.77819	9.82489	9.82489	9.82489	9.82489	9.91086	9.93623	9.82489	9.82489	10.0067
ENSMUSG00000071014	69.3878	-0.0153357	0.0642653	0.0960543	0.935103	Ndufb6	NADH:ubiquinone oxidoreductase subunit B6	4	10.1386	10.1827	10.1656	10.0924	10.264	10.1677	10.2728	10.2477	10.2949	10.3333	10.1552
ENSMUSG00000042514	319.079	0.0124124	0.0635141	0.0960567	0.935103	Klhl14	kelch-like 14	18	11.0687	10.773	10.6977	10.6215	10.6948	10.6033	10.5683	10.0985	10.5156	10.5007	10.7565
ENSMUSG00000051255	161.104	-0.018437	0.0651306	0.0960681	0.935103	Gm6563	predicted pseudogene 6563	19	10.2191	10.343	10.4397	10.4284	10.2962	10.3288	10.4207	10.5881	10.4213	10.5065	10.3282
ENSMUSG00000053799	547.349	0.0248711	0.0675109	0.096214	0.935103	Exoc6	exocyst complex component 6	19	11.1239	10.7956	11.11	11.0176	10.9685	10.8879	10.7386	11.0183	10.7087	10.8479	10.8933
ENSMUSG00000022054	5.06724	-0.00138289	0.0621386	0.0963127	0.935103	Nefm	neurofilament, medium polypeptide	14	9.76824	9.76824	9.83485	9.83485	9.83485	9.83485	10.1058	9.76824	9.83485	9.95936	9.83485
ENSMUSG00000089889	35.4213	0.00338783	0.0622159	0.0963935	0.935103	0610040B10Rik	RIKEN cDNA 0610040B10 gene	5	9.78243	10.5567	9.89359	10.1441	10.0357	10.0251	9.78243	9.90025	9.97767	10.0362	9.92569
ENSMUSG00000073062	150.352	0.0186632	0.0652477	0.0964189	0.935103	Zxdb	zinc finger, X-linked, duplicated B	X	10.4162	10.52	10.3988	10.3931	10.4562	10.316	10.1666	10.365	10.3797	10.2757	10.3492
ENSMUSG00000035370	11.7474	0.0022193	0.0621635	0.0964561	0.935103	Gm49322	predicted gene, 49322	10	10.0211	10.0265	9.89716	9.89716	10.0606	9.96186	9.96542	9.70592	9.89716	9.89716	9.89716
ENSMUSG00000037544	46.7003	-0.00620513	0.0624783	0.0964617	0.935103	Dlgap5	DLG associated protein 5	14	9.93942	10.0988	9.7223	9.91334	9.90129	10.1524	10.0833	10.1042	10.1935	10.2414	10.2709
ENSMUSG00000013822	144.333	0.00862285	0.06279	0.0964835	0.935103	Elof1	ELF1 homolog, elongation factor 1	9	10.5659	10.5319	10.3002	10.4235	10.3342	10.4112	10.2731	9.94349	10.4569	10.154	10.2201
ENSMUSG00000109181	3.23497	0.00119651	0.0621333	0.0965286	0.935103	Gm5605	predicted gene 5605	8	9.79818	9.96078	9.8049	9.8049	9.8049	10.0424	9.79818	9.79818	9.8049	9.8049	9.8049
ENSMUSG00000024528	179.546	0.0164095	0.0646068	0.0965355	0.935103	Srfbp1	serum response factor binding protein 1	18	10.4956	10.6354	10.4105	10.4989	10.3483	10.6315	10.3674	10.2488	10.2832	10.5625	10.3227
ENSMUSG00000022558	300.665	0.0073108	0.0626174	0.0967071	0.935103	Mroh1	maestro heat-like repeat family member 1	15	10.0128	11.1966	10.5326	11.166	10.2532	10.5778	10.6378	10.2018	10.5029	10.295	10.2583
ENSMUSG00000012640	314.568	0.0138322	0.0638347	0.0967225	0.935103	Zfp715	zinc finger protein 715	7	10.4581	11.0418	10.6437	10.3566	10.6921	10.8149	10.4361	10.4435	10.5155	10.6389	10.5023
ENSMUSG00000021996	550.407	-0.0266766	0.0684155	0.0967551	0.935103	Esd	esterase D/formylglutathione hydrolase	14	10.8019	10.6552	10.9924	10.8721	10.8136	10.7809	11.0416	11.0324	10.9726	11.0016	10.7463
ENSMUSG00000022412	367.684	-0.0137316	0.0637858	0.0967968	0.935103	Mief1	mitochondrial elongation factor 1	15	10.5112	10.4808	10.6663	10.5713	10.68	10.7245	10.4266	11.3468	10.6543	10.6359	10.9068
ENSMUSG00000021193	256.156	0.0167656	0.0648216	0.0969597	0.935103	Pitrm1	pitrilysin metallepetidase 1	13	10.5659	10.5188	10.7426	10.8348	10.6099	10.2821	10.43	10.5544	10.2307	10.415	10.5059
ENSMUSG00000038712	184.913	-0.0134361	0.0637362	0.0970319	0.935103	Mindy1	MINDY lysine 48 deubiquitinase 1	3	10.279	10.3102	10.2061	10.4318	10.3753	10.3005	10.6249	10.2784	10.5147	10.6041	10.1793
ENSMUSG00000092544	9.42786	0.000671972	0.0621165	0.0970465	0.935103	Gm20422	predicted gene 20422	8	9.77413	9.97973	9.82895	10.0529	10.0854	9.82895	9.77413	10.0623	9.82895	9.82895	9.82895
ENSMUSG00000056144	895.817	0.0330089	0.0714471	0.0970861	0.935103	Trim34a	tripartite motif-containing 34A	7	11.2005	11.3003	11.1996	11.315	11.2615	11.2443	11.2935	10.9429	11.2326	11.0252	11.012
ENSMUSG00000106665	3.73195	-0.00104316	0.0621294	0.0974095	0.935103	Gm43389	predicted gene 43389	5	9.83862	9.83862	9.76446	9.76446	9.76446	9.76446	9.83862	9.83862	9.88766	9.93044	9.99439
ENSMUSG00000033021	73.6784	-0.00812855	0.0626861	0.0974146	0.935103	Gmppa	GDP-mannose pyrophosphorylase A	1	10.0404	10.0532	10.2591	10.2682	10.1212	9.96242	10.5124	10.1126	10.1451	10.2645	10.237
ENSMUSG00000113198	4.19855	-0.00138196	0.0621385	0.097509	0.935103	Gm6988	predicted gene 6988	12	9.78022	9.83166	9.82286	9.82286	9.82286	9.82286	10.0222	9.78022	9.82286	9.82286	10.038
ENSMUSG00000041775	87.4125	0.00668579	0.0625083	0.0975367	0.935103	Mapk1ip1	mitogen-activated protein kinase 1 interacting protein 1	7	10.2607	10.5344	10.1928	10.3205	10.1649	10.1904	9.87726	10.1127	10.2634	10.0845	10.1574
ENSMUSG00000022414	46.8957	-0.00501243	0.0623218	0.0975615	0.935103	Tab1	TGF-beta activated kinase 1/MAP3K7 binding protein 1	15	9.9715	9.9715	10.0513	10.0069	10.0825	9.82557	10.188	9.9715	10.0988	9.99022	10.1242
ENSMUSG00000114829	8.82332	0.00322158	0.0622149	0.0977443	0.935103	Gm9130	predicted gene 9130	14	10.0155	9.95853	9.79881	10.1116	9.79881	9.9637	9.85845	9.80427	9.88593	9.89163	9.91387
ENSMUSG00000106387	9.64882	0.0011058	0.0621281	0.0978024	0.935103	Igkv4-73	immunoglobulin kappa variable 4-73	6	9.75705	10.2265	9.84603	9.84603	9.84603	9.99772	9.75705	9.75705	9.84603	9.84603	9.89301
ENSMUSG00000020277	450.78	0.0159717	0.0644357	0.0978204	0.935103	Pfkl	phosphofructokinase, liver, B-type	10	11.1431	10.5278	10.5217	11.1051	10.8192	10.8943	10.6957	10.6503	10.5401	10.7334	10.6658
ENSMUSG00000015880	36.8245	-0.00329233	0.0622051	0.0978682	0.935103	Ncapg	non-SMC condensin I complex, subunit G	5	9.8504	9.95327	10.0015	9.75268	10.0091	10.0912	10.4226	9.8504	10.146	10.0149	10.1187
ENSMUSG00000110185	29.0707	0.00303386	0.0621926	0.09787	0.935103	Igip	IgA inducing protein	18	9.88024	10.3121	10.0642	9.98427	10.0545	10.0258	9.88024	9.88024	9.76641	9.98831	10.0339
ENSMUSG00000038047	259.176	-0.0126353	0.063573	0.0980188	0.935103	Haus6	HAUS augmin-like complex, subunit 6	4	10.1447	10.648	10.4727	10.4062	10.3426	10.5815	10.8463	10.4822	10.6133	10.3997	10.8959
ENSMUSG00000039497	169.787	0.00759857	0.0626251	0.0981724	0.935103	Dse	dermatan sulfate epimerase	10	10.6365	10.0178	10.2407	10.7924	10.3	10.7021	10.4041	10.4311	10.1769	10.0982	10.2965
ENSMUSG00000038011	3.34413	-0.00149218	0.0621411	0.0982435	0.935103	Dnah10	dynein, axonemal, heavy chain 10	5	9.79387	9.79387	9.80921	9.80921	9.85143	9.80921	10.0104	9.79387	9.80921	9.85073	9.99701
ENSMUSG00000024845	226.828	-0.00672233	0.0624889	0.0983246	0.935103	Tmem134	transmembrane protein 134	19	10.1307	10.0484	10.34	10.3342	10.5624	10.7175	10.789	10.8552	10.4897	10.2394	10.5074
ENSMUSG00000022010	101.881	-0.00873875	0.0628125	0.0983497	0.935103	Tsc22d1	TSC22 domain family, member 1	14	9.93517	10.275	10.0391	10.0208	10.2496	10.3518	10.5058	10.2419	10.432	10.318	10.2649
ENSMUSG00000032997	133.153	-0.0133054	0.0637297	0.0983904	0.935103	Chpf	chondroitin polymerizing factor	1	10.2195	10.3369	10.1382	10.268	10.3669	10.2402	10.3046	10.4235	10.7164	10.3528	10.1654
ENSMUSG00000026589	20.1357	-0.00285706	0.0621889	0.0984113	0.935103	Sec16b	SEC16 homolog B (S. cerevisiae)	1	9.77453	9.88954	9.96818	9.99403	9.82855	9.82855	9.77453	10.3575	10.0967	10.0046	9.9225
ENSMUSG00000004937	248.561	0.0164712	0.0645738	0.0984331	0.935103	Sgta	small glutamine-rich tetratricopeptide repeat (TPR)-containing, alpha	10	10.8369	10.3621	10.4986	10.5736	10.6086	10.7997	10.52	10.4797	10.4839	10.3264	10.5571
ENSMUSG00000054469	311.604	0.0072024	0.062582	0.0984746	0.935103	Lclat1	lysocardiolipin acyltransferase 1	17	10.2527	11.2491	10.9456	10.4583	10.0791	10.7508	10.2791	10.2919	10.1827	10.7724	10.4385
ENSMUSG00000042757	67.2981	0.00802742	0.0627117	0.0985741	0.935103	Tmem108	transmembrane protein 108	9	10.3842	10.2155	10.1434	10.3447	10.1741	10.1878	9.88242	10.169	9.96462	10.1037	10.2213
ENSMUSG00000051116	8.38519	0.00109879	0.0621287	0.0986489	0.935103	Gm8121	predicted pseudogene 8121	5	10.163	9.7752	9.82789	10.0713	9.82789	9.82789	9.7752	9.7752	9.82789	9.82789	9.89433
ENSMUSG00000028224	132.486	0.00993314	0.0630342	0.098881	0.935103	Nbn	nibrin	4	10.7859	10.2145	10.4971	10.47	10.1813	10.3136	10.3515	9.96092	10.2744	10.3265	10.2346
ENSMUSG00000101795	13.536	-0.00925809	0.0629039	0.0988964	0.935103	Gm5835	predicted gene 5835	1	9.9842	9.91389	9.9156	9.92124	9.97297	9.94883	9.93155	10.0567	10.0653	9.94796	10.0293
ENSMUSG00000073514	4.61668	0.0011751	0.0621325	0.0989841	0.935103	Dok6	docking protein 6	18	9.7739	10.082	9.82918	9.82918	9.98133	9.82918	9.7739	9.7739	9.82918	9.82918	9.82918
ENSMUSG00000020647	867.069	0.0106827	0.0631551	0.0989882	0.935103	Ncoa1	nuclear receptor coactivator 1	12	11.4494	10.9121	11.0726	12.1915	11.0716	10.6389	10.8823	11.0967	10.5761	11.2089	10.8364
ENSMUSG00000102142	11.5961	0.00207533	0.0621502	0.0990304	0.935103	Gm26930	predicted gene, 26930	1	9.78886	10.0794	10.0408	9.96529	10.0874	9.81422	9.78886	10.0301	9.85779	9.87293	9.81422
ENSMUSG00000094437	18.5778	0.00165021	0.0621418	0.0990369	0.935103	Gm9830	predicted gene 9830	9	10.2984	9.79984	10.1394	9.80324	9.80324	10.0849	9.79984	9.79984	9.86485	9.80324	9.97254
ENSMUSG00000015305	21.5689	0.00318901	0.0622197	0.0991858	0.935103	Sash1	SAM and SH3 domain containing 1	10	9.96122	9.90259	10.2635	9.92948	9.95347	9.9508	9.90259	9.90259	9.92244	9.7005	9.7005
ENSMUSG00000038013	563.084	-0.00909703	0.0628314	0.0992261	0.935103	Wipf2	WAS/WASL interacting protein family, member 2	11	10.2365	10.6578	10.8023	10.6734	10.6617	11.1614	11.7888	10.6895	11.3021	10.6644	10.6367
ENSMUSG00000031976	247.66	0.0142738	0.0639217	0.0992458	0.935103	Urb2	URB2 ribosome biogenesis 2 homolog (S. cerevisiae)	8	10.8964	10.5995	10.484	10.5114	10.575	10.5033	10.2475	10.3491	10.5542	10.5629	10.4712
ENSMUSG00000019992	2.63568	-0.00141047	0.06214	0.0992481	0.935103	Mtfr2	mitochondrial fission regulator 2	10	9.80087	9.80087	9.80221	9.80221	9.80221	9.80221	9.80087	9.96744	9.94666	9.93986	9.80221
ENSMUSG00000033237	770.626	0.017928	0.0650187	0.0993071	0.935103	Arid2	AT rich interactive domain 2 (ARID, RFX-like)	15	11.0769	11.3948	11.1417	11.5612	10.9572	10.8779	10.7148	11.0751	10.9461	10.8075	11.1663
ENSMUSG00000022761	260.436	0.00972584	0.0629772	0.0993528	0.935103	Lztr1	leucine-zipper-like transcriptional regulator, 1	16	10.9309	10.3681	10.5399	10.4802	10.4037	10.6938	10.4442	10.1534	10.312	10.6528	10.2367
ENSMUSG00000035885	604.698	-0.015546	0.0642177	0.0993661	0.935103	Cox8a	cytochrome c oxidase subunit 8A	19	10.4621	10.8252	10.874	11.0932	10.9576	10.7375	11.4555	10.9846	11.0457	10.9	10.9147
ENSMUSG00000021007	13.4514	-0.0049168	0.0623622	0.0996812	0.935103	Spata7	spermatogenesis associated 7	12	9.89624	9.89624	9.81824	9.90945	9.77995	9.79834	9.89624	9.89624	10.0081	9.84449	10.1151
ENSMUSG00000022971	339.751	0.0164423	0.0645437	0.0996878	0.935103	Ifnar2	interferon (alpha and beta) receptor 2	16	10.7316	10.9251	10.5374	10.6735	10.6272	10.7944	10.5736	10.3194	10.4849	10.7591	10.5853
ENSMUSG00000036078	112.894	-0.0075106	0.0625918	0.0997107	0.935103	Sigmar1	sigma non-opioid intracellular receptor 1	4	10.1149	10.1137	10.09	10.4125	10.1956	10.1936	10.0832	10.675	10.2292	10.3846	10.2215
ENSMUSG00000033036	16.8618	0.00199643	0.0621511	0.0997313	0.935103	Gm7879	predicted pseudogene 7879	5	9.78286	10.3383	9.82022	9.94663	10.0835	9.92251	9.78286	9.78286	9.82022	9.94473	9.91417
ENSMUSG00000085360	5.71138	0.000788978	0.0621236	0.0997582	0.935103	Arhgap27os2	Rho GTPase activating protein 27, opposite strand 2	11	9.83743	9.83743	9.76565	10.116	9.91779	9.76565	9.83743	9.83743	9.76565	9.76565	9.76565
ENSMUSG00000029049	34.802	-0.00346431	0.062194	0.0998125	0.935103	Morn1	MORN repeat containing 1	4	9.88242	9.88242	9.79361	10.0335	10.0216	10.1831	10.1883	10.1403	10.0026	10.0166	10.1126
ENSMUSG00000032202	185.447	0.0166026	0.0646041	0.100004	0.935103	Rab27a	RAB27A, member RAS oncogene family	9	10.7246	10.2923	10.4514	10.5789	10.4111	10.5629	10.4562	10.315	10.3501	10.472	10.3025
ENSMUSG00000009291	339.502	0.0122989	0.0635053	0.100326	0.935103	Pttg1ip	pituitary tumor-transforming 1 interacting protein	10	10.7852	11.1071	10.6588	10.4956	10.5633	10.7438	10.245	10.3834	10.6549	10.7385	10.5563
ENSMUSG00000103107	8.79373	0.00169052	0.0621396	0.100348	0.935103	Gm9867	predicted gene 9867	4	9.76416	10.2166	9.83892	9.88672	9.93331	9.90363	9.76416	9.76416	9.90054	9.83892	9.83892
ENSMUSG00000029204	866.23	-0.020941	0.0657717	0.100356	0.935103	Rhoh	ras homolog family member H	5	11.0011	10.8301	11.1556	11.3359	11.0371	10.8894	11.1846	11.5008	11.2013	11.1648	11.12
ENSMUSG00000030516	4.41604	-0.000525467	0.0621191	0.10036	0.935103	Tjp1	tight junction protein 1	7	9.81791	9.93291	9.78517	9.78517	9.78517	9.78517	9.81791	9.81791	10.0603	9.94044	9.78517
ENSMUSG00000039662	299.988	0.0099469	0.0629941	0.100399	0.935103	Icmt	isoprenylcysteine carboxyl methyltransferase	4	10.9735	10.682	10.3529	10.8685	10.4302	10.6396	10.4582	10.1183	10.4998	10.4533	10.6617
ENSMUSG00000105362	3.16065	0.0012166	0.0621338	0.100556	0.935103	Gm43474	predicted gene 43474	5	9.9508	9.80721	10.0145	9.79587	9.79587	9.90792	9.80721	9.80721	9.79587	9.79587	9.79587
ENSMUSG00000045316	18.7195	-0.00245591	0.0621537	0.100643	0.935103	Fahd1	fumarylacetoacetate hydrolase domain containing 1	17	9.83038	9.83038	9.98309	9.87955	10.0186	9.8374	9.83038	10.3055	10.0338	9.90394	9.98781
ENSMUSG00000020532	463.061	-0.0131039	0.0636024	0.100672	0.935103	Acaca	acetyl-Coenzyme A carboxylase alpha	11	10.8156	10.5376	10.8938	10.4829	10.7304	10.7615	10.4672	11.388	10.9398	11.1254	10.6807
ENSMUSG00000027330	192.924	0.00601452	0.0624399	0.100711	0.935103	Cdc25b	cell division cycle 25B	2	10.1783	10.5969	10.4388	10.6655	10.2253	9.9723	10.2486	10.0954	10.0295	10.2881	10.3392
ENSMUSG00000084284	42.1103	-0.007402	0.0626213	0.100752	0.935103	Tpt1-ps6	tumor protein, translationally-controlled, pseudogene 6	X	9.83157	10.1213	10.0284	9.99561	10.1715	9.99106	10.4098	9.99277	10.2112	10.0743	10.15
ENSMUSG00000043740	48.0044	-0.00381248	0.0622145	0.100781	0.935103	B430306N03Rik	RIKEN cDNA B430306N03 gene	17	9.9322	9.9322	10.2623	9.90959	9.92032	10.0471	10.2566	10.05	9.97219	9.94896	10.2388
ENSMUSG00000018861	76.4617	-0.00658396	0.0624745	0.100808	0.935103	Fdxr	ferredoxin reductase	11	9.8603	10.1067	10.1707	10.2678	10.0378	10.1582	10.435	10.2996	10.085	10.2794	10.2288
ENSMUSG00000045886	20.066	0.00175573	0.0621487	0.100969	0.935103	Gm9803	predicted gene 9803	10	10.3403	9.74931	9.90521	10.0902	9.90521	9.90521	9.69787	9.93911	9.90521	9.90521	9.90521
ENSMUSG00000081476	14.5578	0.00220622	0.0621615	0.101111	0.935103	Itpa-ps1	inosine triphosphatase (nucleoside triphosphate pyrophosphatase) pseudogene 1	2	10.2866	9.83958	9.86636	9.94914	9.86636	10.0549	9.73672	9.81124	9.86636	9.86636	9.96031
ENSMUSG00000036568	918.119	-0.0245344	0.0673866	0.10114	0.935103	Bicral	BRD4 interacting chromatin remodeling complex associated protein like	17	10.9829	11.2193	11.3629	10.9561	11.0109	11.3223	11.2264	11.5097	11.403	11.2565	11.3307
ENSMUSG00000027583	6.86323	0.00238337	0.062172	0.101218	0.935103	Zbtb46	zinc finger and BTB domain containing 46	2	9.83265	10.018	9.77043	10.0567	9.93385	9.88249	9.83265	9.83265	9.77043	9.85346	9.88549
ENSMUSG00000109244	74.3756	-0.00435357	0.0622559	0.101228	0.935103	Gm44751	predicted gene 44751	7	9.90604	10.0421	10.1167	10.024	10.3184	10.0199	10.5464	10.0351	9.96523	10.2046	10.278
ENSMUSG00000118345	37.6741	0.0154051	0.0642575	0.101238	0.935103	Gm7105	predicted gene 7105	19	10.1819	10.1141	10.159	10.1412	10.0562	10.1137	10.0961	9.99605	10.0823	10.0699	10.057
ENSMUSG00000081657	2.8042	-0.00190158	0.0621543	0.101266	0.935103	Gm15466	predicted gene 15466	3	9.79665	9.79665	9.80643	9.80643	9.80643	9.87114	9.85083	9.95468	9.85	10.001	9.80643
ENSMUSG00000086212	11.2119	-0.0018558	0.0621407	0.101312	0.935103	Mkln1os	muskelin 1, intracellular mediator containing kelch motifs, opposite strand	6	9.75523	9.75523	9.84785	9.84785	9.89006	9.97723	9.8879	10.2187	9.84785	9.88936	10.0297
ENSMUSG00000024773	350.294	-0.0217241	0.0663031	0.101366	0.935103	Atg2a	autophagy related 2A	19	10.5093	10.8142	10.5323	10.6968	10.5878	10.572	10.7627	10.6494	10.9495	10.8253	10.6236
ENSMUSG00000097785	37.2536	0.00467734	0.0622932	0.101528	0.935103	B230217O12Rik	RIKEN cDNA B230217O12 gene	19	10.1738	10.156	9.87751	10.1702	10.0019	10.0884	9.89912	9.89912	10.057	10.0766	9.95227
ENSMUSG00000069986	48.1641	0.00795533	0.0627009	0.101544	0.935103	Gm8054	predicted pseudogene 8054	8	10.2021	10.2496	10.2462	9.99227	10.1548	10.2907	10.0141	10.0478	10.1827	9.94713	10.0852
ENSMUSG00000025484	231.733	-0.00905509	0.0627961	0.101765	0.935103	Bet1l	Bet1 golgi vesicular membrane trafficking protein like	7	10.2559	10.1627	10.4597	10.5016	10.5863	10.4899	10.8894	10.6524	10.4377	10.1676	10.7878
ENSMUSG00000036850	97.8021	0.0116165	0.0633336	0.101924	0.935103	Mrpl41	mitochondrial ribosomal protein L41	2	10.0846	10.458	10.236	10.397	10.3703	10.3129	10.2478	10.2262	10.1761	10.0292	10.2574
ENSMUSG00000085762	44.6743	-0.00344758	0.0622022	0.102033	0.935103	Lrrc75aos2	leucine rich repeat containing 75A, opposite strand 2	11	9.94656	9.94656	10.0699	9.76337	10.1246	10.0012	10.2525	9.94656	9.97009	10.0744	10.1578
ENSMUSG00000112597	6.50383	-0.00168654	0.0621371	0.102106	0.935103	Gm4777	predicted gene 4777	10	9.75242	9.75242	9.85066	9.85066	9.85066	9.89642	10.1456	9.82694	9.89423	9.89218	9.85066
ENSMUSG00000103696	65.1063	-0.00477831	0.062298	0.102108	0.935103	Gm37531	predicted gene, 37531	1	9.97659	10.0493	10.0544	10.1724	10.0812	9.9154	10.3391	9.97659	10.0877	10.1357	10.151
ENSMUSG00000027566	660.539	-0.0282424	0.0688947	0.102139	0.935103	Psma7	proteasome subunit alpha 7	2	10.7254	11.1335	10.9107	11.1056	10.9222	10.9423	11.136	11.1097	11.0164	11.1888	11.097
ENSMUSG00000102184	36.5308	0.000391422	0.0621174	0.102199	0.935103	Gm37192	predicted gene, 37192	9	9.69238	9.69238	10.0049	9.9107	10.0051	10.1346	9.9089	10.5848	9.9107	9.9107	9.9107
ENSMUSG00000070880	12.9758	-0.00127411	0.0621309	0.102208	0.935103	Gad1	glutamate decarboxylase 1	2	9.75055	9.75055	9.92548	9.85254	9.85254	9.85254	9.75055	10.295	9.85254	10.0185	9.85254
ENSMUSG00000033068	175.885	0.014998	0.0641398	0.102394	0.935103	Entpd6	ectonucleoside triphosphate diphosphohydrolase 6	2	10.3426	10.5756	10.5567	10.3671	10.2232	10.4343	10.2657	10.283	10.1902	10.4225	10.373
ENSMUSG00000037752	86.5785	0.00256467	0.0621673	0.102401	0.935103	Xkr8	X-linked Kx blood group related 8	4	11.0463	9.84258	10.16	9.91476	10.1257	10.1192	9.68832	9.68832	10.1324	9.97348	10.039
ENSMUSG00000113722	3.32781	0.00106407	0.0621295	0.102472	0.935103	Snhg10	small nucleolar RNA host gene 10	12	9.83852	9.83852	9.87597	9.99846	9.89117	9.81032	9.83852	9.83852	9.76456	9.76456	9.76456
ENSMUSG00000086839	9.76446	-0.00123327	0.0621311	0.102532	0.935103	Gm11973	predicted gene 11973	11	9.77814	9.77814	9.82494	9.82494	9.92833	9.82494	9.77814	10.1817	10.1001	9.82494	9.82494
ENSMUSG00000044211	65.6353	-0.00285561	0.0621649	0.102544	0.935103	Gm7887	predicted gene 7887	6	9.90459	9.95603	10.2615	9.9848	9.9935	10.0829	9.90459	10.6143	10.1494	10.1458	10.0461
ENSMUSG00000054414	473.584	-0.0219503	0.0663676	0.102665	0.935103	Slc30a7	solute carrier family 30 (zinc transporter), member 7	3	10.6832	10.7394	10.51	10.9577	10.5998	10.4824	10.7799	10.7693	10.7183	10.9576	10.9747
ENSMUSG00000108472	4.50247	-0.00138213	0.0621385	0.102692	0.935103	Gm45212	predicted gene 45212	7	9.77098	9.77098	9.8321	9.8321	9.8321	9.8321	9.77098	10.0866	9.8321	9.95661	9.8321
ENSMUSG00000109784	16.4502	-0.00308027	0.0622092	0.102758	0.935103	Gm45493	predicted gene 45493	8	9.76477	9.94286	9.83831	9.95536	9.92273	9.88407	9.76477	10.2704	9.83831	10.14	9.97116
ENSMUSG00000054708	36.3378	0.00380564	0.0622547	0.102783	0.935103	Ankrd24	ankyrin repeat domain 24	10	10.4696	9.91378	9.93572	10.1383	10.0879	10.015	9.66736	10.0239	9.93572	9.97724	10.0408
ENSMUSG00000116657	15.8373	-0.00233649	0.0621577	0.102786	0.935103	Gm49774	predicted gene, 49774	17	9.80087	9.74223	9.86085	10.0519	9.86085	9.86085	10.2246	10.0054	10.0117	9.90236	10.0544
ENSMUSG00000026090	18.0594	-0.00223571	0.0621475	0.102797	0.935103	Cracdl	capping protein inhibiting regulator of actin like	1	9.79027	9.79027	10.0057	9.96389	10.0061	9.81282	10.0199	10.2264	9.81282	10.1201	9.97549
ENSMUSG00000103746	8.58058	-0.0030701	0.0621991	0.102874	0.935103	1700001G17Rik	RIKEN cDNA 1700001G17 gene	1	9.84028	9.84028	9.7628	9.86965	9.98196	9.7628	9.89446	10.015	9.9623	9.97021	9.97274
ENSMUSG00000091269	4.29307	0.000895491	0.0621212	0.102894	0.935103	Gm6682	predicted gene 6682	12	9.87601	9.81737	9.78571	9.78571	10.0837	9.90674	9.87155	9.81737	9.78571	9.78571	9.78571
ENSMUSG00000003559	237.717	0.0108733	0.0631747	0.10294	0.935103	As3mt	arsenite methyltransferase	19	11.0638	10.3186	10.6031	10.4816	10.4524	10.5442	10.2441	10.3438	10.6331	10.4389	10.2948
ENSMUSG00000005674	87.4731	-0.00622969	0.062442	0.103014	0.935103	Tomm40l	translocase of outer mitochondrial membrane 40-like	1	9.84256	10.1331	10.1431	10.0944	10.3929	10.0308	10.4874	10.3346	10.4086	10.1763	10.1496
ENSMUSG00000104394	45.7719	-0.00343743	0.0621889	0.103155	0.935103	Gm37254	predicted gene, 37254	1	9.8906	9.94204	9.90534	10.1489	10.1332	10.0289	9.98443	10.4148	10.0043	10.1158	10.0694
ENSMUSG00000113311	3.7872	-0.000992566	0.0621282	0.103215	0.935103	Gm47428	predicted gene, 47428	13	9.83212	9.83212	9.77096	9.77096	9.77096	9.77096	9.83212	9.83212	9.77096	10.0364	9.93363
ENSMUSG00000032370	261.269	0.0200869	0.0657341	0.103306	0.935103	Lactb	lactamase, beta	9	10.5013	10.8962	10.5494	10.6475	10.7027	10.5423	10.3609	10.5608	10.5467	10.4703	10.5998
ENSMUSG00000028582	311.589	-0.00974391	0.0629502	0.103317	0.935103	Cc2d1b	coiled-coil and C2 domain containing 1B	4	10.2173	10.5589	10.4291	10.5698	10.4179	10.6132	11.193	10.2793	10.5023	10.8375	10.565
ENSMUSG00000050565	658.556	-0.0142335	0.0638666	0.103329	0.935103	Tor1aip2	torsin A interacting protein 2	1	10.8167	10.562	10.8705	10.6873	10.9584	11.2884	10.9641	11.6072	11.1798	10.9184	11.0097
ENSMUSG00000113601	5.49115	0.000789885	0.0621237	0.103371	0.935103	Gm48735	predicted gene, 48735	13	9.84192	9.84192	9.97979	9.76116	10.0621	9.80691	9.84192	9.84192	9.76116	9.76116	9.76116
ENSMUSG00000073628	65.1013	0.00536392	0.0623818	0.103506	0.935103	Gm10552	predicted gene 10552	1	9.95471	10.3385	10.0763	10.2897	10.1454	10.1451	10.098	9.95471	9.79923	10.1475	10.0022
ENSMUSG00000043162	143.076	-0.0109526	0.0631958	0.103516	0.935103	Pyurf	Pigy upstream reading frame	6	10.4471	9.93711	10.3675	10.2346	10.3434	10.2993	10.3958	10.6597	10.3348	10.5915	10.3485
ENSMUSG00000008393	51.9902	0.00430449	0.0622842	0.103603	0.935103	Carhsp1	calcium regulated heat stable protein 1	16	9.86264	10.5236	10.0894	10.1276	10.133	10.1753	9.86264	10.0451	9.86364	9.98225	10.1433
ENSMUSG00000095649	55.6282	-0.00338892	0.0622258	0.10372	0.935103	Gvin-ps3	GTPase, very large interferon inducible, pseudogene 3	7	9.71247	10.2343	9.89061	10.0257	10.0646	9.96985	9.76665	10.552	9.89061	10.3881	10.235
ENSMUSG00000000355	71.6431	0.0123887	0.0634937	0.10373	0.935103	Mcts1	malignant T cell amplified sequence 1	X	10.1824	10.2857	10.2995	10.2257	10.2003	10.3344	10.1785	10.1677	10.2598	10.0023	10.1029
ENSMUSG00000046546	967.146	0.0193383	0.0654656	0.103796	0.935103	Fam43a	family with sequence similarity 43, member A	16	11.7462	10.9621	10.9862	11.3325	11.2978	11.2977	11.0172	10.9899	10.9976	11.2082	11.1317
ENSMUSG00000074582	880.86	-0.0209521	0.0659147	0.103864	0.935103	Arfgef2	ADP-ribosylation factor guanine nucleotide-exchange factor 2 (brefeldin A-inhibited)	2	10.8225	11.0828	11.2286	11.0579	11.0074	11.2413	11.566	11.1835	11.4802	11.0934	11.0371
ENSMUSG00000005732	633.398	-0.0218962	0.0661997	0.103948	0.935103	Ranbp1	RAN binding protein 1	16	10.7544	10.7047	10.9967	11.0756	10.9655	10.9557	11.1193	11.389	11.0167	10.9988	10.9338
ENSMUSG00000105442	3.75823	-0.000994629	0.0621282	0.103959	0.935103	Gm42614	predicted gene 42614	5	9.8328	9.8328	9.77028	9.77028	9.77028	9.77028	9.8328	9.8328	10.0047	9.97351	9.77028
ENSMUSG00000099083	810.124	0.0103166	0.0630694	0.104076	0.935103	Atf7	activating transcription factor 7	15	12.1863	10.3428	10.8903	11.2687	10.9784	11.3526	10.4986	11.1251	10.8457	11.0648	10.8669
ENSMUSG00000111264	115.433	-0.0132262	0.0636401	0.104207	0.935103	E030022I16Rik	RIKEN cDNA E030022I16 gene	9	10.1883	10.1728	10.2178	10.1742	10.3183	10.3668	10.4723	10.3186	10.1271	10.3482	10.4638
ENSMUSG00000107883	7.12198	-0.00144859	0.0621406	0.104292	0.935103	Gm44062	predicted gene, 44062	2	9.75493	9.80637	9.84815	9.84815	9.84815	9.84815	9.75493	10.155	9.84815	9.9858	9.84815
ENSMUSG00000031858	569.404	-0.0133647	0.0636959	0.104355	0.935103	Mau2	MAU2 sister chromatid cohesion factor	8	10.5536	10.7948	10.6223	10.4999	11.0081	11.0537	10.6833	11.4441	11.2067	10.8399	10.8519
ENSMUSG00000038291	424.493	-0.0135368	0.0638316	0.104392	0.935103	Snx25	sorting nexin 25	8	10.9907	10.2235	10.7343	10.5061	10.6953	10.7616	10.6709	11.1692	10.5684	11.1729	10.9064
ENSMUSG00000101597	6.22994	0.00226643	0.0621619	0.104445	0.935103	Gm5621	predicted gene 5621	9	9.99876	9.80441	9.84079	9.86626	9.98256	10.0448	9.80441	9.93347	9.79867	9.79867	9.86511
ENSMUSG00000106305	5.34254	-0.00136557	0.0621377	0.104478	0.935103	Gm42911	predicted gene 42911	5	9.7653	9.7653	9.83778	9.83778	9.83778	9.83778	9.7653	10.118	9.83778	9.9476	9.83778
ENSMUSG00000000168	201.502	-0.00702179	0.0625215	0.104497	0.935103	Dlat	dihydrolipoamide S-acetyltransferase (E2 component of pyruvate dehydrogenase complex)	9	10.1588	10.1696	10.6069	10.0181	10.5579	10.3608	10.3124	11.0079	10.4053	10.6607	10.2757
ENSMUSG00000020346	1192.65	-0.0248587	0.0673912	0.1047	0.935103	Mgat1	mannoside acetylglucosaminyltransferase 1	11	11.1507	11.0432	11.1653	11.0339	11.4827	11.196	11.4986	11.3247	11.5528	11.1375	11.2119
ENSMUSG00000102571	3.09985	-0.00140047	0.0621395	0.104848	0.935103	Gm37967	predicted gene, 37967	1	9.78583	9.78583	9.81725	9.81725	9.81725	9.81725	9.78583	10.0213	9.86082	9.81725	9.96576
ENSMUSG00000034681	629.626	0.0211012	0.0660402	0.104871	0.935103	Rnps1	RNA binding protein with serine rich domain 1	17	11.2836	10.8585	10.9712	11.053	11.2939	10.8412	10.9544	10.791	11.0186	10.8993	10.7259
ENSMUSG00000036073	39.2926	-0.0043323	0.0622602	0.104967	0.935103	Galt	galactose-1-phosphate uridyl transferase	4	9.94973	9.94973	10.0313	9.98377	9.9742	9.99799	10.1917	9.94973	10.1978	9.89516	9.99139
ENSMUSG00000025358	114.491	0.00963251	0.0629422	0.104977	0.935103	Cdk2	cyclin-dependent kinase 2	10	10.3095	10.4964	10.2341	10.5526	10.1618	10.1482	10.1834	10.0502	10.3042	10.3069	10.1111
ENSMUSG00000009090	902.023	-0.0355046	0.0723175	0.105	0.935103	Ap1b1	adaptor protein complex AP-1, beta 1 subunit	11	11.3491	11.0081	11.1906	11.1723	11.0897	11.2366	11.1594	11.4092	11.303	11.2967	11.3314
ENSMUSG00000005417	450.193	-0.015329	0.0639175	0.105012	0.935103	Mprip	myosin phosphatase Rho interacting protein	11	10.4488	10.5771	10.7938	10.911	10.9073	10.6482	11.1099	11.123	10.8107	10.7895	10.8422
ENSMUSG00000032333	145.726	-0.0120032	0.0633234	0.105055	0.935103	Stoml1	stomatin-like 1	9	10.2053	10.1649	10.3282	10.2592	10.408	10.4537	10.6986	10.3936	10.3225	10.3075	10.4803
ENSMUSG00000025545	35.9703	0.00534908	0.0623793	0.105179	0.935103	Clybl	citrate lyase beta like	14	10.3881	9.9978	10.1261	10.1544	9.92058	10.1433	9.78588	10.0328	10.0957	9.91888	9.99905
ENSMUSG00000003031	842.118	0.0360833	0.0725743	0.105227	0.935103	Cdkn1b	cyclin-dependent kinase inhibitor 1B	6	11.3027	11.2037	11.1127	11.0473	11.1459	11.2305	10.9783	10.9979	11.0371	11.0839	11.1872
ENSMUSG00000110079	40.7655	-0.00704506	0.0625699	0.105332	0.935103	Gm45292	predicted gene 45292	8	10.0592	9.94732	10.1734	9.81856	9.98166	10.0333	10.2143	10.0494	10.0813	10.033	10.3518
ENSMUSG00000015337	78.2897	0.00437457	0.0622989	0.105426	0.935103	Endog	endonuclease G	2	10.5539	10.163	9.9717	10.4522	10.3552	10.2381	10.1167	9.88924	10.0153	9.9717	10.2608
ENSMUSG00000025231	337.704	-0.0195544	0.065451	0.105458	0.935103	Sufu	SUFU negative regulator of hedgehog signaling	19	10.4563	10.57	10.4039	10.6137	10.6346	10.6383	10.5619	10.8566	10.6341	10.5418	10.8119
ENSMUSG00000018239	65.2397	0.00762769	0.0626266	0.105605	0.935103	Zcchc10	zinc finger, CCHC domain containing 10	11	10.1832	10.3903	10.246	10.1761	10.0123	10.2008	10.0832	9.92623	10.1846	10.12	10.0803
ENSMUSG00000034621	722.049	-0.0202	0.0657369	0.105689	0.935103	Gpatch8	G patch domain containing 8	11	10.8229	11.1845	11.0213	10.7512	11.1006	11.0384	10.889	11.4002	11.1742	11.4034	11.0301
ENSMUSG00000106993	14.3741	-0.00270592	0.0621739	0.105696	0.935103	Gm43417	predicted gene 43417	5	9.86834	9.8097	9.79338	10.0321	9.88776	9.85808	10.2314	9.8097	9.98315	10.0556	9.89841
ENSMUSG00000045757	170.391	-0.0109605	0.0631955	0.105697	0.935103	Zfp764	zinc finger protein 764	7	10.0064	10.5012	10.2907	10.3855	10.3535	10.2524	10.6702	10.3849	10.6259	10.538	10.2887
ENSMUSG00000054582	4.8607	0.00117103	0.0621323	0.10577	0.935103	Pabpc1l	poly(A) binding protein, cytoplasmic 1-like	2	9.77076	10.0954	9.83232	9.83232	9.83232	9.96954	9.77076	9.77076	9.83232	9.83232	9.83232
ENSMUSG00000056724	498.431	0.00886298	0.0628001	0.105889	0.935103	Nbeal2	neurobeachin-like 2	9	11.2601	10.5272	11.5582	11.0424	10.2543	10.5824	10.3888	10.8494	10.743	10.4563	10.6583
ENSMUSG00000049755	347.292	-0.0106256	0.0630753	0.105918	0.935103	Zfp672	zinc finger protein 672	11	10.3065	10.4006	10.6549	10.7526	10.635	10.5541	10.4808	11.4248	10.9105	10.534	10.531
ENSMUSG00000075705	49.1909	-0.00783763	0.0626666	0.105972	0.935103	Msrb1	methionine sulfoxide reductase B1	17	10.2705	9.9512	10.13	9.9839	10.096	9.96954	9.97523	10.295	10.146	10.2566	10.2788
ENSMUSG00000056536	321.56	-0.0162657	0.0644581	0.106234	0.935103	Pign	phosphatidylinositol glycan anchor biosynthesis, class N	1	10.8201	10.533	10.5895	10.653	10.4099	10.4999	10.7973	10.4691	10.6697	10.9915	10.7705
ENSMUSG00000004266	4589.92	0.0439009	0.0760963	0.106295	0.935103	Ptpn6	protein tyrosine phosphatase, non-receptor type 6	6	12.8446	12.6193	12.7787	12.8588	12.5856	12.5499	12.3807	12.6703	12.4723	12.6075	12.5482
ENSMUSG00000022159	130.621	-0.016529	0.0645361	0.106309	0.935103	Rab2b	RAB2B, member RAS oncogene family	14	10.3426	10.2257	10.2516	10.2916	10.4349	10.279	10.5607	10.2886	10.4112	10.3016	10.511
ENSMUSG00000034064	158.306	-0.00699993	0.0625253	0.106367	0.935103	Poglut1	protein O-glucosyltransferase 1	16	10.0251	10.2717	10.5073	10.0865	10.2298	10.2988	10.1831	10.7998	10.2273	10.4418	10.4481
ENSMUSG00000056383	238.052	0.0128659	0.0636027	0.106408	0.935103	AI987944	expressed sequence AI987944	7	11.0233	10.2452	10.5399	10.6863	10.5486	10.4455	10.3519	10.428	10.3826	10.505	10.4768
ENSMUSG00000097997	2.61213	-0.00140531	0.0621397	0.106429	0.935103	Gm27017	predicted gene, 27017	14	9.79035	9.79035	9.81273	9.81273	9.81273	9.81273	9.79035	9.98025	9.81273	9.81273	9.98842
ENSMUSG00000041763	710.239	0.018544	0.0651687	0.106605	0.935103	Tpp2	tripeptidyl peptidase II	1	11.2751	11.0161	11.0646	11.2311	10.857	11.1892	10.5823	11.141	10.9771	10.7382	10.9682
ENSMUSG00000019866	544.019	0.0390016	0.074659	0.106621	0.935103	Crybg1	crystallin beta-gamma domain containing 1	10	11.031	10.8257	11.0058	10.9301	11.0127	10.9663	10.9747	10.8519	10.837	10.8231	10.8709
ENSMUSG00000111942	14.4462	0.00413229	0.0622557	0.106629	0.935103	Gm5182	predicted gene 5182	12	10.1107	10.14	9.96099	9.91463	9.95126	9.99621	9.73625	9.82752	9.94229	9.97665	9.93327
ENSMUSG00000025235	33.6266	-0.00438995	0.0622855	0.106689	0.935103	Bbs4	Bardet-Biedl syndrome 4 (human)	9	9.74496	9.96897	10.051	9.85812	10.104	10.0292	10.19	10.2639	9.91973	10.2636	10.0681
ENSMUSG00000035048	291.103	-0.0209131	0.0659594	0.106785	0.935103	Anapc13	anaphase promoting complex subunit 13	9	10.6111	10.5203	10.7309	10.5553	10.583	10.4563	10.7657	10.6398	10.8422	10.7026	10.5693
ENSMUSG00000111491	9.02156	-0.00161293	0.062138	0.106811	0.935103	Gm47503	predicted gene, 47503	10	9.79611	9.79611	9.86653	9.80698	9.95315	9.80698	10.1464	9.79611	9.80698	10.0911	9.85396
ENSMUSG00000090038	4.75245	0.00116911	0.0621322	0.107198	0.935103	Gm16573	predicted gene 16573	14	10.0957	9.77511	9.82797	9.82797	9.93964	9.90722	9.77511	9.77511	9.82797	9.82797	9.82797
ENSMUSG00000028911	398.098	-0.0111381	0.0631348	0.107198	0.935103	Srsf4	serine and arginine-rich splicing factor 4	4	10.1897	10.5597	10.6578	10.5938	10.8516	10.7865	11.0177	11.0947	10.8097	10.6734	10.6352
ENSMUSG00000069266	43.8842	-0.00359883	0.0622282	0.107201	0.935103	H4c2	H4 clustered histone 2	13	9.87967	10.0056	10.0407	9.72342	10.1544	9.86063	10.3709	9.87967	10.1805	10.1572	10.1208
ENSMUSG00000112641	3.63831	-0.00099759	0.0621283	0.107232	0.935103	Gm40709	predicted gene, 40709	10	9.83033	9.83033	9.77275	9.77275	9.77275	9.77275	9.83033	9.83033	10.0513	9.89727	9.77275
ENSMUSG00000030417	251.654	-0.0150237	0.064116	0.107481	0.935103	Pdcd5	programmed cell death 5	7	10.1844	10.6132	10.4455	10.3432	10.6454	10.5778	10.8017	10.6164	10.7113	10.5196	10.6346
ENSMUSG00000001156	236.153	0.0134061	0.0637052	0.107543	0.935103	Mxd1	MAX dimerization protein 1	6	10.8214	10.5171	10.4151	10.6565	10.6763	10.2561	10.2983	10.3391	10.4735	10.5094	10.4711
ENSMUSG00000106978	14.1544	-0.00254437	0.0621654	0.107674	0.935103	N4bp2os	NEDD4 binding protein 2, opposite strand	5	9.85522	9.85522	9.78997	9.74786	9.9973	9.96228	9.85522	10.1236	9.93763	9.95527	10.0659
ENSMUSG00000025584	184.198	-0.0161623	0.0643474	0.107714	0.935103	Pde8a	phosphodiesterase 8A	7	10.2412	10.3587	10.4823	10.3913	10.3021	10.4886	10.6413	10.4847	10.5989	10.3782	10.3791
ENSMUSG00000078765	133.668	-0.0166157	0.0645305	0.107894	0.935103	U2af1l4	U2 small nuclear RNA auxiliary factor 1-like 4	7	10.3923	10.1038	10.3255	10.3145	10.2548	10.3836	10.4005	10.5064	10.3602	10.3858	10.4308
ENSMUSG00000020576	653.963	-0.016437	0.0644403	0.107927	0.935103	Nbas	neuroblastoma amplified sequence	12	10.6913	10.8299	10.8954	10.8939	11.0836	10.9382	10.768	11.6323	10.9428	11.0698	11.0389
ENSMUSG00000057572	249.947	-0.0108307	0.063096	0.108001	0.935103	Zbtb8os	zinc finger and BTB domain containing 8 opposite strand	4	10.0655	10.428	10.5627	10.6477	10.5055	10.4093	10.8927	10.7545	10.5614	10.4675	10.5922
ENSMUSG00000030714	109.567	-0.00903294	0.0628014	0.108014	0.935103	Sgf29	SAGA complex associated factor 29	7	10.0755	10.1136	10.175	10.417	10.0825	10.3939	10.3948	10.5512	10.4627	10.2459	10.2095
ENSMUSG00000086228	10.6571	0.000248504	0.0621167	0.108052	0.935103	Ubap1l	ubiquitin-associated protein 1-like	9	9.772	9.772	9.94248	9.83108	10.015	9.93337	9.772	10.2355	9.83108	9.83108	9.83108
ENSMUSG00000074211	290.916	0.0127798	0.0635531	0.108068	0.935103	Sdhaf1	succinate dehydrogenase complex assembly factor 1	7	10.9901	10.7656	10.6044	10.6668	10.4995	10.5773	10.4468	10.1612	10.5894	10.6302	10.5688
ENSMUSG00000013593	815.469	0.0239174	0.0669456	0.108166	0.935103	Ndufs2	NADH:ubiquinone oxidoreductase core subunit S2	1	11.36	11.2317	11.1475	11.1744	11.1006	11.07	11.0781	10.7352	10.9821	11.0306	11.2036
ENSMUSG00000087370	277.264	-0.0113489	0.0632651	0.108312	0.935103	Tmem170b	transmembrane protein 170B	13	10.342	10.5983	10.3368	10.2001	10.3892	10.471	10.3915	10.5905	11.2275	10.4184	10.3211
ENSMUSG00000008318	216.176	0.00540536	0.0623425	0.108382	0.935103	Relt	RELT tumor necrosis factor receptor	7	10.2168	10.4225	10.6505	11.0985	10.4146	10.1408	10.1718	10.6667	10.1035	10.0313	10.1469
ENSMUSG00000103783	4.73372	0.00247407	0.0621815	0.108457	0.935103	Gm37522	predicted gene, 37522	1	9.85487	9.85487	9.84237	9.91369	9.87482	9.99852	9.85487	9.85487	9.79178	9.74821	9.81465
ENSMUSG00000032212	612.784	-0.0223577	0.0663406	0.108523	0.935103	Sltm	SAFB-like, transcription modulator	9	10.7071	10.879	10.9924	10.7341	11.09	11.0114	11.2979	11.0586	10.9509	11.0757	11.0452
ENSMUSG00000029767	558.387	-0.016384	0.0644796	0.108579	0.935103	Calu	calumenin	6	11.0609	10.7737	10.571	10.8267	10.6332	10.9181	10.5886	11.1466	11.2318	11.1165	10.9498
ENSMUSG00000059751	25.259	0.00715883	0.0625672	0.108612	0.935103	Rps3a3	ribosomal protein S3A3	13	10.1478	9.93685	10.2054	9.97893	10.0092	10.12	10.0837	9.95729	9.95115	10.0106	9.94476
ENSMUSG00000074629	18.085	-0.00415069	0.0622731	0.108624	0.935103	4930518I15Rik	RIKEN cDNA 4930518I15 gene	2	9.80292	9.96551	9.96319	9.88294	9.98406	9.84592	10.2639	9.80292	9.9631	10.1238	9.94868
ENSMUSG00000023830	289.774	-0.0133414	0.0636101	0.108697	0.935103	Igf2r	insulin-like growth factor 2 receptor	17	10.493	10.4175	10.6209	10.4998	10.4645	10.6241	11.13	10.3298	10.6305	10.6739	10.6343
ENSMUSG00000038485	211.786	0.0157148	0.0642962	0.108782	0.935103	Socs7	suppressor of cytokine signaling 7	11	10.7779	10.4037	10.3703	10.5262	10.6248	10.5573	10.3332	10.4091	10.5026	10.27	10.5155
ENSMUSG00000100017	51.9385	0.00810215	0.0627025	0.108925	0.935103	2410022M11Rik	RIKEN cDNA 2410022M11 gene	14	10.172	10.1223	10.3214	10.1097	10.0045	9.98934	10.025	9.99123	9.8711	10.1666	10.081
ENSMUSG00000015053	3.70348	-0.00138666	0.0621388	0.108931	0.935103	Gata2	GATA binding protein 2	6	9.77611	9.77611	9.82697	9.82697	9.82697	9.82697	9.77611	10.0546	9.82697	9.95822	9.82697
ENSMUSG00000027203	216.187	0.0147205	0.0640249	0.108988	0.935103	Dut	deoxyuridine triphosphatase	2	10.8477	10.5501	10.4329	10.7332	10.4465	10.4158	10.2695	10.3378	10.4739	10.4902	10.5165
ENSMUSG00000022807	298.078	0.0190973	0.0652986	0.109017	0.935103	Osbpl11	oxysterol binding protein-like 11	16	10.7784	10.8183	10.6439	10.5249	10.6053	10.636	10.4154	10.4114	10.7002	10.5336	10.5973
ENSMUSG00000057406	459.508	-0.0247071	0.0670906	0.109028	0.935103	Nsd2	nuclear receptor binding SET domain protein 2	5	10.7755	10.7086	10.6923	10.9029	10.5934	10.6449	10.9264	10.7092	10.7987	10.9841	10.8431
ENSMUSG00000031833	867.967	0.0143589	0.0639524	0.109147	0.935103	Mast3	microtubule associated serine/threonine kinase 3	8	11.9145	10.8682	10.8628	11.348	11.0777	11.4763	10.8553	10.93	10.8621	11.2275	11.1393
ENSMUSG00000015759	268.247	0.0139727	0.0638031	0.109161	0.935103	Cnih1	cornichon family AMPA receptor auxiliary protein 1	14	10.8381	10.6999	10.4858	10.506	10.5411	10.5887	10.2709	10.3594	10.6424	10.5041	10.5263
ENSMUSG00000082130	3.25134	0.00126552	0.0621337	0.10917	0.935103	Gm15799	predicted gene 15799	16	9.88211	9.82347	9.77961	9.8274	9.88299	10.0381	9.82347	9.82347	9.77961	9.77961	9.77961
ENSMUSG00000073737	3.37297	-0.00158035	0.062143	0.109222	0.935103	Gm10566	predicted gene 10566	1	9.82683	9.82683	9.77625	9.82405	9.77625	9.77625	9.881	9.82683	9.77625	9.95711	9.99642
ENSMUSG00000079884	317.644	-0.0207724	0.0659062	0.109275	0.935103	Gm10698	predicted gene 10698	9	10.3833	10.683	10.5659	10.5031	10.5939	10.4751	10.6773	10.6462	10.8637	10.6645	10.5161
[truncated: 16,011 more rows]

## Sheet: Sheet1
ensembl_gene_id	baseMean	log2FoldChange	lfcSE	pvalue	padj	external_gene_name	description	chromosome_name	NT_REP1_male	NT_REP2_male	NT_REP3_female	NT_REP4_female	NT_REP5_female	NT_REP6_female	WT_REP1_male	WT_REP2_male	WT_REP3_female	WT_REP4_female	WT_REP5_female
ENSMUSG00000002948	463.132	1.09352	0.233713	1.15e-07	3.55e-05	Map2k7	mitogen-activated protein kinase kinase 7	8	10.8792	11.0664	10.9995	11.0723	10.7453	10.9738	10.6583	10.5377	10.6037	10.5887	10.5143
ENSMUSG00000021273	79.0689	-1.56823	0.49574	4.4e-05	0.0106663	Fdft1	farnesyl diphosphate farnesyl transferase 1	14	10.1007	9.99209	10.0822	10.1052	10.1382	10.1553	10.4777	10.2581	10.4238	10.1719	10.3735
ENSMUSG00000031264	983.973	-0.597191	0.205366	0.000115429	0.0241433	Btk	Bruton agammaglobulinemia tyrosine kinase	X	11.0509	10.9425	11.0909	11.2197	11.2918	11.1378	11.5439	11.5613	11.497	11.3161	11.3693
ENSMUSG00000029171	302.957	-1.13665	0.418186	0.000208229	0.041639	Pgm2	phosphoglucomutase 2	5	10.4035	10.386	10.4742	10.3205	10.464	10.5697	10.8688	10.7241	10.6129	11.1574	10.5703
ENSMUSG00000070738	1179.69	0.739356	0.286358	0.000300516	0.0575631	Dgkd	diacylglycerol kinase, delta	1	11.5847	11.4845	11.7018	11.5322	11.1239	11.261	11.0662	10.9254	10.9763	11.1626	11.0987
ENSMUSG00000004815	244.135	1.52249	0.793598	0.000554543	0.0989316	Dgkq	diacylglycerol kinase, theta	5	11.1758	10.7209	10.7034	10.7295	10.3467	10.5063	9.93658	10.1037	10.2484	10.3789	10.4766
ENSMUSG00000026869	327.639	1.06709	0.577494	0.00134238	0.186467	Psmd5	proteasome (prosome, macropain) 26S subunit, non-ATPase, 5	2	11	10.6171	10.5285	10.8089	11.0145	10.6349	10.5597	10.196	10.2778	10.3755	10.5124
ENSMUSG00000032042	666.096	-0.62105	0.343808	0.00149011	0.199378	Srpr	signal recognition particle receptor ('docking protein')	9	10.7673	10.669	10.9604	10.7766	11.0651	10.9419	11.3642	11.2762	11.2565	10.9251	11.2087
ENSMUSG00000078566	76.7559	1.3302	1.09183	0.00252076	0.279697	Bnip3	BCL2/adenovirus E1B interacting protein 3	7	10.5899	10.1095	10.3888	10.2432	10.1927	10.3007	10.1982	9.87672	10.0469	10.1616	10.0213
ENSMUSG00000030104	1577.28	-0.517209	0.355789	0.00285175	0.30347	Edem1	ER degradation enhancer, mannosidase alpha-like 1	6	11.3334	11.1849	11.2348	11.2309	11.7589	11.2454	11.7365	11.8273	11.8718	11.4177	11.8842
ENSMUSG00000021840	905.817	0.515333	0.365118	0.00307033	0.316657	Mapk1ip1l	mitogen-activated protein kinase 1 interacting protein 1-like	14	11.1284	11.126	10.8108	11.3132	11.2649	11.0739	10.7402	10.9553	10.838	10.7031	10.9086
ENSMUSG00000020184	487.874	0.595034	0.494793	0.00318336	0.318283	Mdm2	transformed mouse 3T3 cell double minute 2	10	11.1732	11.0953	10.9086	10.9499	10.8822	10.8399	10.5182	10.5167	10.5265	10.8692	10.8044
ENSMUSG00000026926	443.92	-0.503905	0.408959	0.00398036	0.355074	Pmpca	peptidase (mitochondrial processing) alpha	2	10.822	10.5211	10.7372	10.6578	10.7206	10.7194	10.8942	11.0029	11.1893	10.7831	10.8629
ENSMUSG00000026425	342.778	0.550854	0.76225	0.00436306	0.371003	Srgap2	SLIT-ROBO Rho GTPase activating protein 2	1	10.8685	11.011	10.73	10.6478	10.5895	10.9393	10.3039	10.4866	10.5104	10.6224	10.6332
ENSMUSG00000002897	1520.2	0.0639213	0.117027	0.00797478	0.512781	Il17ra	interleukin 17 receptor A	6	11.6643	11.7216	11.6037	11.6787	11.3865	11.8382	11.5377	11.1258	11.3447	11.3457	11.3887
[truncated: 45 more rows]
